# Supplementary material for: Assessment and Optimization of Force Fields for Glycine Polymorphism and Solution Properties
Source: J Chem Theory Comput. 2026 Apr 7;22(8):4012–25. doi: 10.1021/acs.jctc.6c00162 (PMC13130867; doi:10.1021/acs.jctc.6c00162)
Supplement: Supplementary file 2 [file ct6c00162_si_002.zip]

Archive with 320 entries (250 files):
- Glycine-Force-Field-Data/
- Glycine-Force-Field-Data/Single-Molecule/
- Glycine-Force-Field-Data/Single-Molecule/scripts/
- Glycine-Force-Field-Data/Single-Molecule/scripts/plot.py
- Glycine-Force-Field-Data/Single-Molecule/scripts/analyse.py
- Glycine-Force-Field-Data/Single-Molecule/scripts/setup.py
- Glycine-Force-Field-Data/Single-Molecule/templates/
- Glycine-Force-Field-Data/Single-Molecule/templates/topol.top
- Glycine-Force-Field-Data/Single-Molecule/templates/min.mdp
- Glycine-Force-Field-Data/Single-Molecule/templates/run.sh
- Glycine-Force-Field-Data/Single-Molecule/templates/single.mdp
- Glycine-Force-Field-Data/Single-Molecule/templates/glycine.gro
- Glycine-Force-Field-Data/Single-Molecule/plots/
- Glycine-Force-Field-Data/Single-Molecule/plots/single.csv
- Glycine-Force-Field-Data/Single-Molecule/plots/README.md
- Glycine-Force-Field-Data/Test-Candidates/
- Glycine-Force-Field-Data/Test-Candidates/Single-Molecule/
- Glycine-Force-Field-Data/Test-Candidates/Single-Molecule/scripts/
- Glycine-Force-Field-Data/Test-Candidates/Single-Molecule/scripts/plot.py
- Glycine-Force-Field-Data/Test-Candidates/Single-Molecule/scripts/analyse.py
- Glycine-Force-Field-Data/Test-Candidates/Single-Molecule/scripts/setup.py
- Glycine-Force-Field-Data/Test-Candidates/Single-Molecule/templates/
- Glycine-Force-Field-Data/Test-Candidates/Single-Molecule/templates/topol.top
- Glycine-Force-Field-Data/Test-Candidates/Single-Molecule/templates/min.mdp
- Glycine-Force-Field-Data/Test-Candidates/Single-Molecule/templates/run.sh
- Glycine-Force-Field-Data/Test-Candidates/Single-Molecule/templates/single.mdp
- Glycine-Force-Field-Data/Test-Candidates/Single-Molecule/templates/glycine.gro
- Glycine-Force-Field-Data/Test-Candidates/Single-Molecule/plots/
- Glycine-Force-Field-Data/Test-Candidates/Single-Molecule/plots/single.csv
- Glycine-Force-Field-Data/Test-Candidates/Single-Molecule/plots/README.md
- Glycine-Force-Field-Data/Test-Candidates/Thermal-Expansion/
- Glycine-Force-Field-Data/Test-Candidates/Thermal-Expansion/scripts/
- Glycine-Force-Field-Data/Test-Candidates/Thermal-Expansion/scripts/plot.py
- Glycine-Force-Field-Data/Test-Candidates/Thermal-Expansion/scripts/analyse.py
- Glycine-Force-Field-Data/Test-Candidates/Thermal-Expansion/scripts/setup.py
- Glycine-Force-Field-Data/Test-Candidates/Thermal-Expansion/templates/
- Glycine-Force-Field-Data/Test-Candidates/Thermal-Expansion/templates/md.mdp
- Glycine-Force-Field-Data/Test-Candidates/Thermal-Expansion/templates/run.sh
- Glycine-Force-Field-Data/Test-Candidates/Thermal-Expansion/templates/npt.mdp
- Glycine-Force-Field-Data/Test-Candidates/Thermal-Expansion/plots/
- Glycine-Force-Field-Data/Test-Candidates/Thermal-Expansion/plots/exp_cell_temps.csv
- Glycine-Force-Field-Data/Test-Candidates/Thermal-Expansion/plots/thermal_expansion.csv
- Glycine-Force-Field-Data/Test-Candidates/Thermal-Expansion/plots/README.md
- Glycine-Force-Field-Data/Test-Candidates/Solution-Properties/
- Glycine-Force-Field-Data/Test-Candidates/Solution-Properties/scripts/
- Glycine-Force-Field-Data/Test-Candidates/Solution-Properties/scripts/plot_opt.py
- Glycine-Force-Field-Data/Test-Candidates/Solution-Properties/scripts/plot_diffusion.py
- Glycine-Force-Field-Data/Test-Candidates/Solution-Properties/scripts/plot_density.py
- Glycine-Force-Field-Data/Test-Candidates/Solution-Properties/scripts/analyse_diffusion.py
- Glycine-Force-Field-Data/Test-Candidates/Solution-Properties/scripts/setup.py
- Glycine-Force-Field-Data/Test-Candidates/Solution-Properties/scripts/analyse_density.py
- Glycine-Force-Field-Data/Test-Candidates/Solution-Properties/templates/
- Glycine-Force-Field-Data/Test-Candidates/Solution-Properties/templates/topol.top
- Glycine-Force-Field-Data/Test-Candidates/Solution-Properties/templates/dens.mdp
- Glycine-Force-Field-Data/Test-Candidates/Solution-Properties/templates/diff.mdp
- Glycine-Force-Field-Data/Test-Candidates/Solution-Properties/templates/tip4p.gro
- Glycine-Force-Field-Data/Test-Candidates/Solution-Properties/templates/min.mdp
- Glycine-Force-Field-Data/Test-Candidates/Solution-Properties/templates/run.sh
- Glycine-Force-Field-Data/Test-Candidates/Solution-Properties/templates/nvt.mdp
- Glycine-Force-Field-Data/Test-Candidates/Solution-Properties/templates/spc216.gro
- Glycine-Force-Field-Data/Test-Candidates/Solution-Properties/templates/npt.mdp
- Glycine-Force-Field-Data/Test-Candidates/Solution-Properties/templates/glycine.gro
- Glycine-Force-Field-Data/Test-Candidates/Solution-Properties/plots/
- Glycine-Force-Field-Data/Test-Candidates/Solution-Properties/plots/cndo_dens.csv
- Glycine-Force-Field-Data/Test-Candidates/Solution-Properties/plots/cndo_diff.csv
- Glycine-Force-Field-Data/Test-Candidates/Solution-Properties/plots/README.md
- Glycine-Force-Field-Data/Test-Candidates/Solution-Properties/plots/exp_diff.csv
- Glycine-Force-Field-Data/Test-Candidates/Solution-Properties/plots/diffusion.csv
- Glycine-Force-Field-Data/Test-Candidates/Solution-Properties/plots/exp_dens.csv
- Glycine-Force-Field-Data/Test-Candidates/Solution-Properties/plots/density.csv
- Glycine-Force-Field-Data/Test-Candidates/Hydration-Free-Energy/
- Glycine-Force-Field-Data/Test-Candidates/Hydration-Free-Energy/scripts/
- Glycine-Force-Field-Data/Test-Candidates/Hydration-Free-Energy/scripts/plot.py
- Glycine-Force-Field-Data/Test-Candidates/Hydration-Free-Energy/scripts/plot_opt.py
- Glycine-Force-Field-Data/Test-Candidates/Hydration-Free-Energy/scripts/analyse.py
- Glycine-Force-Field-Data/Test-Candidates/Hydration-Free-Energy/scripts/setup.py
- Glycine-Force-Field-Data/Test-Candidates/Hydration-Free-Energy/templates/
- Glycine-Force-Field-Data/Test-Candidates/Hydration-Free-Energy/templates/topol.top
- Glycine-Force-Field-Data/Test-Candidates/Hydration-Free-Energy/templates/box.gro
- Glycine-Force-Field-Data/Test-Candidates/Hydration-Free-Energy/templates/tip4p.gro
- Glycine-Force-Field-Data/Test-Candidates/Hydration-Free-Energy/templates/md.mdp
- Glycine-Force-Field-Data/Test-Candidates/Hydration-Free-Energy/templates/min.mdp
- Glycine-Force-Field-Data/Test-Candidates/Hydration-Free-Energy/templates/run.sh
- Glycine-Force-Field-Data/Test-Candidates/Hydration-Free-Energy/templates/nvt.mdp
- Glycine-Force-Field-Data/Test-Candidates/Hydration-Free-Energy/templates/spc216.gro
- Glycine-Force-Field-Data/Test-Candidates/Hydration-Free-Energy/templates/npt.mdp
- Glycine-Force-Field-Data/Test-Candidates/Hydration-Free-Energy/templates/glycine.gro
- Glycine-Force-Field-Data/Test-Candidates/Hydration-Free-Energy/plots/
- Glycine-Force-Field-Data/Test-Candidates/Hydration-Free-Energy/plots/hydration.csv
- Glycine-Force-Field-Data/Test-Candidates/Hydration-Free-Energy/plots/README.md
- Glycine-Force-Field-Data/Test-Candidates/Hydration-Free-Energy/plots/enthalpy.csv
- Glycine-Force-Field-Data/Test-Candidates/Lattice-Energy/
- Glycine-Force-Field-Data/Test-Candidates/Lattice-Energy/scripts/
- Glycine-Force-Field-Data/Test-Candidates/Lattice-Energy/scripts/plot_opt.py
- Glycine-Force-Field-Data/Test-Candidates/Lattice-Energy/scripts/plot_opt_inset.py
- Glycine-Force-Field-Data/Test-Candidates/Lattice-Energy/scripts/setup_min.py
- Glycine-Force-Field-Data/Test-Candidates/Lattice-Energy/scripts/analyse_cell.py
- Glycine-Force-Field-Data/Test-Candidates/Lattice-Energy/scripts/plot_energy.py
- Glycine-Force-Field-Data/Test-Candidates/Lattice-Energy/scripts/analyse_energy.py
- Glycine-Force-Field-Data/Test-Candidates/Lattice-Energy/scripts/plot_cell.py
- Glycine-Force-Field-Data/Test-Candidates/Lattice-Energy/scripts/analyse_monomer.py
- Glycine-Force-Field-Data/Test-Candidates/Lattice-Energy/scripts/setup_relax.py
- Glycine-Force-Field-Data/Test-Candidates/Lattice-Energy/templates/
- Glycine-Force-Field-Data/Test-Candidates/Lattice-Energy/templates/topol.top
- Glycine-Force-Field-Data/Test-Candidates/Lattice-Energy/templates/relax.mdp
- Glycine-Force-Field-Data/Test-Candidates/Lattice-Energy/templates/gamma.gro
- Glycine-Force-Field-Data/Test-Candidates/Lattice-Energy/templates/beta.gro
- Glycine-Force-Field-Data/Test-Candidates/Lattice-Energy/templates/min.mdp
- Glycine-Force-Field-Data/Test-Candidates/Lattice-Energy/templates/run_min.sh
- Glycine-Force-Field-Data/Test-Candidates/Lattice-Energy/templates/run_relax.sh
- Glycine-Force-Field-Data/Test-Candidates/Lattice-Energy/templates/alpha.gro
- Glycine-Force-Field-Data/Test-Candidates/Lattice-Energy/plots/
- Glycine-Force-Field-Data/Test-Candidates/Lattice-Energy/plots/exp_cell.csv
- Glycine-Force-Field-Data/Test-Candidates/Lattice-Energy/plots/cell.csv
- Glycine-Force-Field-Data/Test-Candidates/Lattice-Energy/plots/README.md
- Glycine-Force-Field-Data/Test-Candidates/Lattice-Energy/plots/energy.csv
- Glycine-Force-Field-Data/Test-Candidates/Lattice-Energy/plots/percentage.csv
- Glycine-Force-Field-Data/Thermal-Expansion/
- Glycine-Force-Field-Data/Thermal-Expansion/scripts/
- Glycine-Force-Field-Data/Thermal-Expansion/scripts/plot.py
- Glycine-Force-Field-Data/Thermal-Expansion/scripts/analyse.py
- Glycine-Force-Field-Data/Thermal-Expansion/scripts/setup.py
- Glycine-Force-Field-Data/Thermal-Expansion/templates/
- Glycine-Force-Field-Data/Thermal-Expansion/templates/md.mdp
- Glycine-Force-Field-Data/Thermal-Expansion/templates/run.sh
- Glycine-Force-Field-Data/Thermal-Expansion/templates/npt.mdp
- Glycine-Force-Field-Data/Thermal-Expansion/plots/
- Glycine-Force-Field-Data/Thermal-Expansion/plots/exp_cell_temps.csv
- Glycine-Force-Field-Data/Thermal-Expansion/plots/thermal_expansion.csv
- Glycine-Force-Field-Data/Thermal-Expansion/plots/README.md
- Glycine-Force-Field-Data/Experimental-Cell-Parameters/
- Glycine-Force-Field-Data/Experimental-Cell-Parameters/plot.py
- Glycine-Force-Field-Data/Experimental-Cell-Parameters/plot_merge.py
- Glycine-Force-Field-Data/Experimental-Cell-Parameters/extract2.py
- Glycine-Force-Field-Data/Experimental-Cell-Parameters/fit.py
- Glycine-Force-Field-Data/Experimental-Cell-Parameters/clean.py
- Glycine-Force-Field-Data/Experimental-Cell-Parameters/data/
- Glycine-Force-Field-Data/Experimental-Cell-Parameters/data/exp_cell.csv
- Glycine-Force-Field-Data/Experimental-Cell-Parameters/data/exp_cell_temps.csv
- Glycine-Force-Field-Data/Experimental-Cell-Parameters/data/coeffs.csv
- Glycine-Force-Field-Data/Experimental-Cell-Parameters/data/boldyreva.csv
- Glycine-Force-Field-Data/Experimental-Cell-Parameters/data/glycine_csd_clean.csv
- Glycine-Force-Field-Data/Experimental-Cell-Parameters/data/glycine_csd_all.csv
- Glycine-Force-Field-Data/Experimental-Cell-Parameters/extract.py
- Glycine-Force-Field-Data/simutils/
- Glycine-Force-Field-Data/simutils/pyproject.toml
- Glycine-Force-Field-Data/simutils/.gitignore
- Glycine-Force-Field-Data/simutils/src/
- Glycine-Force-Field-Data/simutils/src/simutils/
- Glycine-Force-Field-Data/simutils/src/simutils/analysis/
- Glycine-Force-Field-Data/simutils/src/simutils/analysis/symmetry.py
- Glycine-Force-Field-Data/simutils/src/simutils/analysis/msd.py
- Glycine-Force-Field-Data/simutils/src/simutils/analysis/cell.py
- Glycine-Force-Field-Data/simutils/src/simutils/analysis/rdf.py
- Glycine-Force-Field-Data/simutils/src/simutils/analysis/blocking.py
- Glycine-Force-Field-Data/simutils/src/simutils/setup/
- Glycine-Force-Field-Data/simutils/src/simutils/setup/cgf.py
- Glycine-Force-Field-Data/simutils/src/simutils/setup/utils.py
- Glycine-Force-Field-Data/simutils/src/simutils/__init__.py
- Glycine-Force-Field-Data/simutils/src/simutils/plotting/
- Glycine-Force-Field-Data/simutils/src/simutils/plotting/cgf.py
- Glycine-Force-Field-Data/simutils/src/simutils/plotting/config.py
- Glycine-Force-Field-Data/simutils/src/simutils/plotting/timeseries.py
- Glycine-Force-Field-Data/README.md
- Glycine-Force-Field-Data/Solution-Properties/
- Glycine-Force-Field-Data/Solution-Properties/scripts/
- Glycine-Force-Field-Data/Solution-Properties/scripts/plot_diffusion.py
- Glycine-Force-Field-Data/Solution-Properties/scripts/plot_density.py
- Glycine-Force-Field-Data/Solution-Properties/scripts/analyse_diffusion.py
- Glycine-Force-Field-Data/Solution-Properties/scripts/setup.py
- Glycine-Force-Field-Data/Solution-Properties/scripts/analyse_density.py
- Glycine-Force-Field-Data/Solution-Properties/templates/
- Glycine-Force-Field-Data/Solution-Properties/templates/topol.top
- Glycine-Force-Field-Data/Solution-Properties/templates/dens.mdp
- Glycine-Force-Field-Data/Solution-Properties/templates/diff.mdp
- Glycine-Force-Field-Data/Solution-Properties/templates/tip4p.gro
- Glycine-Force-Field-Data/Solution-Properties/templates/min.mdp
- Glycine-Force-Field-Data/Solution-Properties/templates/run.sh
- Glycine-Force-Field-Data/Solution-Properties/templates/nvt.mdp
- Glycine-Force-Field-Data/Solution-Properties/templates/spc216.gro
- Glycine-Force-Field-Data/Solution-Properties/templates/npt.mdp
- Glycine-Force-Field-Data/Solution-Properties/templates/glycine.gro
- Glycine-Force-Field-Data/Solution-Properties/plots/
- Glycine-Force-Field-Data/Solution-Properties/plots/README.md
- Glycine-Force-Field-Data/Solution-Properties/plots/exp_diff.csv
- Glycine-Force-Field-Data/Solution-Properties/plots/diffusion.csv
- Glycine-Force-Field-Data/Solution-Properties/plots/exp_dens.csv
- Glycine-Force-Field-Data/Solution-Properties/plots/density.csv
- Glycine-Force-Field-Data/Hydration-Free-Energy/
- Glycine-Force-Field-Data/Hydration-Free-Energy/scripts/
- Glycine-Force-Field-Data/Hydration-Free-Energy/scripts/plot.py
- Glycine-Force-Field-Data/Hydration-Free-Energy/scripts/analyse.py
- Glycine-Force-Field-Data/Hydration-Free-Energy/scripts/setup.py
- Glycine-Force-Field-Data/Hydration-Free-Energy/scripts/plot_shared.py
- Glycine-Force-Field-Data/Hydration-Free-Energy/templates/
- Glycine-Force-Field-Data/Hydration-Free-Energy/templates/topol.top
- Glycine-Force-Field-Data/Hydration-Free-Energy/templates/box.gro
- Glycine-Force-Field-Data/Hydration-Free-Energy/templates/tip4p.gro
- Glycine-Force-Field-Data/Hydration-Free-Energy/templates/md.mdp
- Glycine-Force-Field-Data/Hydration-Free-Energy/templates/min.mdp
- Glycine-Force-Field-Data/Hydration-Free-Energy/templates/run.sh
- Glycine-Force-Field-Data/Hydration-Free-Energy/templates/nvt.mdp
- Glycine-Force-Field-Data/Hydration-Free-Energy/templates/spc216.gro
- Glycine-Force-Field-Data/Hydration-Free-Energy/templates/npt.mdp
- Glycine-Force-Field-Data/Hydration-Free-Energy/templates/glycine.gro
- Glycine-Force-Field-Data/Hydration-Free-Energy/plots/
- Glycine-Force-Field-Data/Hydration-Free-Energy/plots/hydration.csv
- Glycine-Force-Field-Data/Hydration-Free-Energy/plots/README.md
- Glycine-Force-Field-Data/Hydration-Free-Energy/plots/enthalpy.csv
- Glycine-Force-Field-Data/Lattice-Energy/
- Glycine-Force-Field-Data/Lattice-Energy/scripts/
- Glycine-Force-Field-Data/Lattice-Energy/scripts/compute_no_relax.py
- Glycine-Force-Field-Data/Lattice-Energy/scripts/setup_min.py
- Glycine-Force-Field-Data/Lattice-Energy/scripts/analyse_cell.py
- Glycine-Force-Field-Data/Lattice-Energy/scripts/plot_energy.py
- Glycine-Force-Field-Data/Lattice-Energy/scripts/plot_shared.py
- Glycine-Force-Field-Data/Lattice-Energy/scripts/analyse_energy.py
- Glycine-Force-Field-Data/Lattice-Energy/scripts/plot_cell.py
- Glycine-Force-Field-Data/Lattice-Energy/scripts/analyse_monomer.py
- Glycine-Force-Field-Data/Lattice-Energy/scripts/setup_relax.py
- Glycine-Force-Field-Data/Lattice-Energy/templates/
- Glycine-Force-Field-Data/Lattice-Energy/templates/topol.top
- Glycine-Force-Field-Data/Lattice-Energy/templates/relax.mdp
- Glycine-Force-Field-Data/Lattice-Energy/templates/gamma.gro
- Glycine-Force-Field-Data/Lattice-Energy/templates/beta.gro
- Glycine-Force-Field-Data/Lattice-Energy/templates/min.mdp
- Glycine-Force-Field-Data/Lattice-Energy/templates/run_min.sh
- Glycine-Force-Field-Data/Lattice-Energy/templates/run_relax.sh
- Glycine-Force-Field-Data/Lattice-Energy/templates/alpha.gro
- Glycine-Force-Field-Data/Lattice-Energy/plots/
- Glycine-Force-Field-Data/Lattice-Energy/plots/exp_cell.csv
- Glycine-Force-Field-Data/Lattice-Energy/plots/cell.csv
- Glycine-Force-Field-Data/Lattice-Energy/plots/README.md
- Glycine-Force-Field-Data/Lattice-Energy/plots/energy.csv
- Glycine-Force-Field-Data/Lattice-Energy/plots/percentage.csv
- Glycine-Force-Field-Data/Bayesian-Optimisation/
- Glycine-Force-Field-Data/Bayesian-Optimisation/ligpargen_cm1a/
- Glycine-Force-Field-Data/Bayesian-Optimisation/ligpargen_cm1a/scripts/
- Glycine-Force-Field-Data/Bayesian-Optimisation/ligpargen_cm1a/scripts/run.sh
- Glycine-Force-Field-Data/Bayesian-Optimisation/ligpargen_cm1a/scripts/optimise.py
- Glycine-Force-Field-Data/Bayesian-Optimisation/ligpargen_cm1a/templates/
- Glycine-Force-Field-Data/Bayesian-Optimisation/ligpargen_cm1a/templates/topol.top
- Glycine-Force-Field-Data/Bayesian-Optimisation/ligpargen_cm1a/templates/relax.mdp
- Glycine-Force-Field-Data/Bayesian-Optimisation/ligpargen_cm1a/templates/gamma.gro
- Glycine-Force-Field-Data/Bayesian-Optimisation/ligpargen_cm1a/templates/beta.gro
- Glycine-Force-Field-Data/Bayesian-Optimisation/ligpargen_cm1a/templates/min.mdp
- Glycine-Force-Field-Data/Bayesian-Optimisation/ligpargen_cm1a/templates/single.mdp
- Glycine-Force-Field-Data/Bayesian-Optimisation/ligpargen_cm1a/templates/glycine.gro
- Glycine-Force-Field-Data/Bayesian-Optimisation/ligpargen_cm1a/templates/alpha.gro
- Glycine-Force-Field-Data/Bayesian-Optimisation/ligpargen_cm1a/plots/
- Glycine-Force-Field-Data/Bayesian-Optimisation/ligpargen_cm1a/plots/trials.csv
- Glycine-Force-Field-Data/Bayesian-Optimisation/ligpargen_cm1a/plots/optimisation.json
- Glycine-Force-Field-Data/Bayesian-Optimisation/opls2020_cm1a/
- Glycine-Force-Field-Data/Bayesian-Optimisation/opls2020_cm1a/scripts/
- Glycine-Force-Field-Data/Bayesian-Optimisation/opls2020_cm1a/scripts/run.sh
- Glycine-Force-Field-Data/Bayesian-Optimisation/opls2020_cm1a/scripts/optimise.py
- Glycine-Force-Field-Data/Bayesian-Optimisation/opls2020_cm1a/templates/
- Glycine-Force-Field-Data/Bayesian-Optimisation/opls2020_cm1a/templates/topol.top
- Glycine-Force-Field-Data/Bayesian-Optimisation/opls2020_cm1a/templates/relax.mdp
- Glycine-Force-Field-Data/Bayesian-Optimisation/opls2020_cm1a/templates/gamma.gro
- Glycine-Force-Field-Data/Bayesian-Optimisation/opls2020_cm1a/templates/beta.gro
- Glycine-Force-Field-Data/Bayesian-Optimisation/opls2020_cm1a/templates/min.mdp
- Glycine-Force-Field-Data/Bayesian-Optimisation/opls2020_cm1a/templates/single.mdp
- Glycine-Force-Field-Data/Bayesian-Optimisation/opls2020_cm1a/templates/glycine.gro
- Glycine-Force-Field-Data/Bayesian-Optimisation/opls2020_cm1a/templates/alpha.gro
- Glycine-Force-Field-Data/Bayesian-Optimisation/opls2020_cm1a/plots/
- Glycine-Force-Field-Data/Bayesian-Optimisation/opls2020_cm1a/plots/trials.csv
- Glycine-Force-Field-Data/Bayesian-Optimisation/opls2020_cm1a/plots/optimisation.json
- Glycine-Force-Field-Data/Bayesian-Optimisation/opls_cm1a/
- Glycine-Force-Field-Data/Bayesian-Optimisation/opls_cm1a/scripts/
- Glycine-Force-Field-Data/Bayesian-Optimisation/opls_cm1a/scripts/run.sh
- Glycine-Force-Field-Data/Bayesian-Optimisation/opls_cm1a/scripts/optimise.py
- Glycine-Force-Field-Data/Bayesian-Optimisation/opls_cm1a/templates/
- Glycine-Force-Field-Data/Bayesian-Optimisation/opls_cm1a/templates/topol.top
- Glycine-Force-Field-Data/Bayesian-Optimisation/opls_cm1a/templates/relax.mdp
- Glycine-Force-Field-Data/Bayesian-Optimisation/opls_cm1a/templates/gamma.gro
- Glycine-Force-Field-Data/Bayesian-Optimisation/opls_cm1a/templates/beta.gro
- Glycine-Force-Field-Data/Bayesian-Optimisation/opls_cm1a/templates/min.mdp
- Glycine-Force-Field-Data/Bayesian-Optimisation/opls_cm1a/templates/single.mdp
- Glycine-Force-Field-Data/Bayesian-Optimisation/opls_cm1a/templates/glycine.gro
- Glycine-Force-Field-Data/Bayesian-Optimisation/opls_cm1a/templates/alpha.gro
- Glycine-Force-Field-Data/Bayesian-Optimisation/opls_cm1a/plots/
- Glycine-Force-Field-Data/Bayesian-Optimisation/opls_cm1a/plots/trials.csv
- Glycine-Force-Field-Data/Bayesian-Optimisation/opls_cm1a/plots/optimisation.json
- Glycine-Force-Field-Data/gmxtop/
- Glycine-Force-Field-Data/gmxtop/gaff/
- Glycine-Force-Field-Data/gmxtop/gaff/water/
- Glycine-Force-Field-Data/gmxtop/gaff/water/tip3p.itp
- Glycine-Force-Field-Data/gmxtop/gaff/water/tip4p2005.itp
- Glycine-Force-Field-Data/gmxtop/gaff/water/tip4p.itp
- Glycine-Force-Field-Data/gmxtop/gaff/water/ffnonbonded.itp
- Glycine-Force-Field-Data/gmxtop/gaff/glycine/
- Glycine-Force-Field-Data/gmxtop/gaff/glycine/gaff_resp.itp
- Glycine-Force-Field-Data/gmxtop/gaff/glycine/gaff_cndo.itp
- Glycine-Force-Field-Data/gmxtop/gaff/glycine/ffnonbonded.itp
- Glycine-Force-Field-Data/gmxtop/gaff/glycine/gaff_bcc.itp
- Glycine-Force-Field-Data/gmxtop/gaff/glycine/gaff2_cndo.itp
- Glycine-Force-Field-Data/gmxtop/gaff/glycine/gaff_dnp.itp
- Glycine-Force-Field-Data/gmxtop/gaff/glycine/gaff2_abcg2.itp
- Glycine-Force-Field-Data/gmxtop/gaff/glycine/gaff2_dnp.itp
[truncated: 20 more entries]
