# Supplementary material for: Assessment and Optimization of Force Fields for Glycine Polymorphism and Solution Properties
Source: J Chem Theory Comput. 2026 Apr 7;22(8):4012–25. doi: 10.1021/acs.jctc.6c00162 (PMC13130867; doi:10.1021/acs.jctc.6c00162)
Supplement: Supplementary file 2 [file ct6c00162_si_002.zip › Glycine-Force-Field-Data/Single-Molecule/scripts/analyse.py]

from simutils.setup.cgf import FORCE_FIELDS
from simutils import set_logging_config
from simutils.plotting.config import set_plot_style
from simutils.analysis.blocking import blocking_analysis, optimal_block
from pathlib import Path
import matplotlib.pyplot as plt
import panedr
import pandas as pd
import logging


logger = logging.getLogger(__name__)
set_logging_config()

set_plot_style()

BASE = Path(__file__).parents[1]

df = pd.DataFrame(index=[f for ff in FORCE_FIELDS.values() for f in ff], columns=["e-min", "e-pot", "delta-e-pot", "e-kin", "delta-e-kin"])
df.index.name = "ff"
df.sort_index(inplace=True)

for ff_type, ffs in FORCE_FIELDS.items():
    for ff in ffs:

        logger.info(f"Analysing single molecule for {ff}")

        sim_dir = BASE / "simulations" / ff

        plot_dir = BASE / "plots" / ff
        plot_dir.mkdir(parents=True, exist_ok=True)

        edr = panedr.edr_to_df(sim_dir / "min.edr")
        df.loc[ff, "e-min"] = edr["Potential"].iloc[-1]

        edr = panedr.edr_to_df(sim_dir / "single.edr")

        # potential energy
        blocking_df = blocking_analysis(edr["Potential"])
        e_pot, delta_e_pot = optimal_block(blocking_df)
        df.loc[ff, ["e-pot", "delta-e-pot"]] = e_pot, delta_e_pot

        fig, ax = plt.subplots()
        ax.plot(edr["Time"]/1000, edr["Potential"])
        ax.axhline(e_pot, color="tab:red", ls="--")
        ax.set_xlabel(r"Time / $\text{ns}$")
        ax.set_ylabel(r"$E_\text{pot}$ / $\text{kJ} \, \text{mol}^{-1}$")
        fig.savefig(plot_dir / "potential.png")
        plt.close(fig)

        fig, ax = plt.subplots()
        ax.errorbar(blocking_df.index, blocking_df["sem"], yerr=blocking_df["sem_err"])
        ax.axhline(delta_e_pot, color="tab:red", ls="--")
        ax.set_xlabel(r"Blocking Operations")
        ax.set_ylabel(r"$\sigma_\text{m}$ / $\text{kJ} \, \text{mol}^{-1}$")
        fig.savefig(plot_dir / "potential_blocking.png")
        plt.close(fig)
        
        # kinetic energy
        blocking_df = blocking_analysis(edr["Kinetic En."])
        e_kin, delta_e_kin = optimal_block(blocking_df)
        df.loc[ff, ["e-kin", "delta-e-kin"]] = e_kin, delta_e_kin

        fig, ax = plt.subplots()
        ax.plot(edr["Time"]/1000, edr["Kinetic En."])
        ax.axhline(e_kin, color="tab:red", ls="--")
        ax.set_xlabel(r"Time / $\text{ns}$")
        ax.set_ylabel(r"$E_\text{kin}$ / $\text{kJ} \, \text{mol}^{-1}$")
        fig.savefig(plot_dir / "kinetic.png")
        plt.close(fig)

        fig, ax = plt.subplots()
        ax.errorbar(blocking_df.index, blocking_df["sem"], yerr=blocking_df["sem_err"])
        ax.axhline(delta_e_kin, color="tab:red", ls="--")
        ax.set_xlabel(r"Blocking Operations")
        ax.set_ylabel(r"$\sigma_\text{m}$ / $\text{kJ} \, \text{mol}^{-1}$")
        fig.savefig(plot_dir / "kinetic_blocking.png")
        plt.close(fig)

print(df)
df.to_csv(BASE / "plots" / "single.csv")
