# Supplementary material for: Assessment and Optimization of Force Fields for Glycine Polymorphism and Solution Properties
Source: J Chem Theory Comput. 2026 Apr 7;22(8):4012–25. doi: 10.1021/acs.jctc.6c00162 (PMC13130867; doi:10.1021/acs.jctc.6c00162)
Supplement: Supplementary file 2 [file ct6c00162_si_002.zip › Glycine-Force-Field-Data/Single-Molecule/scripts/setup.py]

from simutils.setup.utils import write_from_template
from simutils.setup.cgf import FORCE_FIELDS, DEFAULTS
from simutils import set_logging_config
from pathlib import Path
import shutil
import logging


logger = logging.getLogger(__name__)
set_logging_config()

BASE = Path(__file__).parents[1]

for ff_type, ffs in FORCE_FIELDS.items():
    for ff in ffs:

        logger.info(f"Creating simulation directory for the {ff} force field.")
        sim_dir = BASE / "simulations" / ff
        sim_dir.mkdir(parents=True, exist_ok=True)

        logger.info(f"Copying mdp files")
        shutil.copy(BASE / "templates" / "min.mdp", sim_dir)
        shutil.copy(BASE / "templates" / "single.mdp", sim_dir)

        logger.info(f"Copying gro file.")
        shutil.copy(BASE / "templates" / "glycine.gro", sim_dir)

        logger.info(f"Writing topol file.")
        write_from_template(
            BASE / "templates" / "topol.top",
            sim_dir / "topol.top",
            {
                "defaults":DEFAULTS[ff_type],
                "ff_type":ff_type,
                "ff":ff,
            }
        )

        logger.info(f"Writing slurm file.")
        write_from_template(
            BASE / "templates" / "run.sh",
            sim_dir / "run.sh",
            {"ff":ff}
        )
