# Supplementary material for: Assessment and Optimization of Force Fields for Glycine Polymorphism and Solution Properties
Source: J Chem Theory Comput. 2026 Apr 7;22(8):4012–25. doi: 10.1021/acs.jctc.6c00162 (PMC13130867; doi:10.1021/acs.jctc.6c00162)
Supplement: Supplementary file 2 [file ct6c00162_si_002.zip › Glycine-Force-Field-Data/Single-Molecule/templates/run.sh]

#!/bin/bash
#SBATCH --job-name=single_${ff}
#SBATCH --partition=shared
#SBATCH --time=0-00:05:00
#SBATCH --mem=1G
#SBATCH --nodes=1
#SBATCH --ntasks=1
#SBATCH --cpus-per-task=1

module purge
module load gcc/11.2 openmpi/4.1.1
module load gromacs/2022.3

# Energy Minimisation
gmx_d grompp -f min.mdp -c glycine.gro -p topol.top -o min.tpr -maxwarn 1
mpirun gmx_d mdrun -deffnm min -nt 1

# Production MD (NVT)
gmx_d grompp -f single.mdp -c min.gro -p topol.top -o single.tpr -maxwarn 1
mpirun gmx_d mdrun -deffnm single -nt 1
