# Supplementary material for: Assessment and Optimization of Force Fields for Glycine Polymorphism and Solution Properties
Source: J Chem Theory Comput. 2026 Apr 7;22(8):4012–25. doi: 10.1021/acs.jctc.6c00162 (PMC13130867; doi:10.1021/acs.jctc.6c00162)
Supplement: Supplementary file 2 [file ct6c00162_si_002.zip › Glycine-Force-Field-Data/Single-Molecule/templates/single.mdp]

; Run Control
integrator = sd
nsteps = 7500000 ; 7.5 ns
dt = 0.001 ; ps
comm-mode = Angular
nstcomm = 1

; Langevin Dynamics
ld-seed = -1

; Output Control
nstxout = 1000
nstvout = 1000
nstfout = 1000
nstlog = 1000
nstcalcenergy = 1
nstenergy = 100

; Neighbour Searching
cutoff-scheme = Verlet
nstlist = 100
pbc = xyz

; Electrostatics
coulombtype = Cut-off
coulomb-modifier = None
rcoulomb = 1.0 ; nm

; Van der Waals
vdwtype = Cut-off
vdw-modifier = None
rvdw = 1.0 ; nm
DispCorr = no

; Temperature Coupling
tcoupl = no
nsttcouple = 1
tc-grps = System
tau-t = 2.0 ; ps
ref-t = 298.15 ; K

; Pressure Coupling
pcoupl = no

; Velocity Generation
gen-vel = yes
gen-temp = 298.15 ; K
gen-seed = -1

; Bonds
constraints = none
