# Supplementary material for: Assessment and Optimization of Force Fields for Glycine Polymorphism and Solution Properties
Source: J Chem Theory Comput. 2026 Apr 7;22(8):4012–25. doi: 10.1021/acs.jctc.6c00162 (PMC13130867; doi:10.1021/acs.jctc.6c00162)
Supplement: Supplementary file 2 [file ct6c00162_si_002.zip › Glycine-Force-Field-Data/Single-Molecule/templates/glycine.gro]

Single Glycine Molecule
   10
    1GCN      N    1   1.594   1.534   1.443
    1GCN     H1    2   1.625   1.524   1.348
    1GCN     H2    3   1.660   1.492   1.498
    1GCN     H3    4   1.585   1.616   1.456
    1GCN     CA    5   1.464   1.466   1.466
    1GCN    HA1    6   1.398   1.505   1.400
    1GCN    HA2    7   1.477   1.374   1.454
    1GCN      C    8   1.413   1.491   1.609
    1GCN     O1    9   1.496   1.528   1.694
    1GCN     O2   10   1.290   1.470   1.628
   3.00000   3.00000   3.00000
