# Supplementary material for: Assessment and Optimization of Force Fields for Glycine Polymorphism and Solution Properties
Source: J Chem Theory Comput. 2026 Apr 7;22(8):4012–25. doi: 10.1021/acs.jctc.6c00162 (PMC13130867; doi:10.1021/acs.jctc.6c00162)
Supplement: Supplementary file 2 [file ct6c00162_si_002.zip › Glycine-Force-Field-Data/Single-Molecule/plots/single.csv]

ff	e-min	e-pot	delta-e-pot	e-kin	delta-e-kin
gaff2_abcg2	130.64185601143845	159.74336449725328	0.14258252333832078	29.601163164378185	0.1484261251494811
gaff2_cndo	-167.96842755607258	-136.44879403594172	0.16490941795144903	29.933283430980666	0.1529514973024703
gaff2_dnp	-137.77137233913098	-107.51094518358138	0.1487703656363808	29.57778975040263	0.14776074647726997
gaff2_resp	-279.3818354588957	-248.74097383749452	0.15931474799981254	29.729582719389313	0.15521945131709514
gaff_bcc	136.5513332018304	165.69207075565362	0.13292388726483148	29.63443746544777	0.1375248488873637
gaff_cndo	-165.06602202657615	-133.995277657742	0.17266743708468227	29.87621516859009	0.16206805601648017
gaff_dnp	-135.83331523504486	-105.50432243006853	0.1573906097800931	29.729365429733676	0.14653594837096284
gaff_resp	-276.76983130733936	-246.27859541671302	0.165316530341265	29.619513024563474	0.14989690044315748
ligpargen_chelpg	-314.10077384129613	-284.12356591448633	0.15301636760973433	29.838484514456642	0.1598924506313502
ligpargen_cm1a	-374.2304597416196	-344.0037893706732	0.15681222180703225	29.903287077899122	0.14948799471877014
opls2020_basic	-403.39039941872613	-373.82735896430415	0.13809541761133703	29.51949380410199	0.13745178006734793
opls2020_chelpg	-295.7980312249461	-266.08884763112104	0.1396976488411394	29.829117739917145	0.14520228968565513
opls2020_cm1a	-349.3851248929192	-319.6000253578235	0.13560557796908884	29.846274292563166	0.13787085757965128
opls2020_cndo	-191.8481280002433	-160.40480886483962	0.16842513460406633	29.91430626484969	0.15677903731474171
opls_basic	-429.25042918929523	-398.923754137497	0.16117258956284156	29.821355255632298	0.15540494411870054
opls_chelpg	-312.5254833681151	-282.6479314977304	0.15522017008883326	29.840117128089418	0.1437953271570398
opls_cm1a	-372.23456119733873	-342.0621447429509	0.14076550344558478	29.757157609153616	0.1299022018995002
opls_cndo	-200.8558227270027	-169.45388694713668	0.16828574061643412	29.761492316562716	0.1430142631621883
