# Supplementary material for: Assessment and Optimization of Force Fields for Glycine Polymorphism and Solution Properties
Source: J Chem Theory Comput. 2026 Apr 7;22(8):4012–25. doi: 10.1021/acs.jctc.6c00162 (PMC13130867; doi:10.1021/acs.jctc.6c00162)
Supplement: Supplementary file 2 [file ct6c00162_si_002.zip › Glycine-Force-Field-Data/Single-Molecule/plots/README.md]

# Single Molecule

`single.csv`:
- `e-min` = optimised potential energy (kJ/mol)
- `e-pot` = average potential energy (kJ/mol)
- `delta-e-pot` = uncertainty in average potential energy (kJ/mol)
- `e-kin` = average kinetic energy (kJ/mol)
- `delta-e-kin` =  uncertainty in average kinetic energy (kJ/mol)
