# Supplementary material for: Assessment and Optimization of Force Fields for Glycine Polymorphism and Solution Properties
Source: J Chem Theory Comput. 2026 Apr 7;22(8):4012–25. doi: 10.1021/acs.jctc.6c00162 (PMC13130867; doi:10.1021/acs.jctc.6c00162)
Supplement: Supplementary file 2 [file ct6c00162_si_002.zip › Glycine-Force-Field-Data/Test-Candidates/Single-Molecule/scripts/plot.py]

from simutils import ureg, set_logging_config
from simutils.plotting.config import NAMES, set_plot_style
from pathlib import Path
import matplotlib.pyplot as plt
import logging
import pandas as pd


logger = logging.getLogger(__name__)
set_logging_config()

set_plot_style()

BASE = Path(__file__).parents[1]
T = 298.15*ureg("K")

df = pd.read_csv(BASE / "plots" / "single.csv", index_col=0)
#df = df.rename(NAMES, level="ff")
#df.sort_index(inplace=True)

# minimised potential energy
fig, ax = plt.subplots()
df["e-min"].plot(ax=ax, kind="bar", width=0.8)
ax.set_xlabel("Force Field")
ax.set_ylabel(r"$E_\text{single}$ / $\text{kJ} \, \text{mol}^{-1}$")
fig.savefig(BASE / "plots" / "energy_min.png")

# average potential energy
fig, ax = plt.subplots()
df["e-pot"].plot(ax=ax, kind="bar", yerr=df["delta-e-pot"], width=0.8)
ax.set_xlabel("Force Field")
ax.set_ylabel(r"$E_\text{single}$ / $\text{kJ} \, \text{mol}^{-1}$")
fig.savefig(BASE / "plots" / "energy_avg.png")

# kinetic energy DoF
df["dof"] = df["e-kin"] / (1/2 * ureg("R") * T).to("kJ/mol").magnitude
df["delta-dof"] = df["delta-e-kin"] / (1/2 * ureg("R") * T).to("kJ/mol").magnitude

fig, ax = plt.subplots()
df["dof"].plot(ax=ax, kind="bar", yerr=df["delta-dof"], width=0.8)
ax.axhline(24, color="tab:red", ls="--")
ax.set_xlabel("Force Field")
ax.set_ylabel(r"$D_\text{kin}$")
ax.set_ylim(23, 24.5)
fig.savefig(BASE / "plots" / "kinetic_dof.png")
