# Supplementary material for: Assessment and Optimization of Force Fields for Glycine Polymorphism and Solution Properties
Source: J Chem Theory Comput. 2026 Apr 7;22(8):4012–25. doi: 10.1021/acs.jctc.6c00162 (PMC13130867; doi:10.1021/acs.jctc.6c00162)
Supplement: Supplementary file 2 [file ct6c00162_si_002.zip › Glycine-Force-Field-Data/Test-Candidates/Single-Molecule/scripts/setup.py]

from simutils.setup.utils import write_from_template
from simutils import set_logging_config
from pathlib import Path
import shutil
import logging


logger = logging.getLogger(__name__)
set_logging_config()

BASE = Path(__file__).parents[1]

ff = "o2cg_mo6la_133"

logger.info(f"Creating simulation directory for candidate {ff}.")
sim_dir = BASE / "simulations" / ff
sim_dir.mkdir(parents=True, exist_ok=True)

logger.info(f"Copying mdp files")
shutil.copy(BASE / "templates" / "min.mdp", sim_dir)
shutil.copy(BASE / "templates" / "single.mdp", sim_dir)

logger.info(f"Copying gro file.")
shutil.copy(BASE / "templates" / "glycine.gro", sim_dir)

logger.info(f"Copying topol file.")
shutil.copy(BASE / "templates" / "topol.top", sim_dir)

logger.info(f"Writing slurm file.")
write_from_template(
    BASE / "templates" / "run.sh",
    sim_dir / "run.sh",
    {"ff":ff}
)
