# Supplementary material for: Assessment and Optimization of Force Fields for Glycine Polymorphism and Solution Properties
Source: J Chem Theory Comput. 2026 Apr 7;22(8):4012–25. doi: 10.1021/acs.jctc.6c00162 (PMC13130867; doi:10.1021/acs.jctc.6c00162)
Supplement: Supplementary file 2 [file ct6c00162_si_002.zip › Glycine-Force-Field-Data/Test-Candidates/Single-Molecule/templates/topol.top]

[ defaults ]
;  nb-f   comb-rule   gen-pairs    fudge-LJ    fudge-QQ
    1         3          yes         0.5         0.5

; Atom Types
 [ atomtypes ]
;   name      bond-type       m          q       p-type     sigma      epsilon
  opls_140a      HC	       1.00800     0.000       A       0.203237    0.102125
  opls_271       C_3      12.01100     0.000       A       0.350422    0.293524
  opls_272       O2       15.99940     0.000       A       0.253533    1.001103
  opls_287a      N3       14.00670     0.000       A       0.382094    1.035759
  opls_290       H3        1.00800     0.000       A       0.000000    0.000000
  opls_298a      CT_2     12.01100     0.000       A       0.411869    0.270388

; Glycine
[ moleculetype ]
;  mol-name	  nr-excl
     GCN		     3

[ atoms ]
;  nr     type      resnr   residue    atom    cgnr      q          m
   1    opls_287a     1       GCN        N      1     -0.4549    14.00670 
   2    opls_290      1       GCN       H1      1      0.3940     1.00800 
   3    opls_290      1       GCN       H2      1      0.3940     1.00800 
   4    opls_290      1       GCN       H3      1      0.3940     1.00800 
   5    opls_298a     1       GCN       CA      1     -0.2299    12.01100 
   6    opls_140a     1       GCN      HA1      1      0.1343     1.00800 
   7    opls_140a     1       GCN      HA2      1      0.1343     1.00800 
   8    opls_271      1       GCN        C      1      0.5018    12.01100 
   9    opls_272      1       GCN       O1      1     -0.6338    15.99940 
  10    opls_272      1       GCN       O2      1     -0.6338    15.99940 

[ bonds ]
; i   j   f      b0         kb
  1   2   1   0.10100    363171.2  ; N-H1
  1   3   1   0.10100    363171.2  ; N-H2
  1   4   1   0.10100    363171.2  ; N-H3
  1   5   1   0.14710    307105.6  ; N-CA
  5   6   1   0.10900    284512.0  ; CA-HA1
  5   7   1   0.10900    284512.0  ; CA-HA2
  5   8   1   0.15220    265265.6  ; CA-C
  8   9   1   0.12500    548940.8  ; C-O1
  8  10   1   0.12500    548940.8  ; C-O2

[ pairs ]
; i   l
  1   9  ; N-O1
  1  10  ; N-O2
  2   6  ; H1-HA1
  2   7  ; H1-HA2
  2   8  ; H1-C
  3   6  ; H2-HA1
  3   7  ; H2-HA2
  3   8  ; H2-C
  4   6  ; H3-HA1
  4   7  ; H3-HA2
  4   8  ; H3-C
  6   9  ; HA1-O1
  6  10  ; HA1-O2
  7   9  ; HA2-O1
  7  10  ; HA2-O2

[ angles ]
; i   j   k   f   theta0     ktheta
  1   5   6   1   109.500   292.880  ; N-CA-HA1
  1   5   7   1   109.500   292.880  ; N-CA-HA2
  1   5   8   1   111.200   669.440  ; N-CA-C
  2   1   3   1   109.500   292.880  ; H1-N-H2
  2   1   4   1   109.500   292.880  ; H1-N-H3
  2   1   5   1   109.500   292.880  ; H1-N-CA
  3   1   4   1   109.500   292.880  ; H2-N-H3
  3   1   5   1   109.500   292.880  ; H2-N-CA
  4   1   5   1   109.500   292.880  ; H3-N-CA
  5   8   9   1   117.000   585.760  ; CA-C-O1
  5   8  10   1   117.000   585.760  ; CA-C-O2
  6   5   7   1   107.800   276.144  ; HA1-CA-HA2
  6   5   8   1   109.500   292.880  ; HA1-CA-C
  7   5   8   1   109.500   292.880  ; HA2-CA-C
  9   8  10   1   126.000   669.440  ; O1-C-O2

[ dihedrals ] ; propers
; i   j   k   l   f      c0        c1        c2        c3        c4        c5
  1   5   8   9   3   3.43088   0.00000  -3.43088   0.00000   0.00000   0.00000  ; N-CA-C-O1
  1   5   8  10   3   3.43088   0.00000  -3.43088   0.00000   0.00000   0.00000  ; N-CA-C-O2
  2   1   5   6   3   0.62760   1.88280   0.00000  -2.51040   0.00000   0.00000  ; H1-N-CA-HA1
  2   1   5   7   3   0.62760   1.88280   0.00000  -2.51040   0.00000   0.00000  ; H1-N-CA-HA2
  2   1   5   8   3   0.72592   2.17778   0.00000  -2.90370   0.00000   0.00000  ; H1-N-CA-C
  3   1   5   6   3   0.62760   1.88280   0.00000  -2.51040   0.00000   0.00000  ; H2-N-CA-HA1
  3   1   5   7   3   0.62760   1.88280   0.00000  -2.51040   0.00000   0.00000  ; H2-N-CA-HA2
  3   1   5   8   3   0.72592   2.17778   0.00000  -2.90370   0.00000   0.00000  ; H2-N-CA-C
  4   1   5   6   3   0.62760   1.88280   0.00000  -2.51040   0.00000   0.00000  ; H3-N-CA-HA1
  4   1   5   7   3   0.62760   1.88280   0.00000  -2.51040   0.00000   0.00000  ; H3-N-CA-HA2
  4   1   5   8   3   0.72592   2.17778   0.00000  -2.90370   0.00000   0.00000  ; H3-N-CA-C
  6   5   8   9   3   0.00000   0.00000   0.00000   0.00000   0.00000   0.00000  ; HA1-CA-C-O1
  6   5   8  10   3   0.00000   0.00000   0.00000   0.00000   0.00000   0.00000  ; HA1-CA-C-O2
  7   5   8   9   3   0.00000   0.00000   0.00000   0.00000   0.00000   0.00000  ; HA2-CA-C-O1
  7   5   8  10   3   0.00000   0.00000   0.00000   0.00000   0.00000   0.00000  ; HA2-CA-C-O2

[ dihedrals ] ; impropers
; i   j   k   l   f     phis     kphi     m
  5   8   9  10   4   180.000   43.932    2  ; CA-C-O1-O2

[ system ]
  Glycine Single Molecule

[ molecules ]
;  mol-name    N
     GCN       1
