# Supplementary material for: Assessment and Optimization of Force Fields for Glycine Polymorphism and Solution Properties
Source: J Chem Theory Comput. 2026 Apr 7;22(8):4012–25. doi: 10.1021/acs.jctc.6c00162 (PMC13130867; doi:10.1021/acs.jctc.6c00162)
Supplement: Supplementary file 2 [file ct6c00162_si_002.zip › Glycine-Force-Field-Data/Test-Candidates/Single-Molecule/plots/single.csv]

ff	e-min	e-pot	delta-e-pot	e-kin	delta-e-kin
opls2020_mocl_98	-362.3673520967902	-332.21996347035963	0.15483002409269647	29.79277404766163	0.14284154566578075
