# Supplementary material for: Assessment and Optimization of Force Fields for Glycine Polymorphism and Solution Properties
Source: J Chem Theory Comput. 2026 Apr 7;22(8):4012–25. doi: 10.1021/acs.jctc.6c00162 (PMC13130867; doi:10.1021/acs.jctc.6c00162)
Supplement: Supplementary file 2 [file ct6c00162_si_002.zip › Glycine-Force-Field-Data/Test-Candidates/Thermal-Expansion/scripts/plot.py]

from simutils.setup.cgf import FORCE_FIELDS, POLYMORPHS, Z
from simutils.plotting.config import NAMES, COLOR_CYCLES, set_plot_style
from pathlib import Path
import matplotlib.pyplot as plt
import pandas as pd


set_plot_style(base_font=14)

BASE = Path(__file__).parents[1]

df = pd.read_csv(BASE / "plots" / "thermal_expansion.csv", index_col=[0, 1, 2])

exp_cell = pd.read_csv(BASE / "plots" / "exp_cell_temps.csv", index_col=[0, 1])

print(df)

print(exp_cell)

ffs = df.index.get_level_values(level="ff").unique()

for ff in ffs:
    fig, ax = plt.subplots()
    for polymorph in POLYMORPHS:
        ff_df = df.xs((ff, polymorph), level=("ff", "polymorph"))
        ax.scatter(ff_df.index, ff_df["vol"]/Z[polymorph], label=polymorph, zorder=3)
        p_exp = exp_cell.xs(polymorph, level="polymorph")
        ax.plot(p_exp.index, p_exp["vol"]/Z[polymorph], ls="--")
    ax.set_xlabel(r"$T$ / $\text{K}$")
    ax.set_ylabel(r"Volume per Molecule / $\mathrm{\AA}^{3}$")
    handles, labels = ax.get_legend_handles_labels()
    ax.legend(handles=handles, labels=[r"$\alpha$-glycine", r"$\beta$-glycine", r"$\gamma$-glycine"])
    fig.savefig(BASE / "plots" / ff / "vol.png")
    fig.savefig(BASE / "plots" / ff / "vol.pdf")
