# Supplementary material for: Assessment and Optimization of Force Fields for Glycine Polymorphism and Solution Properties
Source: J Chem Theory Comput. 2026 Apr 7;22(8):4012–25. doi: 10.1021/acs.jctc.6c00162 (PMC13130867; doi:10.1021/acs.jctc.6c00162)
Supplement: Supplementary file 2 [file ct6c00162_si_002.zip › Glycine-Force-Field-Data/Test-Candidates/Thermal-Expansion/plots/exp_cell_temps.csv]

polymorph	temp	vol	dens	a	b	c	alpha	beta	gamma
alpha	0.0	302.76995574027285	1.6468280826649022	5.084767165492841	11.770256643198405	5.460518431847948	90.0	112.11200072527522	90.0
alpha	50.0	303.6001460095848	1.6423248547599496	5.087055737255568	11.789399069730683	5.4616368729211775	90.0	112.04724928151998	90.0
alpha	100.0	304.60009990018636	1.6369333623451836	5.08977640327675	11.814736340514589	5.462474287205138	90.0	111.98300086745942	90.0
alpha	150.0	305.7704281291027	1.6306680431822766	5.092929163556388	11.846268455550124	5.463030674699827	90.0	111.91925548309358	90.0
alpha	200.0	307.11176129040314	1.6235459808027606	5.0965140180944815	11.883995414837285	5.463306035405248	90.0	111.85601312842243	90.0
alpha	250.0	308.624749719608	1.6155867802348594	5.10053096689103	11.927917218376072	5.463300369321398	90.0	111.79327380344598	90.0
alpha	300.0	310.3100632926342	1.6068124262862935	5.1049800099460345	11.978033866166488	5.463013676448278	90.0	111.7310375081642	90.0
alpha	350.0	312.16839115913166	1.597247126298954	5.109861147259493	12.034345358208533	5.462445956785887	90.0	111.66930424257716	90.0
alpha	400.0	314.2004414100695	1.5869171394623998	5.115174378831409	12.096851694502202	5.461597210334226	90.0	111.6080740066848	90.0
beta	0.0	154.04428229760595	1.618398483421153	5.07083314219849	6.14474995317646	5.391426921704655	90.0	113.51196964353704	90.0
beta	50.0	154.51988583951976	1.6134171436618003	5.073145661788129	6.161129682218291	5.389112927692799	90.0	113.46002463244545	90.0
beta	100.0	155.0844289949658	1.6075439324617051	5.076050581540334	6.179668326969454	5.387281134183035	90.0	113.40583252806405	90.0
beta	150.0	155.73835512170862	1.6007940539458954	5.079547901455102	6.200365887429949	5.385931541175365	90.0	113.34939333039283	90.0
beta	200.0	156.48219231079332	1.5931846887407755	5.083637621532436	6.223222363599777	5.385064148669788	90.0	113.29070703943178	90.0
beta	250.0	157.31655371473477	1.5847348989237025	5.088319741772335	6.248237755478936	5.3846789566663045	90.0	113.22977365518094	90.0
beta	300.0	158.2421379383934	1.5754655245318065	5.093594262174798	6.275412063067428	5.384775965164914	90.0	113.16659317764027	90.0
beta	350.0	159.2597294923582	1.5653990726017648	5.099461182739826	6.304745286365252	5.385355174165616	90.0	113.10116560680977	90.0
beta	400.0	160.3701993086516	1.5545595997566115	5.105920503467419	6.336237425372407	5.386416583668411	90.0	113.03349094268947	90.0
gamma	0.0	230.2901906375779	1.6238535746567624	6.968198249585539	6.96819824958553	5.476509071074163	90.0	90.0	120.0
gamma	50.0	230.91185597036727	1.619481804880594	6.97726197484742	6.9772619748474165	5.477035310522169	90.0	90.0	120.0
gamma	100.0	231.6163894638218	1.6145556458284653	6.987488511807463	6.987488511807462	5.477677279075836	90.0	90.0	120.0
gamma	150.0	232.40419994649906	1.6090825783755438	6.998877860465669	6.9988778604656705	5.4784349767351666	90.0	90.0	120.0
gamma	200.0	233.27574482981433	1.6030708616879041	7.011430020822036	7.011430020822038	5.479308403500157	90.0	90.0	120.0
gamma	250.0	234.23153021429945	1.5965295062243872	7.025144992876565	7.025144992876569	5.48029755937081	90.0	90.0	120.0
gamma	300.0	235.27211100805644	1.589468244548597	7.0400227766292565	7.040022776629258	5.4814024443471245	90.0	90.0	120.0
gamma	350.0	236.39809105740844	1.5818975001130777	7.05606337208011	7.056063372080111	5.4826230584291	90.0	90.0	120.0
gamma	400.0	237.61012328974675	1.5738283541867721	7.073266779229126	7.073266779229122	5.4839594016167394	90.0	90.0	120.0
