# Supplementary material for: Assessment and Optimization of Force Fields for Glycine Polymorphism and Solution Properties
Source: J Chem Theory Comput. 2026 Apr 7;22(8):4012–25. doi: 10.1021/acs.jctc.6c00162 (PMC13130867; doi:10.1021/acs.jctc.6c00162)
Supplement: Supplementary file 2 [file ct6c00162_si_002.zip › Glycine-Force-Field-Data/Test-Candidates/Thermal-Expansion/plots/thermal_expansion.csv]

ff	temp	polymorph	vol	dens	a	b	c	alpha	beta	gamma
opls2020_mocl_98	100	alpha	310.1513157198165	1.6076348403055332	5.003227930220347	12.155314309256417	5.395116410033167	90.0	109.04352511664818	90.0
opls2020_mocl_98	100	beta	158.8320786943599	1.5696138494707108	5.301097461155483	6.641083944411505	4.960671144275385	90.0	114.5664473827562	90.0
opls2020_mocl_98	100	gamma	237.73437127749946	1.5730058034049499	6.947722889128185	6.960058537189345	5.6827082558283735	90.0	90.0	120.10247835542893
opls2020_mocl_98	150	alpha	311.95111509780395	1.5983596043933115	5.012168445284405	12.196163177490234	5.398562091436503	90.0	109.04229024382893	90.0
opls2020_mocl_98	150	beta	159.88451037186596	1.5592819459436393	5.305928850930834	6.671606881277902	4.973409970880643	90.0	114.74830071712674	90.0
opls2020_mocl_98	150	gamma	239.38614878339354	1.5621519774174815	6.980098951430548	6.995974280806703	5.670048032488142	90.0	90.0	120.16582896836893
opls2020_mocl_98	200	alpha	313.8659125271603	1.5886085140724902	5.019403170025538	12.246034213474818	5.4020032465070775	90.0	109.04909096005728	90.0
opls2020_mocl_98	200	beta	160.74490081894618	1.5509358566819607	5.31024027627612	6.701786540803456	4.978477160131995	90.0	114.86940813373894	90.0
opls2020_mocl_98	200	gamma	240.82890418421167	1.5527934529083394	7.010329291934059	6.996234160531357	5.658864490569584	90.0	90.0	119.8059416780748
opls2020_mocl_98	250	alpha	315.91573835664906	1.5783007947355847	5.029070657397074	12.294587226141067	5.406256538506408	90.0	109.07537387077615	90.0
opls2020_mocl_98	250	beta	161.78769708646968	1.5409393603374215	5.317301205226353	6.7351663907368975	4.985767651879853	90.0	115.02879531584281	90.0
opls2020_mocl_98	250	gamma	242.10100439395288	1.5446344248940846	7.0198196683611185	7.028138572461881	5.664988744826544	90.0	90.0	119.97699319177723
opls2020_mocl_98	300	alpha	317.8944284017039	1.5684768790213426	5.036125152830094	12.353371256873722	5.408017529672846	90.0	109.11733079033426	90.0
opls2020_mocl_98	300	beta	162.6071858670194	1.5331735133942448	5.31605164966886	6.768737883794875	4.993113470069971	90.0	115.17030841456551	90.0
opls2020_mocl_98	300	gamma	243.71216448777275	1.534422979970273	7.0528738385155085	7.0705255509090215	5.656768163045247	90.0	90.0	120.2364309071832
opls2020_mocl_98	350	alpha	320.0776361634355	1.5577785030353757	5.0432480251978316	12.418310210818337	5.413684796322699	90.0	109.25884303282223	90.0
opls2020_mocl_98	350	beta	164.09658368896083	1.519257895895248	5.325898215884254	6.814677556355794	5.003480093783492	90.0	115.36100940175723	90.0
opls2020_mocl_98	350	gamma	245.24815044099873	1.5248129089491322	7.063045615241641	7.079630686392198	5.65158574543302	90.0	90.0	119.79298472402597
opls2020_mocl_98	400	alpha	331.4636886067971	1.5042675202630131	5.206903533330039	13.66866634005592	5.130457045896079	90.0	65.19852254229174	90.0
opls2020_mocl_98	400	beta	167.56393594436668	1.487820329916704	5.324656531924293	7.02759769984654	5.024909785410878	90.0	116.98111437709656	90.0
opls2020_mocl_98	400	gamma	246.5308553471812	1.516879277288442	7.0910567329043435	7.122952026581191	5.6517853812565875	90.0	90.0	120.27632030781592
