# Supplementary material for: Assessment and Optimization of Force Fields for Glycine Polymorphism and Solution Properties
Source: J Chem Theory Comput. 2026 Apr 7;22(8):4012–25. doi: 10.1021/acs.jctc.6c00162 (PMC13130867; doi:10.1021/acs.jctc.6c00162)
Supplement: Supplementary file 2 [file ct6c00162_si_002.zip › Glycine-Force-Field-Data/Test-Candidates/Thermal-Expansion/plots/README.md]

# Thermal Expansion

`thermal_expansion.csv`:
- `vol` = unit cell volume (Å^3)
- `dens` = crystal density (g/cm^3)
- `a` = a cell length (Å)
- `b` = b cell length (Å)
- `c` = c cell length (Å)
- `alpha` = alpha cell angle (degrees)
- `beta` = beta cell angle (degrees)
- `gamma` = gamma cell angle (degrees)
