# Supplementary material for: Assessment and Optimization of Force Fields for Glycine Polymorphism and Solution Properties
Source: J Chem Theory Comput. 2026 Apr 7;22(8):4012–25. doi: 10.1021/acs.jctc.6c00162 (PMC13130867; doi:10.1021/acs.jctc.6c00162)
Supplement: Supplementary file 2 [file ct6c00162_si_002.zip › Glycine-Force-Field-Data/Test-Candidates/Solution-Properties/scripts/plot_opt.py]

from simutils.setup.cgf import WATER_MODELS
from simutils.plotting.config import NAMES, COLOR_CYCLES, set_plot_style
from simutils import ureg
from pathlib import Path
import matplotlib.pyplot as plt
import pandas as pd


set_plot_style(base_font=14)

BASE = Path(__file__).parents[1]

wm = "tip4p2005"

markers = [ "o", "^", "s", "D", "h"]
color_dict = COLOR_CYCLES["tol_vibrant"]
color_dict.pop("red")
colors = color_dict.values()

# diffusion

force_fields = ["opls2020_mocl_98", "gaff_bcc", "gaff_cndo", "opls_basic", "opls_cndo", "opls2020_cm1a", "ligpargen_cm1a"]
force_fields_renamed = [NAMES.get(ff, ff) for ff in force_fields]

df_diff = pd.concat([pd.read_csv(BASE.parents[1] / "Solution-Properties" / "plots" / "diffusion.csv", index_col=[0, 1, 2]), pd.read_csv(BASE / "plots" / "diffusion.csv", index_col=[0, 1, 2])])

ff_diff = df_diff.loc[df_diff.index.get_level_values("ff").isin(force_fields)]
ff_diff = ff_diff.rename(NAMES, level="ff")

exp_diff = pd.read_csv(BASE / "plots" / "exp_diff.csv") # conc [g/100g H2O], diff [1e-9 m^2/s], delta-diff [1e-9 m^2/s]
n_gly = exp_diff["conc"] / 75.0675
n_sol = 100 / 18.0154
exp_diff["mole-fraction"] = n_gly / (n_gly + n_sol)
exp_diff.set_index("mole-fraction", inplace=True)

#cndo_diff = pd.read_csv(BASE / "plots" / "cndo_diff.csv", index_col=0) # mole-fraction, diffusion [10-9 m^2/s]

types = []
charges = []
for ff in force_fields_renamed:
    t, q = ff.split("-")
    if t not in types:
        types.append(t)
    if q not in charges:
        charges.append(q)

marker_map = {t: m for t, m in zip(types, markers)}
color_map  = {q: c for q, c in zip(charges, colors)}

fig, ax = plt.subplots()
ax.plot(exp_diff.index, exp_diff["diff"], color="tab:red", label="Exp.", zorder=3, marker="o", ls="--")
#ax.plot(cndo_diff.index, cndo_diff["diff"], color="#000000", label="Cheong et al.", zorder=3, marker="o", ls="--")
for ff in force_fields_renamed:
    if ff == "bayes-opt":
        t, q = ff.split("-")
        ff_diff_wm = ff_diff.xs((ff, wm), level=("ff", "water-model"))
        ax.errorbar(
            ff_diff_wm.index, ff_diff_wm["diff"], ff_diff_wm["delta-diff"], label=ff,
            marker=marker_map[t], color=color_map[q], alpha=1.0, zorder=3,
        )
    else:
        t, q = ff.split("-")
        ff_diff_wm = ff_diff.xs((ff, wm), level=("ff", "water-model"))
        ax.errorbar(
            ff_diff_wm.index, ff_diff_wm["diff"], ff_diff_wm["delta-diff"], label=ff,
            marker=marker_map[t], color=color_map[q], alpha=0.35,
        )
ax.set_xlabel(r"$x_\text{gly}$")
ax.set_ylabel(r"$D$ / $10^{-9} \, \text{m}^2 \, \text{s}^{-1}$")
# ax.legend()
fig.savefig(BASE / "plots" / f"diffusion_opt.png")
fig.savefig(BASE / "plots" / f"diffusion_opt.pdf")

# handles, labels = ax.get_legend_handles_labels()
# fig, ax = plt.subplots(figsize=(6.4, 1.5))
# ax.axis("off")
# fig.legend(handles, labels, loc="center", ncol=3, columnspacing=1.0)
# fig.savefig(BASE / "plots" / f"diffusion_opt_legend.png", bbox_inches=None, pad_inches=0)
# fig.savefig(BASE / "plots" / f"diffusion_opt_legend.pdf", bbox_inches=None, pad_inches=0)

# density

force_fields = ["opls2020_mocl_98", "gaff_bcc", "gaff_cndo", "opls_basic", "opls_cndo", "opls2020_cm1a", "ligpargen_cm1a"]
force_fields_renamed = [NAMES.get(ff, ff) for ff in force_fields]

df_dens = pd.concat([pd.read_csv(BASE.parents[1] / "Solution-Properties" / "plots" / "density.csv", index_col=[0, 1, 2]), pd.read_csv(BASE / "plots" / "density.csv", index_col=[0, 1, 2])])

ff_dens = df_dens.loc[df_dens.index.get_level_values("ff").isin(force_fields)]
ff_dens = ff_dens.rename(NAMES, level="ff")

exp_dens = pd.read_csv(BASE / "plots" / "exp_dens.csv") # conc [g/1000g H2O], d [g/cm^3]
n_gly = exp_dens["conc"] / 75.0675
n_sol = 1000 / 18.0154
exp_dens["mole-fraction"] = n_gly / (n_gly + n_sol)
exp_dens.set_index("mole-fraction", inplace=True)

#cndo = pd.read_csv(BASE / "plots" / "cndo_dens.csv", index_col=0) # mole-fraction, dens [kg/m^3]
#cndo["dens"] = cndo["dens"] * ureg("kg/m^3").to("g/cm^3").magnitude

types = []
charges = []
for ff in force_fields_renamed:
    t, q = ff.split("-")
    if t not in types:
        types.append(t)
    if q not in charges:
        charges.append(q)

marker_map = {t: m for t, m in zip(types, markers)}
color_map  = {q: c for q, c in zip(charges, colors)}

fig, ax = plt.subplots()
ax.plot(exp_dens.index, exp_dens["dens"], color="tab:red", label="Exp.", zorder=3, marker="o", ls="--")
#ax.plot(cndo.index, cndo["dens"], color="#000000", label="Cheong et al.", zorder=3, marker="o", ls="--")
for ff in force_fields_renamed:
    if ff == "bayes-opt":
        t, q = ff.split("-")
        ff_dens_wm = ff_dens.xs((ff, wm), level=("ff", "water-model"))
        ax.errorbar(
            ff_dens_wm.index, ff_dens_wm["dens"], ff_dens_wm["delta-dens"], label=ff,
            marker=marker_map[t], color=color_map[q], alpha=1.0, zorder=3,
        )
    else:
        t, q = ff.split("-")
        ff_dens_wm = ff_dens.xs((ff, wm), level=("ff", "water-model"))
        ax.errorbar(
            ff_dens_wm.index, ff_dens_wm["dens"], ff_dens_wm["delta-dens"], label=ff,
            marker=marker_map[t], color=color_map[q], alpha=0.35,
        )
ax.set_xlabel(r"$x_\text{gly}$")
ax.set_ylabel(r"$\rho_\text{sol}$ / $\text{g} \, \text{cm}^{-3}$")
ax.legend(labelspacing=0.3)
fig.savefig(BASE / "plots" / f"density_opt.png")
fig.savefig(BASE / "plots" / f"density_opt.pdf")

# handles, labels = ax.get_legend_handles_labels()
# fig, ax = plt.subplots(figsize=(6.4, 1.5))
# ax.axis("off")
# fig.legend(handles, labels, loc="center", ncol=3, columnspacing=1.0)
# fig.savefig(BASE / "plots" / f"density_opt_legend.png", bbox_inches=None, pad_inches=0)
# fig.savefig(BASE / "plots" / f"density_opt_legend.pdf", bbox_inches=None, pad_inches=0)
