# Supplementary material for: Assessment and Optimization of Force Fields for Glycine Polymorphism and Solution Properties
Source: J Chem Theory Comput. 2026 Apr 7;22(8):4012–25. doi: 10.1021/acs.jctc.6c00162 (PMC13130867; doi:10.1021/acs.jctc.6c00162)
Supplement: Supplementary file 2 [file ct6c00162_si_002.zip › Glycine-Force-Field-Data/Test-Candidates/Solution-Properties/scripts/plot_diffusion.py]

from simutils.plotting.config import NAMES, COLOR_CYCLES, set_plot_style
from pathlib import Path
import matplotlib.pyplot as plt
import pandas as pd


set_plot_style()

BASE = Path(__file__).parents[1]
WATER_MODELS = ["tip4p2005"]

markers = [ "o", "^", "s", "D", "h"]
color_dict = COLOR_CYCLES["tol_vibrant"]
color_dict.pop("red")
colors = color_dict.values()

df = pd.read_csv(BASE / "plots" / "diffusion.csv", index_col=[0, 1, 2])

exp_diff = pd.read_csv(BASE / "plots" / "exp_diff.csv") # conc [g/100g H2O], diff [1e-9 m^2/s], delta-diff [1e-9 m^2/s]
n_gly = exp_diff["conc"] / 75.0675
n_sol = 100 / 18.0154
exp_diff["mole-fraction"] = n_gly / (n_gly + n_sol)
exp_diff.set_index("mole-fraction", inplace=True)

# df = df.rename(NAMES, level="ff")
# df.sort_index(inplace=True)

ffs = df.index.get_level_values("ff").unique()
#marker_map = {t: m for t, m in zip(sorted({ff.split("-")[0] for ff in ffs}), markers)}
#color_map  = {q: c for q, c in zip(sorted({ff.split("-")[1] for ff in ffs}), colors)}

for wm in WATER_MODELS:

    fig, ax = plt.subplots()
    ax.errorbar(exp_diff.index, exp_diff["diff"], exp_diff["delta-diff"], color="tab:red", label="Exp.", zorder=3, marker="o", ls="--")
    for ff in ffs:
        #t, q = ff.split("-")
        df_wm = df.xs((ff, wm), level=("ff", "water-model"))
        ax.errorbar(
            df_wm.index, df_wm["diff"], df_wm["delta-diff"], label=ff,
            #marker=marker_map[t], color=color_map[q],
        )
    ax.set_xlabel(r"$x_\text{gly}$")
    ax.set_ylabel(r"$D$ / $10^{-9} \, \text{m}^2 \, \text{s}^{-1}$")
    ax.legend()
    fig.savefig(BASE / "plots" / f"diffusion_{wm}")
