# Supplementary material for: Assessment and Optimization of Force Fields for Glycine Polymorphism and Solution Properties
Source: J Chem Theory Comput. 2026 Apr 7;22(8):4012–25. doi: 10.1021/acs.jctc.6c00162 (PMC13130867; doi:10.1021/acs.jctc.6c00162)
Supplement: Supplementary file 2 [file ct6c00162_si_002.zip › Glycine-Force-Field-Data/Test-Candidates/Solution-Properties/scripts/analyse_diffusion.py]

from simutils.plotting.config import set_plot_style
from simutils import ureg, set_logging_config
from simutils.analysis.msd import MSD
from pathlib import Path
import matplotlib.pyplot as plt
import MDAnalysis as mda
import pandas as pd
import numpy as np
import logging


set_plot_style()

logger = logging.getLogger(__name__)
set_logging_config()

BASE = Path(__file__).parents[1]
WATER_MODELS = ["tip4p2005"]

mfs = np.linspace(0.01, 0.08, 8)
tau_max = 2000 # ps
ureg.define("du = 1e-9 * m^2/s")

ffs = [d.name for d in (BASE / "simulations").iterdir()]

index = pd.MultiIndex.from_product([ffs, WATER_MODELS, mfs], names=["ff", "water-model", "mole-fraction"])
df = pd.DataFrame(index=index, columns=["diff", "delta-diff"])
df.sort_index(inplace=True)

for ff in ffs:
    for wm in WATER_MODELS:

        logger.info(f"Analysing diffusion for candidate {ff} with {wm} water.")
        sim_dir = BASE / "simulations" / ff / wm

        plot_dir = BASE / "plots" / ff / wm
        plot_dir.mkdir(parents=True, exist_ok=True)

        fig1, ax1 = plt.subplots()
        fig2, ax2 = plt.subplots()
        fig3, ax3 = plt.subplots(len(mfs), 1, sharex=True)
        
        for i, mf in enumerate(mfs):
            mf_dir = sim_dir / f"{mf:.2f}"

            u = mda.Universe(mf_dir / "diff.tpr", mf_dir / "diff.xtc")

            msd = MSD(u.select_atoms("resname GCN"))
            msd.run()

            diff_coeffs = msd.compute_diff_coeffs(tau_max=tau_max)
            diff_coeffs *= ureg("Å^2/ps").to("du").magnitude
            df.loc[(ff, wm, mf), "diff"] = diff_coeffs.mean()
            df.loc[(ff, wm, mf), "delta-diff"] = diff_coeffs.std() / np.sqrt(len(diff_coeffs))

            # plot MSD
            ax1.plot(msd.times/1000, msd.results.timeseries, label=f"{mf:.2f}")

            # plot slope of log-log plot
            slope = np.gradient(np.log10(msd.results.timeseries), np.log10(msd.times))
            ax2.plot(msd.times/1000, slope, label=f"{mf:.2f}")

            # plot diffusion coefficient distribution
            ax3[i].hist(diff_coeffs, bins=20)
            ax3[i].annotate(f"{mf:.2f}", (0.9, 0.5), xycoords="axes fraction")

        ax1.set_xlabel(r"$\tau$ / $\text{ns}$")
        ax1.set_ylabel(r"$\langle \Delta \mathbf{r} (\tau) \rangle$ / $\mathrm{\AA}^2$")
        ax1.legend()
        fig1.savefig(plot_dir / "msd.png")
        plt.close(fig1)

        ax2.axhline(1, color="black", linestyle="--")
        ax2.set_ylim(0, 2)
        ax2.set_xlabel(r"$\tau$ / $\text{ns}$")
        ax2.set_ylabel(r"$\langle \Delta \mathbf{r} (\tau) \rangle$ / $\mathrm{\AA}^2$")
        ax2.legend()
        fig2.savefig(plot_dir / "log_log_slope.png")
        plt.close(fig2)

        ax3[-1].set_xlabel(r"$D$ / $10^{-9} \, \text{m}^2 \, \text{s}^{-1}$")
        fig3.subplots_adjust(hspace=0.0)
        fig3.savefig(plot_dir / "distribution.png")
        plt.close(fig3)

print(df)
df.to_csv(BASE / "plots" / "diffusion.csv")
