# Supplementary material for: Assessment and Optimization of Force Fields for Glycine Polymorphism and Solution Properties
Source: J Chem Theory Comput. 2026 Apr 7;22(8):4012–25. doi: 10.1021/acs.jctc.6c00162 (PMC13130867; doi:10.1021/acs.jctc.6c00162)
Supplement: Supplementary file 2 [file ct6c00162_si_002.zip › Glycine-Force-Field-Data/Test-Candidates/Solution-Properties/scripts/setup.py]

from simutils.setup.utils import write_from_template
from simutils import ureg, set_logging_config
from pathlib import Path
import shutil
import re, subprocess
import numpy as np
import logging


logger = logging.getLogger(__name__)
set_logging_config()

BASE = Path(__file__).parents[1]
WATER_MODELS = ["tip4p2005"]

ff = "o2cm_mo6rla_144"
ff_type = "opls"

mfs = np.linspace(0.01, 0.08, 8)
n_sol = 2000

for wm in WATER_MODELS:

    logger.info(f"Creating simulation directory for {ff} with {wm} water.")
    sim_dir = BASE / "simulations" / ff / wm
    sim_dir.mkdir(parents=True, exist_ok=True)

    for mf in mfs:

        logger.info(f"Setting up mole fraction {mf:.2f}.")
        mf_dir = sim_dir / f"{mf:.2f}"
        mf_dir.mkdir(parents=True, exist_ok=True)

        # calculate n_gly and approx box volume
        n_gly = int(mf * n_sol / (1 - mf))
        vol = n_gly * (75.0675*ureg("g/mol") / (1610*ureg("kg/m^3") * ureg("N_A"))) + n_sol * (18.0154*ureg("g/mol") / (997*ureg("kg/m^3") * ureg("N_A")))
        a = (vol.to("nm^3").magnitude)**(1/3) * 1.05 # scale by 5%

        # create gro file
        p = subprocess.run(
            f"gmx insert-molecules -ci {BASE / "templates" / "glycine.gro"} -box {a:.1f} {a:.1f} {a:.1f} -nmol {n_gly} -o {mf_dir / "box.gro"}",
            shell=True,
            check=True,
            capture_output=True
        )
        match = re.search(r"Added (\d+) molecules", p.stderr.decode())
        n_ins = int(match.group(1))
        assert n_ins == n_gly
        logger.info(f"Inserted {n_gly} glycine molecules.")

        solv = "spc216" if wm == "tip3p" else "tip4p"
        p = subprocess.run(
            f"gmx solvate -cp {mf_dir / "box.gro"} -cs {BASE / "templates" / f"{solv}.gro"} -maxsol {n_sol} -o {mf_dir / "box.gro"}",
            shell=True,
            check=True,
            capture_output=True
        )
        match = re.search(r"Generated solvent containing \d+ atoms in (\d+) residues", p.stderr.decode())
        n_ins = int(match.group(1))
        assert n_ins == n_sol
        logger.info(f"Inserted {n_sol} solvent molecules.")
        [file.unlink() for file in mf_dir.glob("#box.gro.*#")]

        # write topology
        write_from_template(
            BASE / "templates" / "topol.top",
            mf_dir / "topol.top",
            {
                "wm":wm,
                "n_gly":f"{n_gly}",
                "n_sol":f"{n_sol}",
                "ff_type":ff_type,
            }
        )

        # copy mdp files
        shutil.copy(BASE / "templates" / "min.mdp", mf_dir / "min.mdp")
        shutil.copy(BASE / "templates" / "nvt.mdp", mf_dir / "nvt.mdp")
        shutil.copy(BASE / "templates" / "npt.mdp", mf_dir / "npt.mdp")
        shutil.copy(BASE / "templates" / "dens.mdp", mf_dir / "dens.mdp")
        shutil.copy(BASE / "templates" / "diff.mdp", mf_dir / "diff.mdp")

    logger.info("Writing slurm file.")
    write_from_template(
        BASE / "templates" / "run.sh",
        sim_dir / "run.sh",
        {"ff":ff, "wm":wm, "mfs":" ".join([f"{mf:.2f}" for mf in mfs]), "n_mfs":len(mfs)-1}
    )
