# Supplementary material for: Assessment and Optimization of Force Fields for Glycine Polymorphism and Solution Properties
Source: J Chem Theory Comput. 2026 Apr 7;22(8):4012–25. doi: 10.1021/acs.jctc.6c00162 (PMC13130867; doi:10.1021/acs.jctc.6c00162)
Supplement: Supplementary file 2 [file ct6c00162_si_002.zip › Glycine-Force-Field-Data/Test-Candidates/Solution-Properties/scripts/analyse_density.py]

from simutils.plotting.config import set_plot_style
from simutils import ureg, set_logging_config
from simutils.analysis.blocking import blocking_analysis, optimal_block
from pathlib import Path
import matplotlib.pyplot as plt
import pandas as pd
import panedr
import numpy as np
import logging


set_plot_style()

logger = logging.getLogger(__name__)
set_logging_config()

BASE = Path(__file__).parents[1]
WATER_MODELS = ["tip4p2005"]

mfs = np.linspace(0.01, 0.08, 8)

ffs = [d.name for d in (BASE / "simulations").iterdir()]

index = pd.MultiIndex.from_product([ffs, WATER_MODELS, mfs], names=["ff", "water-model", "mole-fraction"])
df = pd.DataFrame(index=index, columns=["dens", "delta-dens"])
df.sort_index(inplace=True)

for ff in ffs:
    for wm in WATER_MODELS:

        logger.info(f"Analysing density for candidate {ff} with {wm} water.")
        sim_dir = BASE / "simulations" / ff / wm

        for mf in mfs:
            mf_dir = sim_dir / f"{mf:.2f}"

            plot_dir = BASE / "plots" / ff / wm / f"{mf:.2f}"
            plot_dir.mkdir(parents=True, exist_ok=True)

            edr = panedr.edr_to_df(mf_dir / "dens.edr")
            density = edr["Density"] * ureg("kg/m^3").to("g/cm^3").magnitude

            blocking_df = blocking_analysis(density)
            dens, delta_dens = optimal_block(blocking_df)
            df.loc[(ff, wm, mf), ["dens", "delta-dens"]] = dens, delta_dens

            fig, ax = plt.subplots()
            ax.plot(edr["Time"]/1000, density)
            ax.axhline(dens, color="tab:red", ls="--")
            ax.set_xlabel(r"Time / $\text{ns}$")
            ax.set_ylabel(r"$\rho_\text{sol}$ / $\text{g} \, \text{cm}^{-3}$")
            fig.savefig(plot_dir / "density.png")
            plt.close(fig)

            fig, ax = plt.subplots()
            ax.errorbar(blocking_df.index, blocking_df["sem"], yerr=blocking_df["sem_err"])
            ax.axhline(delta_dens, color="tab:red", ls="--")
            ax.set_xlabel(r"Blocking Operations")
            ax.set_ylabel(r"$\sigma_\text{m}$ / $\text{g} \, \text{cm}^{-3}$")
            fig.savefig(plot_dir / "density_blocking.png")
            plt.close(fig)


print(df)
df.to_csv(BASE / "plots" / "density.csv")
