# Supplementary material for: Assessment and Optimization of Force Fields for Glycine Polymorphism and Solution Properties
Source: J Chem Theory Comput. 2026 Apr 7;22(8):4012–25. doi: 10.1021/acs.jctc.6c00162 (PMC13130867; doi:10.1021/acs.jctc.6c00162)
Supplement: Supplementary file 2 [file ct6c00162_si_002.zip › Glycine-Force-Field-Data/Test-Candidates/Solution-Properties/templates/tip4p.gro]

216 TIP4P Water Molecules Equilibrated for 20 ps at 300 K
  864
    1SOL     OW    1   1.736   0.839   0.257 -0.0525 -0.0128  0.1333
    1SOL    HW1    2   1.777   0.781   0.322  0.3406  0.5030  0.3534
    1SOL    HW2    3   1.643   0.831   0.274  0.0528  0.2742  0.9186
    1SOL     MW    4   1.730   0.831   0.267  0.3505  0.3106  0.0246
    2SOL     OW    5   1.602   0.771   1.252  0.7281 -0.0881 -0.1012
    2SOL    HW1    6   1.557   0.838   1.303 -1.2543  0.2688 -2.1750
    2SOL    HW2    7   1.690   0.807   1.238  0.9846  0.2670  2.0398
    2SOL     MW    8   1.608   0.784   1.256  0.6107 -0.0439 -0.6354
    3SOL     OW    9   0.530   1.022   0.486 -0.2254  0.2273  0.2951
    3SOL    HW1   10   0.620   0.997   0.470 -0.1473  0.8400 -0.2625
    3SOL    HW2   11   0.526   1.115   0.463 -1.1547  0.0397 -0.3412
    3SOL     MW   12   0.542   1.031   0.481  0.1716  0.4421  0.2013
    4SOL     OW   13   1.646   1.725   0.628 -0.1048 -0.1438  0.4012
    4SOL    HW1   14   1.658   1.671   0.706  1.5084  0.3860  0.5590
    4SOL    HW2   15   1.683   1.673   0.557 -0.6486 -0.2002  0.1585
    4SOL     MW   16   1.652   1.710   0.629  0.1639 -0.7013  0.2936
    5SOL     OW   17   1.025   1.610   1.629 -0.2595 -0.4254 -0.1545
    5SOL    HW1   18   1.066   1.646   1.550 -0.7111  0.6109  0.0691
    5SOL    HW2   19   1.060   1.521   1.636  1.1676  0.0902 -0.5242
    5SOL     MW   20   1.036   1.603   1.620  0.4294 -0.0032 -0.0830
    6SOL     OW   21   1.582   1.165   1.233 -0.4916 -0.8188 -0.0721
    6SOL    HW1   22   1.503   1.130   1.191 -1.2864  0.5055  0.2624
    6SOL    HW2   23   1.609   1.237   1.177 -0.3671 -0.3468  0.5857
    6SOL     MW   24   1.575   1.170   1.220 -0.8609 -0.3223 -0.2862
    7SOL     OW   25   0.814   0.478   0.499  0.1655 -0.1944  0.0932
    7SOL    HW1   26   0.789   0.566   0.527 -1.4944 -0.3254 -0.8769
    7SOL    HW2   27   0.811   0.481   0.403  0.4626 -1.2107  0.0427
    7SOL     MW   28   0.810   0.490   0.491 -0.0185 -0.2355  0.1818
    8SOL     OW   29   0.256   0.506   0.427 -0.3092 -0.4445 -0.3962
    8SOL    HW1   30   0.288   0.594   0.409  2.4106 -1.3927 -0.5165
    8SOL    HW2   31   0.244   0.504   0.522 -1.6757  0.4140 -0.5225
    8SOL     MW   32   0.259   0.518   0.439  0.2750  0.1230  0.2125
    9SOL     OW   33   0.334   0.919   1.328  0.4168  0.1227  0.2278
    9SOL    HW1   34   0.397   0.866   1.279  1.5519  0.7104  1.0095
    9SOL    HW2   35   0.315   0.993   1.271 -0.9985 -0.9617 -0.7737
    9SOL     MW   36   0.340   0.921   1.315  0.5583 -0.3615  0.1701
   10SOL     OW   37   0.655   0.261   0.514  0.0252 -0.3186 -0.0940
   10SOL    HW1   38   0.713   0.337   0.516 -1.6709  1.1104  3.0899
   10SOL    HW2   39   0.590   0.282   0.447  0.6873  0.0922 -0.6234
   10SOL     MW   40   0.654   0.273   0.505 -0.4612 -0.1771  0.0067
   11SOL     OW   41   0.742   1.188   0.689 -0.5703  0.6233 -0.1736
   11SOL    HW1   42   0.822   1.191   0.741 -0.8777  1.2620  0.2698
   11SOL    HW2   43   0.770   1.155   0.603 -0.0007 -0.0691  0.2684
   11SOL     MW   44   0.756   1.184   0.684 -0.2272  0.6100 -0.2240
   12SOL     OW   45   0.767   1.529   1.592 -0.0427 -0.3864  0.8943
   12SOL    HW1   46   0.851   1.555   1.631  0.2468 -0.2571  0.1869
   12SOL    HW2   47   0.791   1.473   1.518 -0.6307 -2.2621  2.0278
   12SOL     MW   48   0.781   1.525   1.587  0.0409 -0.5878  0.5445
   13SOL     OW   49   0.519   0.692   0.680  0.6793  0.6219 -0.2453
   13SOL    HW1   50   0.504   0.612   0.731  1.0935  0.4006 -0.4643
   13SOL    HW2   51   0.601   0.727   0.714 -0.4397  2.0166  1.1832
   13SOL     MW   52   0.527   0.684   0.692  0.4138 -0.0314  0.5103
   14SOL     OW   53   0.856   1.378   1.365  0.4432  0.2782 -0.5618
   14SOL    HW1   54   0.820   1.444   1.305 -0.0065 -0.1607 -0.7821
   14SOL    HW2   55   0.784   1.316   1.378 -0.2216  1.4785  2.1498
   14SOL     MW   56   0.842   1.378   1.359  0.4506  0.0164 -0.3545
   15SOL     OW   57   0.661   0.518   1.057  0.7886  0.1332  0.4556
   15SOL    HW1   58   0.567   0.514   1.075  0.2332  2.0245 -1.6016
   15SOL    HW2   59   0.691   0.427   1.066 -1.1383 -0.4402  1.5749
   15SOL     MW   60   0.652   0.506   1.060  0.0393  0.3729  0.3722
   16SOL     OW   61   0.407   0.932   0.961 -0.1296 -0.4286 -0.2717
   16SOL    HW1   62   0.362   0.939   0.877 -0.8873  1.4699  0.2249
   16SOL    HW2   63   0.387   1.015   1.005  1.1028 -0.9488  1.3559
   16SOL     MW   64   0.399   0.944   0.955  0.1936 -0.1537 -0.5485
   17SOL     OW   65   0.104   1.778   0.836  0.0352  0.0276  0.1835
   17SOL    HW1   66   0.193   1.770   0.871 -0.5601 -1.0599  1.5021
   17SOL    HW2   67   0.068   1.690   0.841 -0.7722  0.2311 -1.3753
   17SOL     MW   68   0.111   1.765   0.841 -0.0551 -0.2748  0.2593
   18SOL     OW   69   1.369   1.170   0.205 -0.1735  0.3243 -0.1962
   18SOL    HW1   70   1.287   1.206   0.171  0.1671  0.8187 -0.4999
   18SOL    HW2   71   1.437   1.213   0.154  0.3578  1.1207  1.1343
   18SOL     MW   72   1.367   1.180   0.193 -0.0894  0.2569 -0.4697
   19SOL     OW   73   0.368   1.305   0.871 -0.2794 -0.3871 -0.3860
   19SOL    HW1   74   0.344   1.358   0.947 -0.3972 -1.1939  0.1459
   19SOL    HW2   75   0.424   1.363   0.819  0.3801 -0.0554  0.6568
   19SOL     MW   76   0.372   1.320   0.874 -0.2412 -0.1215 -0.1055
   20SOL     OW   77   0.930   0.949   0.681  0.0814  0.0549 -0.1091
   20SOL    HW1   78   0.844   0.936   0.721 -0.1257 -1.0408 -0.8661
   20SOL    HW2   79   0.983   0.876   0.713 -0.1446 -0.9689 -1.9047
   20SOL     MW   80   0.926   0.938   0.690  0.0640  0.1433 -0.4292
   21SOL     OW   81   0.338   1.601   1.466 -0.2778  0.2145 -0.1206
   21SOL    HW1   82   0.246   1.577   1.451 -1.0764  1.1329  2.6640
   21SOL    HW2   83   0.382   1.518   1.483 -1.4004 -0.0289  1.9610
   21SOL     MW   84   0.332   1.586   1.465 -0.2377 -0.2565 -0.1058
   22SOL     OW   85   0.921   1.311   0.398 -0.5492  0.4407 -0.2957
   22SOL    HW1   86   0.898   1.373   0.466  2.1278 -0.3418  1.4733
   22SOL    HW2   87   0.878   1.229   0.424 -1.6939  0.7658 -1.0625
   22SOL     MW   88   0.913   1.307   0.409 -0.2444 -0.2042 -0.5947
   23SOL     OW   89   1.794   0.312   0.854  0.1887  0.1076 -0.4530
   23SOL    HW1   90   1.731   0.292   0.923  1.8863 -0.7706  0.9057
   23SOL    HW2   91   1.784   0.241   0.791 -0.4178  0.1698 -0.4304
   23SOL     MW   92   1.784   0.299   0.855  0.2052 -0.4700 -0.1405
   24SOL     OW   93   0.418   0.284   0.366  0.2666  0.3645 -0.4141
   24SOL    HW1   94   0.392   0.246   0.282 -0.7910  1.3035 -0.5193
   24SOL    HW2   95   0.355   0.354   0.382 -0.1756 -0.4293  1.6472
   24SOL     MW   96   0.407   0.287   0.357  0.1509  0.1187 -0.0926
   25SOL     OW   97   0.253   1.245   0.403 -0.0708  0.1773 -0.1262
   25SOL    HW1   98   0.201   1.313   0.359  1.6057  1.4315 -0.2358
   25SOL    HW2   99   0.250   1.171   0.343  1.4335  1.5499 -2.0129
   25SOL     MW  100   0.245   1.244   0.390 -0.1999  0.1327 -0.1379
   26SOL     OW  101   0.915   1.708   0.181  0.1962 -0.7232  0.5938
   26SOL    HW1  102   0.870   1.724   0.264 -1.5048 -0.0702 -0.3980
   26SOL    HW2  103   0.846   1.673   0.123  1.1129 -0.2862 -0.8044
   26SOL     MW  104   0.901   1.705   0.183  0.4031 -0.4411 -0.1491
   27SOL     OW  105   1.850   0.481   0.156  0.6825 -0.1109  0.2142
   27SOL    HW1  106   1.759   0.483   0.184  0.5591  0.9590 -0.2291
   27SOL    HW2  107   1.895   0.543   0.214  1.0350 -0.2759  0.1220
   27SOL     MW  108   1.843   0.489   0.166  0.1988 -0.2256 -0.0348
   28SOL     OW  109   1.595   1.084   0.506 -0.3916 -0.7806 -0.8566
   28SOL    HW1  110   1.505   1.084   0.541 -0.0755  0.0011 -0.0214
   28SOL    HW2  111   1.588   1.130   0.423 -0.2045  2.6245  0.8432
   28SOL     MW  112   1.582   1.090   0.500 -0.5103 -0.1837 -0.4426
   29SOL     OW  113   1.395   0.719   1.578 -0.8872  0.0395 -0.1376
   29SOL    HW1  114   1.464   0.657   1.555 -1.2640 -0.4097 -0.0747
   29SOL    HW2  115   1.320   0.693   1.525 -0.6521  1.2960 -1.1305
   29SOL     MW  116   1.395   0.706   1.569 -0.5982 -0.4112 -0.1401
   30SOL     OW  117   0.136   1.599   1.130 -0.4476 -0.2809  0.2238
   30SOL    HW1  118   0.119   1.545   1.207  0.9777  2.5980  2.7669
   30SOL    HW2  119   0.124   1.689   1.160  2.3571  1.1095 -2.2622
   30SOL     MW  120   0.133   1.603   1.144  0.3635  0.1979  0.2037
   31SOL     OW  121   1.131   1.106   1.570  0.2152  0.4595  0.0237
   31SOL    HW1  122   1.116   1.199   1.555  1.6432  0.7562  0.3971
   31SOL    HW2  123   1.226   1.096   1.570  0.1261 -0.7006  1.7937
   31SOL     MW  124   1.140   1.116   1.567 -0.0522  0.0008  0.0064
   32SOL     OW  125   0.927   0.530   1.771  0.8928 -0.2789 -0.4406
   32SOL    HW1  126   1.017   0.531   1.738  0.7426 -0.4185 -0.8578
   32SOL    HW2  127   0.886   0.455   1.729  0.7746 -0.6397  0.2916
   32SOL     MW  128   0.933   0.520   1.762  0.4206 -0.7403 -0.0141
   33SOL     OW  129   1.502   1.062   0.898 -1.1191  0.5037 -0.3259
   33SOL    HW1  130   1.505   0.996   0.829  0.4020  1.0538 -0.8181
   33SOL    HW2  131   1.587   1.105   0.894 -0.9888  0.5659  1.9022
   33SOL     MW  132   1.514   1.058   0.889 -0.4027  0.2445 -0.1846
   34SOL     OW  133   1.122   0.665   0.467 -0.9597 -0.0618 -0.2695
   34SOL    HW1  134   1.148   0.689   0.378 -1.8564  0.0494 -0.5045
   34SOL    HW2  135   1.104   0.572   0.463 -1.1403 -0.0282 -0.2398
   34SOL     MW  136   1.124   0.657   0.454 -0.4660 -0.0423 -0.7386
   35SOL     OW  137   1.787   1.285   0.318 -0.2632 -0.4157  1.0475
   35SOL    HW1  138   1.743   1.326   0.393 -0.6894 -1.8803  1.6497
   35SOL    HW2  139   1.844   1.353   0.283 -1.0872  0.7359  1.8519
   35SOL     MW  140   1.789   1.299   0.323 -0.2836 -0.2846  0.9480
   36SOL     OW  141   0.707   0.334   1.721  0.1320 -0.1906  0.0837
   36SOL    HW1  142   0.717   0.260   1.661 -1.4500  0.5353 -1.1626
   36SOL    HW2  143   0.743   0.303   1.804  0.3541 -2.0210 -0.6557
   36SOL     MW  144   0.713   0.320   1.723  0.1784 -0.3899 -0.4000
   37SOL     OW  145   0.443   1.701   0.636  0.3146 -0.1799  0.0604
   37SOL    HW1  146   0.475   1.789   0.614 -1.3515  0.6250  0.6672
   37SOL    HW2  147   0.396   1.673   0.558 -0.1592 -0.0265  0.2899
   37SOL     MW  148   0.442   1.709   0.623  0.3913 -0.0300  0.1981
   38SOL     OW  149   1.827   0.063   0.685  0.0594  0.2592  0.5568
   38SOL    HW1  150   1.881   0.014   0.747  0.3787  0.2198  0.2531
   38SOL    HW2  151   1.770  -0.003   0.646  0.0932  0.2241  0.5675
   38SOL     MW  152   1.827   0.047   0.687 -0.0162 -0.1802  0.3978
   39SOL     OW  153   0.159   1.761   0.213 -0.2014  0.5190  0.3812
   39SOL    HW1  154   0.188   1.851   0.205 -2.4838  1.2282 -0.7331
   39SOL    HW2  155   0.109   1.744   0.134 -0.2323 -1.5953  0.7765
   39SOL     MW  156   0.157   1.769   0.202 -0.1182  0.0327  0.3789
   40SOL     OW  157   0.946   0.016   1.098 -0.0941  0.0661 -0.5553
   40SOL    HW1  158   0.905   0.094   1.060 -2.0459 -0.4956  0.2741
   40SOL    HW2  159   1.040   0.034   1.093 -0.3931  1.4419 -2.5156
   40SOL     MW  160   0.952   0.028   1.093 -0.3867  0.1734 -0.3956
   41SOL     OW  161   1.563   1.569   0.184  0.3680  0.3549  0.2661
   41SOL    HW1  162   1.611   1.638   0.230  0.0944  0.3605  0.5453
   41SOL    HW2  163   1.484   1.613   0.153  1.4241  0.8513 -1.8980
   41SOL     MW  164   1.558   1.583   0.187  0.0174  0.2270  0.2667
   42SOL     OW  165   0.961   0.694   0.128  0.0229  0.2756  0.2314
   42SOL    HW1  166   0.963   0.641   0.049  0.3131 -0.8193  0.9483
   42SOL    HW2  167   1.049   0.731   0.134  0.6124 -1.1517  0.9986
   42SOL     MW  168   0.973   0.693   0.117  0.4579  0.2634 -0.2316
   43SOL     OW  169   1.575   0.620   0.464  0.2747  0.1269 -0.0398
   43SOL    HW1  170   1.614   0.620   0.551  0.3128  1.1655 -0.0349
   43SOL    HW2  171   1.516   0.696   0.464 -1.4367 -1.1360 -0.2008
   43SOL     MW  172   1.572   0.631   0.475 -0.0401  0.4804 -0.2696
   44SOL     OW  173   0.892   0.987   1.593  0.9225  0.0036  0.0407
   44SOL    HW1  174   0.869   0.967   1.683  0.1753  0.2594 -0.0846
   44SOL    HW2  175   0.977   1.031   1.598 -0.9850  3.9370  1.0504
   44SOL     MW  176   0.899   0.990   1.605  0.1400  0.7274  0.2233
   45SOL     OW  177   0.972   0.124   1.353 -0.4565 -0.3922 -0.3225
   45SOL    HW1  178   0.978   0.086   1.266  0.7371 -1.3669  0.1557
   45SOL    HW2  179   0.961   0.218   1.338 -0.4418 -0.5742 -1.5157
   45SOL     MW  180   0.973   0.132   1.341  0.0819 -0.0076  0.2035
   46SOL     OW  181   1.061   0.613   1.187 -0.0054 -0.0326  0.1639
   46SOL    HW1  182   1.136   0.642   1.134  0.3275  0.3332  0.8320
   46SOL    HW2  183   0.993   0.678   1.171 -0.2663 -0.4848 -0.6164
   46SOL     MW  184   1.062   0.625   1.177 -0.1068  0.0859 -0.2459
   47SOL     OW  185   1.611   0.581   1.464  0.4364 -0.0610 -0.1659
   47SOL    HW1  186   1.592   0.490   1.443  0.8106  0.4883 -3.3532
   47SOL    HW2  187   1.589   0.630   1.385 -1.0746  2.8883  1.8696
   47SOL     MW  188   1.606   0.574   1.451  0.1312 -0.4963 -0.1017
   48SOL     OW  189   1.753   1.675   1.368  0.2592  0.2313 -0.1175
   48SOL    HW1  190   1.681   1.637   1.419 -0.0350 -0.0203 -0.7155
   48SOL    HW2  191   1.770   1.760   1.409  0.9561 -0.5393  1.2709
   48SOL     MW  192   1.747   1.680   1.380  0.5560 -0.2992 -0.0424
   49SOL     OW  193   1.058   0.319   1.570 -0.5522  0.0005 -0.6730
   49SOL    HW1  194   1.024   0.358   1.489 -1.1265  0.4564 -0.2250
   49SOL    HW2  195   1.036   0.227   1.563  0.9269 -0.3133 -1.8029
   49SOL     MW  196   1.051   0.312   1.560 -0.3649  0.0021 -0.2422
   50SOL     OW  197   1.467   1.133   1.646 -0.4032 -0.1063 -0.2735
   50SOL    HW1  198   1.549   1.174   1.676 -0.5035  0.5299 -0.8616
   50SOL    HW2  199   1.430   1.095   1.726  0.4557 -0.3914  0.0066
   50SOL     MW  200   1.473   1.134   1.661 -0.2947  0.1588  0.2029
   51SOL     OW  201   1.762   0.506   0.630 -0.2120  0.2889 -0.0669
   51SOL    HW1  202   1.851   0.475   0.647  0.1962  1.1195 -0.5943
   51SOL    HW2  203   1.705   0.446   0.678  0.5573 -1.0162 -0.7461
   51SOL     MW  204   1.765   0.494   0.639 -0.2732 -0.1417  0.2458
   52SOL     OW  205   0.188   0.220   0.659 -0.1788  1.2447  0.0916
   52SOL    HW1  206   0.179   0.160   0.585  0.9205  1.2953 -0.0958
   52SOL    HW2  207   0.121   0.191   0.722 -0.7905  0.8966 -0.7015
   52SOL     MW  208   0.178   0.207   0.657  0.0407  0.4307 -0.0728
   53SOL     OW  209   1.131   1.313   0.220  0.0634 -0.0010 -0.0444
   53SOL    HW1  210   1.081   1.315   0.302 -0.9649 -0.4352 -0.6305
   53SOL    HW2  211   1.065   1.331   0.152  0.7594 -0.3245 -0.8211
   53SOL     MW  212   1.117   1.315   0.222  0.4067 -0.1602  0.2876
   54SOL     OW  213   0.135   0.393   1.022  0.4240  0.4620 -0.3768
   54SOL    HW1  214   0.107   0.484   1.031 -1.3355 -0.1306  0.6660
   54SOL    HW2  215   0.072   0.354   0.961  1.0922 -0.0863 -0.7286
   54SOL     MW  216   0.122   0.399   1.016 -0.2376 -0.0658 -0.2785
   55SOL     OW  217   0.594   1.731   0.328  0.3062  0.0817 -0.2931
   55SOL    HW1  218   0.515   1.689   0.361 -0.6284  0.3133 -2.0809
   55SOL    HW2  219   0.660   1.714   0.395 -1.5758  1.1705  1.9954
   55SOL     MW  220   0.593   1.723   0.341  0.3141 -0.0037 -0.0654
   56SOL     OW  221   1.722   1.251   1.725  0.4103 -0.0654  0.5206
   56SOL    HW1  222   1.772   1.177   1.757 -1.3065 -1.0878  0.9777
   56SOL    HW2  223   1.668   1.278   1.800 -0.5859  0.2031 -0.2662
   56SOL     MW  224   1.722   1.245   1.738  0.3019 -0.2713  0.4237
   57SOL     OW  225   0.730   1.146   0.035 -0.2616  0.6391 -0.1242
   57SOL    HW1  226   0.652   1.092   0.022 -1.1981  1.9684 -0.1736
   57SOL    HW2  227   0.701   1.219   0.088  1.3006  0.4455  1.0754
   57SOL     MW  228   0.716   1.148   0.040 -0.7100  0.5852  0.0389
   58SOL     OW  229   1.856   0.886   1.227 -0.3952 -0.4765  0.0086
   58SOL    HW1  230   1.872   0.924   1.140 -1.5009  0.9640  0.3983
   58SOL    HW2  231   1.890   0.952   1.288 -1.6092 -0.4562  0.6891
   58SOL     MW  232   1.863   0.899   1.223 -0.5499 -0.4067 -0.1135
   59SOL     OW  233   1.648   1.595   0.896  0.6233 -0.4631 -0.0975
   59SOL    HW1  234   1.677   1.662   0.957 -1.6932 -0.1761  0.7901
   59SOL    HW2  235   1.629   1.519   0.951 -0.1286 -0.6776 -0.6382
   59SOL     MW  236   1.650   1.595   0.911  0.4161 -0.0821  0.0433
   60SOL     OW  237   1.311   1.662   0.103  0.3654  0.3644 -0.1261
   60SOL    HW1  238   1.237   1.625   0.153  0.6286  0.4587  0.3403
   60SOL    HW2  239   1.319   1.752   0.136  0.5466  0.4261 -0.3404
   60SOL     MW  240   1.302   1.669   0.115  0.3729  0.5323  0.2420
   61SOL     OW  241   0.119   0.668   1.192 -0.0135 -0.1349  0.0689
   61SOL    HW1  242   0.181   0.698   1.258  1.0982  0.4434 -1.1864
   61SOL    HW2  243   0.053   0.737   1.186  0.0818 -0.0236  0.3219
   61SOL     MW  244   0.118   0.681   1.199  0.0371  0.0290 -0.0889
   62SOL     OW  245   1.535   1.336   0.045  0.1204 -0.2887  0.6557
   62SOL    HW1  246   1.482   1.385  -0.019  0.4212  0.3030  0.8541
   62SOL    HW2  247   1.566   1.402   0.106  0.0407 -0.8175  1.2828
   62SOL     MW  248   1.533   1.350   0.043  0.7616 -0.4300  0.3277
   63SOL     OW  249   0.760   0.225   0.100  0.7250  0.0453  0.1910
   63SOL    HW1  250   0.708   0.145   0.088  1.7472 -0.4902 -0.8168
   63SOL    HW2  251   0.847   0.202   0.068  1.0330  1.5732 -0.1200
   63SOL     MW  252   0.763   0.211   0.094  0.0424 -0.0338 -0.1765
   64SOL     OW  253   0.214   1.777   1.644 -0.5007 -0.2913 -0.5351
   64SOL    HW1  254   0.188   1.845   1.582 -0.2530  1.2607  0.9959
   64SOL    HW2  255   0.262   1.714   1.592  0.5024  1.4237 -1.7827
   64SOL     MW  256   0.216   1.777   1.630 -0.4351 -0.0780 -0.1847
   65SOL     OW  257   0.266   1.096   1.151  0.6306 -0.4473  0.0157
   65SOL    HW1  258   0.319   1.171   1.176 -0.0354 -0.0538  0.2759
   65SOL    HW2  259   0.185   1.134   1.117  1.7423 -0.8742 -3.6057
   65SOL     MW  260   0.262   1.111   1.151  0.3875 -0.0296  0.1514
   66SOL     OW  261   0.806   1.000   1.139 -0.0932 -0.1689 -0.1524
   66SOL    HW1  262   0.834   0.909   1.151 -0.7712 -0.4027 -0.2622
   66SOL    HW2  263   0.735   0.994   1.075  0.8647  0.6204 -1.3095
   66SOL     MW  264   0.799   0.988   1.134 -0.5071  0.0068  0.2480
   67SOL     OW  265   0.121   0.865   0.557 -0.0744 -0.2482 -0.9164
   67SOL    HW1  266   0.212   0.880   0.584 -0.0925 -0.7549 -0.5556
   67SOL    HW2  267   0.124   0.786   0.503 -0.1900  0.1850 -1.5572
   67SOL     MW  268   0.133   0.857   0.555 -0.2061  0.0888 -0.3220
   68SOL     OW  269   0.357   0.573   1.811 -0.2017 -0.4534 -0.1874
   68SOL    HW1  270   0.304   0.653   1.818  0.7539  0.1131  0.9481
   68SOL    HW2  271   0.427   0.585   1.876 -1.8551 -3.5816  2.5156
   68SOL     MW  272   0.359   0.586   1.819 -0.2041 -0.1382 -0.2138
   69SOL     OW  273   0.743   0.123   1.518  0.2414 -0.7253 -0.4289
   69SOL    HW1  274   0.720   0.031   1.520  1.4492 -1.1189 -2.0690
   69SOL    HW2  275   0.829   0.125   1.475  0.4175  1.1321 -0.0868
   69SOL     MW  276   0.750   0.113   1.514 -0.0729  0.1349  0.0184
   70SOL     OW  277   0.427   0.647   1.557  0.2247 -0.0684  0.2851
   70SOL    HW1  278   0.507   0.697   1.543  1.3591 -1.6938  0.6754
   70SOL    HW2  279   0.418   0.641   1.652 -2.1754  2.7654  0.3831
   70SOL     MW  280   0.436   0.653   1.567 -0.1204  0.2160  0.3967
   71SOL     OW  281   0.748   1.797   0.931 -0.3207  0.3298  0.2844
   71SOL    HW1  282   0.837   1.812   0.961 -0.3328  1.5641 -0.2158
   71SOL    HW2  283   0.743   1.844   0.847 -1.1360 -0.5828 -0.2021
   71SOL     MW  284   0.758   1.805   0.924 -0.4998  0.1428  0.3365
   72SOL     OW  285   1.404   0.172   1.828 -0.3261 -0.2182 -0.3152
   72SOL    HW1  286   1.460   0.099   1.854  0.8682  0.4765 -0.8392
   72SOL    HW2  287   1.374   0.210   1.910 -0.7364 -1.1184 -0.0360
   72SOL     MW  288   1.408   0.167   1.841 -0.0901 -0.5080 -0.5745
   73SOL     OW  289   0.129   1.477   0.596  0.0374  1.2142  0.0975
   73SOL    HW1  290   0.101   1.516   0.678  1.4527  2.4776  0.0251
   73SOL    HW2  291   0.149   1.386   0.618  1.0770  1.7102  1.3362
   73SOL     MW  292   0.127   1.469   0.609 -0.2085  0.7956  0.3314
   74SOL     OW  293   0.962   1.520   0.631 -0.0030  0.4652  0.4301
   74SOL    HW1  294   1.045   1.474   0.615  0.5506  1.4751  0.3078
   74SOL    HW2  295   0.952   1.519   0.727 -0.0682 -0.0156  0.4216
   74SOL     MW  296   0.972   1.513   0.641  0.2747  0.4644  0.3709
   75SOL     OW  297   1.794   0.665   0.945 -0.3835  0.4637 -0.4524
   75SOL    HW1  298   1.883   0.695   0.927 -0.1224 -0.9107 -1.6235
   75SOL    HW2  299   1.774   0.605   0.874 -0.7645 -2.3684  1.8770
   75SOL     MW  300   1.803   0.662   0.934 -0.0073  0.0266  0.0017
   76SOL     OW  301   1.645   0.844   1.825 -0.5153 -0.3884  0.4364
   76SOL    HW1  302   1.700   0.768   1.806  0.8446  0.6196  0.1063
   76SOL    HW2  303   1.647   0.852   1.920  1.8302  0.8923  0.3706
   76SOL     MW  304   1.653   0.835   1.833 -0.0631 -0.1481 -0.3831
   77SOL     OW  305   0.695   1.577   0.036  0.4110 -0.3725  0.4380
   77SOL    HW1  306   0.635   1.646   0.006  1.9667  1.2374  0.8236
   77SOL    HW2  307   0.640   1.519   0.089 -0.7793  1.1829  1.0175
   77SOL     MW  308   0.679   1.579   0.038  0.0954  0.0160  0.2078
   78SOL     OW  309   1.133   0.222   0.259 -0.3173  0.0160  0.8084
   78SOL    HW1  310   1.066   0.198   0.196 -2.0435  1.2753  2.0656
   78SOL    HW2  311   1.198   0.271   0.208 -0.6178 -0.7392 -0.3297
   78SOL     MW  312   1.133   0.224   0.244 -0.5776 -0.3487  0.6823
   79SOL     OW  313   0.940   0.406   1.344  0.5259  0.1990 -0.6710
   79SOL    HW1  314   0.859   0.447   1.372  0.2398 -0.1645 -0.9542
   79SOL    HW2  315   0.987   0.474   1.296  0.7742  0.6592  0.2102
   79SOL     MW  316   0.935   0.421   1.342  0.0239  0.6523 -0.3824
   80SOL     OW  317   1.200   0.744   0.967  0.1251 -0.0441 -0.3717
   80SOL    HW1  318   1.213   0.838   0.977 -3.6023  0.4269  1.8923
   80SOL    HW2  319   1.161   0.734   0.881  1.2845  0.3295 -0.9571
   80SOL     MW  320   1.196   0.755   0.957 -0.4128  0.0791 -0.2099
   81SOL     OW  321   0.652   0.939   0.771  0.2685 -0.9450 -0.5744
   81SOL    HW1  322   0.563   0.930   0.804  0.1615 -0.9319 -0.8534
   81SOL    HW2  323   0.656   1.029   0.739  1.3582  0.1376  2.2759
   81SOL     MW  324   0.641   0.950   0.771  0.4235 -0.2561 -0.1852
   82SOL     OW  325   1.451   0.522   0.766  0.1230  0.1504  0.6383
   82SOL    HW1  326   1.396   0.443   0.765  2.0149 -1.3131  2.4094
   82SOL    HW2  327   1.433   0.563   0.850 -0.0982  1.0967  0.1470
   82SOL     MW  328   1.441   0.517   0.775  0.3467 -0.0336  0.1777
   83SOL     OW  329   0.422   0.209   1.583 -0.3027  0.1266  0.0811
   83SOL    HW1  330   0.343   0.227   1.635 -0.5223 -0.6864  0.0396
   83SOL    HW2  331   0.417   0.271   1.510  0.1114  1.4183  1.1146
   83SOL     MW  332   0.412   0.219   1.580  0.0154 -0.0572 -0.0870
   84SOL     OW  333   1.070   0.726   0.723 -0.5168  0.3571 -0.1071
   84SOL    HW1  334   1.007   0.658   0.747  0.0242 -0.0585  0.1607
   84SOL    HW2  335   1.090   0.707   0.631  0.1753 -0.2972  0.1691
   84SOL     MW  336   1.064   0.713   0.715 -0.5026 -0.4448  0.0753
   85SOL     OW  337   0.326   1.621   0.425  0.0891 -0.0690 -0.2123
   85SOL    HW1  338   0.287   1.668   0.351 -0.5302 -0.5438 -0.1943
   85SOL    HW2  339   0.260   1.556   0.450  0.0438  0.4333  1.0971
   85SOL     MW  340   0.313   1.619   0.419  0.1234  0.0722  0.1081
   86SOL     OW  341   0.818   1.030   0.449  0.4499 -0.1516 -0.4030
   86SOL    HW1  342   0.820   1.004   0.356 -2.7141 -1.4840 -0.2379
   86SOL    HW2  343   0.876   0.967   0.492  1.1912 -0.1357 -1.3303
   86SOL     MW  344   0.826   1.019   0.443  0.1655 -0.3300 -0.0186
   87SOL     OW  345   1.371   1.590   1.221 -0.2260 -0.0840 -0.4224
   87SOL    HW1  346   1.296   1.636   1.259 -1.5066 -0.4793 -2.3568
   87SOL    HW2  347   1.353   1.497   1.238 -0.1529 -0.1753 -0.8350
   87SOL     MW  348   1.360   1.584   1.229  0.2400 -0.0327 -0.4913
   88SOL     OW  349   1.375   1.798   0.651  0.5766 -0.3298 -0.0356
   88SOL    HW1  350   1.318   1.751   0.590  0.5077 -0.0807 -0.1688
   88SOL    HW2  351   1.461   1.759   0.638  0.3533 -1.0018  0.4829
   88SOL     MW  352   1.378   1.789   0.641  0.0255  0.2760  0.0612
   89SOL     OW  353   1.328   0.274   0.782  0.5256  0.1528  0.1161
   89SOL    HW1  354   1.356   0.206   0.843 -2.2877  0.1350  1.5763
   89SOL    HW2  355   1.242   0.245   0.752  0.3824  1.8423 -1.2622
   89SOL     MW  356   1.321   0.261   0.786  0.1393  0.2395 -0.1537
   90SOL     OW  357   0.133   1.208   0.716 -0.0208  0.5173  0.4273
   90SOL    HW1  358   0.197   1.240   0.779  0.2373  1.3764 -0.2603
   90SOL    HW2  359   0.182   1.144   0.664 -0.6071 -1.2901  1.9698
   90SOL     MW  360   0.148   1.204   0.717 -0.0155  0.7468  0.0655
   91SOL     OW  361   0.633   1.284   1.698 -0.0832  0.2897  0.5193
   91SOL    HW1  362   0.681   1.367   1.685 -0.2396  0.8220  2.9427
   91SOL    HW2  363   0.690   1.232   1.754  0.9092 -2.1624 -2.4772
   91SOL     MW  364   0.647   1.288   1.704  0.0127  0.0527  0.6987
   92SOL     OW  365   0.209   1.526   1.838  0.3647  0.6337  0.1096
   92SOL    HW1  366   0.265   1.450   1.853 -1.0279 -0.1170  1.9231
   92SOL    HW2  367   0.158   1.504   1.760  1.0910  0.4172 -0.3094
   92SOL     MW  368   0.209   1.513   1.829 -0.0193  0.2623 -0.1325
   93SOL     OW  369   1.308   0.378   0.117  0.3356  0.0666 -0.0025
   93SOL    HW1  370   1.281   0.444   0.053  0.1242  0.9265  0.9548
   93SOL    HW2  371   1.378   0.421   0.167 -1.3983  0.5149  2.2129
   93SOL     MW  372   1.313   0.391   0.114 -0.0022 -0.1614  0.0369
   94SOL     OW  373   0.976   0.083   0.054  0.0219 -0.1767  0.0520
   94SOL    HW1  374   1.032   0.075  -0.024 -1.4058  0.3650 -1.0595
   94SOL    HW2  375   0.953  -0.007   0.076  1.5816 -0.4403  0.7501
   94SOL     MW  376   0.981   0.070   0.047  0.1135 -0.3023  0.2619
   95SOL     OW  377   1.481   0.934   0.259  0.2755 -0.5510 -0.2834
   95SOL    HW1  378   1.448   1.023   0.249  1.0953 -0.2128 -0.0625
   95SOL    HW2  379   1.446   0.905   0.344  0.6230 -0.1556  0.0003
   95SOL     MW  380   1.471   0.943   0.270 -0.1049  0.0672  0.1650
   96SOL     OW  381   1.094   1.363   1.447 -0.1149  0.0577  0.3701
   96SOL    HW1  382   1.005   1.369   1.415 -0.1267  1.2231  0.5921
   96SOL    HW2  383   1.138   1.442   1.415  0.1090  0.8461  2.4055
   96SOL     MW  384   1.089   1.373   1.439  0.3090  0.0720  0.3887
   97SOL     OW  385   0.387   0.031   1.789  0.4280 -0.0345  0.3572
   97SOL    HW1  386   0.315  -0.004   1.737  1.0497  0.6050 -0.9984
   97SOL    HW2  387   0.445   0.072   1.724  0.7109  1.7293  1.6488
   97SOL     MW  388   0.385   0.032   1.774  0.2081  0.4467  0.2263
   98SOL     OW  389   0.411   1.521   1.088 -0.1056  0.0668  0.1268
   98SOL    HW1  390   0.456   1.583   1.145  0.6768 -2.5855  2.6681
   98SOL    HW2  391   0.318   1.540   1.101 -0.0447 -1.1126  3.4014
   98SOL     MW  392   0.404   1.531   1.095 -0.0725 -0.5000 -0.1639
   99SOL     OW  393   1.851   1.050   1.442  0.2724 -0.1948  0.7409
   99SOL    HW1  394   1.766   1.063   1.401  0.4238  1.1023  0.8208
   99SOL    HW2  395   1.831   1.014   1.529 -0.1372 -0.7259  0.4321
   99SOL     MW  396   1.838   1.046   1.447  0.4249 -0.3552  0.3492
  100SOL     OW  397   0.833   1.589   1.196 -0.3711  0.6065 -0.1773
  100SOL    HW1  398   0.857   1.578   1.105 -0.5842  0.0566 -0.1727
  100SOL    HW2  399   0.756   1.646   1.194  0.0499  1.1773 -0.2868
  100SOL     MW  400   0.825   1.594   1.185 -0.6447  0.1697  0.1674
  101SOL     OW  401   0.475   0.972   0.051 -0.6120  0.0376  0.4761
  101SOL    HW1  402   0.398   0.985   0.107 -0.8382  1.4367 -0.1482
  101SOL    HW2  403   0.439   0.936  -0.030 -0.6198  0.7071  0.1794
  101SOL     MW  404   0.461   0.968   0.048 -0.1580  0.1616  0.3138
  102SOL     OW  405   1.128   0.945   0.294  0.0542  0.4078  0.1867
  102SOL    HW1  406   1.038   0.966   0.269 -0.3285 -2.2202 -1.0053
  102SOL    HW2  407   1.155   1.018   0.350 -3.1105  0.8287  1.3733
  102SOL     MW  408   1.120   0.957   0.297 -0.3303  0.0840 -0.3228
  103SOL     OW  409   0.628   1.294   0.986  0.3338 -0.1931  0.3060
  103SOL    HW1  410   0.621   1.273   1.080 -0.1144  0.0746  0.3351
  103SOL    HW2  411   0.546   1.262   0.949  0.9399 -1.2112 -0.1776
  103SOL     MW  412   0.616   1.288   0.993  0.1110  0.1953 -0.1157
  104SOL     OW  413   1.492   0.304   1.388  0.2263 -0.6496 -0.1497
  104SOL    HW1  414   1.439   0.306   1.468  2.2338  2.7591  1.3340
  104SOL    HW2  415   1.477   0.217   1.351 -1.4014 -2.1310  3.5002
  104SOL     MW  416   1.484   0.294   1.393  0.6372 -0.1368  0.0505
  105SOL     OW  417   1.828   0.228   1.261 -0.1494  0.5771  0.0648
  105SOL    HW1  418   1.809   0.295   1.196 -0.4637  0.2141 -0.2207
  105SOL    HW2  419   1.885   0.166   1.216  0.0204  0.5699  0.2834
  105SOL     MW  420   1.832   0.229   1.247 -0.3816  0.5185 -0.0750
  106SOL     OW  421   0.074   1.386   1.649  0.2701  0.2019 -0.1521
  106SOL    HW1  422   0.118   1.319   1.595 -0.2147  0.7281 -1.2332
  106SOL    HW2  423  -0.011   1.348   1.669  0.7056 -0.2816  0.8602
  106SOL     MW  424   0.069   1.372   1.645  0.3620  0.2743  0.2922
  107SOL     OW  425   0.757   0.061   0.701  0.1981 -0.0456  0.0936
  107SOL    HW1  426   0.686   0.122   0.683  1.6191  1.3133 -1.1375
  107SOL    HW2  427   0.808   0.058   0.620  2.5848  0.4441  1.4875
  107SOL     MW  428   0.753   0.067   0.688  0.1174 -0.5565  0.0782
  108SOL     OW  429   0.515   1.301   0.450 -0.1472 -0.1339 -0.0037
  108SOL    HW1  430   0.508   1.333   0.540  1.7428 -0.0094  0.1572
  108SOL    HW2  431   0.425   1.285   0.422 -0.7697 -0.1721  1.9007
  108SOL     MW  432   0.503   1.303   0.457  0.0826 -0.2036  0.0780
  109SOL     OW  433   1.110   1.694   1.359 -0.4542  0.1718  0.2938
  109SOL    HW1  434   1.030   1.679   1.309 -2.0123 -1.1376  2.9639
  109SOL    HW2  435   1.117   1.789   1.366 -1.2624  0.3173 -0.6999
  109SOL     MW  436   1.101   1.705   1.353 -0.6176  0.4728  0.2732
  110SOL     OW  437   1.224   1.659   0.849  0.5975  0.1516 -0.3967
  110SOL    HW1  438   1.271   1.732   0.808  1.0732  0.3986  0.5575
  110SOL    HW2  439   1.145   1.698   0.885  1.1745  0.3567  0.7044
  110SOL     MW  440   1.219   1.674   0.848  0.3733  0.2871 -0.3747
  111SOL     OW  441   1.632   1.754   1.124 -0.3974 -0.1243  0.5010
  111SOL    HW1  442   1.675   1.724   1.204 -1.3127 -1.2292  0.6212
  111SOL    HW2  443   1.551   1.702   1.121 -2.3320  2.6768  0.9338
  111SOL     MW  444   1.627   1.743   1.134 -0.8423  0.0387  0.5355
  112SOL     OW  445   0.717   0.718   1.831  0.2853 -0.6419 -0.4942
  112SOL    HW1  446   0.787   0.660   1.803 -0.2750 -1.6842  0.1910
  112SOL    HW2  447   0.660   0.663   1.886 -0.8595  0.2674 -0.7212
  112SOL     MW  448   0.719   0.705   1.835  0.2248  0.0463 -0.2458
  113SOL     OW  449   1.504   0.930   1.464 -0.3508  0.1704 -0.6535
  113SOL    HW1  450   1.509   0.983   1.544  0.8225  0.2344 -0.7492
  113SOL    HW2  451   1.466   0.847   1.492  4.1503 -1.6347  1.0567
  113SOL     MW  452   1.500   0.925   1.479  0.1985 -0.4183 -0.0806
  114SOL     OW  453   1.144   0.065   1.710  0.7872  0.5727  0.0244
  114SOL    HW1  454   1.139  -0.028   1.691  2.2701  1.0232 -3.0815
  114SOL    HW2  455   1.227   0.076   1.756 -0.4595  0.1603  2.5551
  114SOL     MW  456   1.152   0.054   1.714  0.1722  0.3528  0.2761
  115SOL     OW  457   0.518   0.585   0.164 -0.5743  0.0926 -0.0385
  115SOL    HW1  458   0.484   0.641   0.234  0.4904  1.5156 -0.6000
  115SOL    HW2  459   0.589   0.535   0.204  2.1034  3.0696 -0.6189
  115SOL     MW  460   0.524   0.586   0.178  0.5667  0.5067  0.0281
  116SOL     OW  461   1.614   1.336   0.986  0.1077  0.2815 -0.0976
  116SOL    HW1  462   1.649   1.318   0.899  0.5504  0.5272  0.0331
  116SOL    HW2  463   1.519   1.337   0.973  0.1748  0.4008 -0.5913
  116SOL     MW  464   1.606   1.333   0.973  0.2460 -0.2953 -0.3531
  117SOL     OW  465   1.043   0.984   1.355  0.1314  0.4576 -0.2815
  117SOL    HW1  466   1.086   1.019   1.433  0.5739  0.3236 -0.4620
  117SOL    HW2  467   1.026   1.061   1.301  1.6999  0.3636 -0.9716
  117SOL     MW  468   1.046   0.999   1.358  0.2925  0.6940 -0.1762
  118SOL     OW  469   1.574   0.471   0.228  0.1925 -0.3538  0.5335
  118SOL    HW1  470   1.566   0.542   0.165 -0.6112 -0.3862  0.5842
  118SOL    HW2  471   1.592   0.515   0.311  1.3199 -0.3161  0.2790
  118SOL     MW  472   1.575   0.485   0.230  0.2800 -0.5712  0.1791
  119SOL     OW  473   0.434   0.126   0.657 -0.5970 -0.4896 -0.2085
  119SOL    HW1  474   0.484   0.169   0.588 -0.5633  1.3886  0.9181
  119SOL    HW2  475   0.349   0.170   0.657 -1.0436 -1.3192  0.1356
  119SOL     MW  476   0.431   0.139   0.648 -0.0699  0.5403 -0.1279
  120SOL     OW  477   0.193   1.188   1.517 -0.1349 -0.0930 -0.4311
  120SOL    HW1  478   0.221   1.141   1.595 -0.9980  1.2636  0.7346
  120SOL    HW2  479   0.114   1.143   1.488 -0.0553 -0.3291 -0.2802
  120SOL     MW  480   0.186   1.177   1.523 -0.2865  0.0300 -0.4493
  121SOL     OW  481   0.701   0.515   1.484  0.2687  0.0715  0.4815
  121SOL    HW1  482   0.673   0.603   1.508  2.0389  0.3820  1.5870
  121SOL    HW2  483   0.670   0.459   1.555 -0.8894 -0.2537 -0.2393
  121SOL     MW  484   0.693   0.518   1.496 -0.1002 -0.2834  0.5915
  122SOL     OW  485   1.243   0.733   0.203  0.5735 -0.1959 -0.2532
  122SOL    HW1  486   1.290   0.751   0.122  0.1277 -0.8696 -0.6727
  122SOL    HW2  487   1.209   0.817   0.231 -0.0716 -0.1132 -1.2734
  122SOL     MW  488   1.245   0.747   0.196  0.5455  0.1950 -0.2885
  123SOL     OW  489   0.356   0.911   0.697  0.3441 -0.3175 -0.0607
  123SOL    HW1  490   0.414   0.967   0.645  1.1973 -1.6901 -0.6450
  123SOL    HW2  491   0.400   0.826   0.699 -1.0117 -1.0395  0.6256
  123SOL     MW  492   0.369   0.908   0.690  0.3038 -0.3808 -0.4903
  124SOL     OW  493   1.496   0.263   0.534 -0.2074  0.2066 -0.1533
  124SOL    HW1  494   1.418   0.213   0.559  1.1139 -1.4107  0.9533
  124SOL    HW2  495   1.467   0.354   0.534 -1.9424 -0.3051  0.8408
  124SOL     MW  496   1.482   0.267   0.537 -0.3877 -0.6037 -0.0520
  125SOL     OW  497   1.082   0.225   0.693 -0.1279  0.1629 -0.0736
  125SOL    HW1  498   1.102   0.300   0.637 -0.5479 -0.4625 -1.0841
  125SOL    HW2  499   1.062   0.264   0.778 -0.6608  1.2252 -0.6627
  125SOL     MW  500   1.083   0.241   0.697 -0.0180  0.4907 -0.1317
  126SOL     OW  501   0.978   1.475   0.025  0.0341 -0.1790  0.2789
  126SOL    HW1  502   1.005   1.553  -0.023  0.5629 -0.0470  0.7743
  126SOL    HW2  503   0.885   1.490   0.044  0.5716  1.2708  2.0783
  126SOL     MW  504   0.969   1.488   0.021 -0.0998  0.2863  0.2521
  127SOL     OW  505   1.842   0.998   1.712  0.3527 -0.2905 -0.0019
  127SOL    HW1  506   1.755   0.978   1.748  1.3591 -1.9991  1.6269
  127SOL    HW2  507   1.896   0.924   1.737  1.7575 -0.4226 -3.0583
  127SOL     MW  508   1.837   0.987   1.720  0.3952 -0.2171 -0.2115
  128SOL     OW  509   0.063   1.511   0.869  0.0935 -0.5372 -0.1230
  128SOL    HW1  510   0.095   1.515   0.960 -0.1533 -1.3883  0.0072
  128SOL    HW2  511  -0.032   1.519   0.877  0.0290 -1.1047 -0.2576
  128SOL     MW  512   0.055   1.514   0.882 -0.2513 -0.0374  0.1456
  129SOL     OW  513   0.018   0.637   0.416  0.0361 -0.2635 -0.1067
  129SOL    HW1  514  -0.042   0.609   0.486  0.6908  3.6175  2.3677
  129SOL    HW2  515   0.092   0.577   0.422 -0.9787 -1.4709  0.9423
  129SOL     MW  516   0.020   0.626   0.425  0.2378  0.2164 -0.3510
  130SOL     OW  517   1.586   1.849   1.850  0.5110 -0.3936  0.1855
  130SOL    HW1  518   1.631   1.773   1.815  0.6596 -0.3450  0.2688
  130SOL    HW2  519   1.624   1.862   1.937  1.9343  0.9581 -0.5813
  130SOL     MW  520   1.596   1.842   1.856  0.2511  0.1041 -0.0657
  131SOL     OW  521   1.186   1.368   0.576  0.0507  0.1047 -0.2775
  131SOL    HW1  522   1.209   1.319   0.654 -1.7232 -3.4087 -1.7211
  131SOL    HW2  523   1.267   1.410   0.548  1.4582 -1.1767  1.6826
  131SOL     MW  524   1.199   1.368   0.583 -0.1476 -0.1776  0.1327
  132SOL     OW  525   0.444   0.376   1.305 -0.0272  0.0409 -0.2657
  132SOL    HW1  526   0.477   0.457   1.345 -1.1210  0.3836 -0.0068
  132SOL    HW2  527   0.417   0.402   1.217  1.1103 -0.4140 -0.7652
  132SOL     MW  528   0.443   0.390   1.299 -0.5538  0.2949 -0.5807
  133SOL     OW  529   0.398   0.343   1.041 -0.2233 -0.3519 -0.6055
  133SOL    HW1  530   0.428   0.257   1.012  1.0890  0.1071 -0.6999
  133SOL    HW2  531   0.303   0.336   1.044 -0.1746 -1.5901 -1.2885
  133SOL     MW  532   0.390   0.332   1.039  0.0206 -0.1861 -0.0316
  134SOL     OW  533   1.227   0.552   1.732 -0.1639 -0.0547  0.4779
  134SOL    HW1  534   1.279   0.487   1.685 -0.0640  0.2210  0.2031
  134SOL    HW2  535   1.185   0.603   1.662  1.3468  1.4799  0.6263
  134SOL     MW  536   1.228   0.549   1.715 -0.0372 -0.2135 -0.2567
  135SOL     OW  537   1.326   0.347   1.593  0.6985 -0.2364 -0.3597
  135SOL    HW1  538   1.233   0.331   1.580  1.0312 -1.4625 -1.3968
  135SOL    HW2  539   1.352   0.285   1.661  0.4435  1.2426  1.1324
  135SOL     MW  540   1.316   0.337   1.600 -0.0742 -0.2520 -0.5527
  136SOL     OW  541   0.541   0.121   0.932  0.5319 -0.2740 -0.0935
  136SOL    HW1  542   0.551   0.030   0.958 -1.0560 -0.0604  1.3617
  136SOL    HW2  543   0.497   0.117   0.847 -2.1440 -0.8688  1.2359
  136SOL     MW  544   0.537   0.109   0.924 -0.0980 -0.3521 -0.0733
  137SOL     OW  545   0.635   1.736   1.478 -0.1736 -0.1045  0.5636
  137SOL    HW1  546   0.552   1.721   1.523  0.8829  1.2952  3.2629
  137SOL    HW2  547   0.694   1.669   1.513 -0.1639 -1.2732 -1.5404
  137SOL     MW  548   0.633   1.726   1.488  0.1915  0.3068  0.1962
  138SOL     OW  549   1.692   0.443   1.103 -0.2846  0.0047 -0.1075
  138SOL    HW1  550   1.625   0.476   1.163 -1.7156 -1.5727 -0.7635
  138SOL    HW2  551   1.735   0.521   1.069 -1.8375  1.0717  0.3015
  138SOL     MW  552   1.690   0.458   1.107 -0.4312  0.3231  0.2538
  139SOL     OW  553   1.870   1.163   1.073 -0.0363  0.1603 -0.4910
  139SOL    HW1  554   1.863   1.103   0.998 -2.1170 -0.7297  0.3242
  139SOL    HW2  555   1.796   1.223   1.062 -0.8613 -0.4765  1.2190
  139SOL     MW  556   1.860   1.163   1.062 -0.2941  0.0464 -0.0342
  140SOL     OW  557   1.252   1.025   0.991  0.2668  0.4386 -0.4352
  140SOL    HW1  558   1.266   0.997   1.082  0.2658 -1.3174 -0.9515
  140SOL    HW2  559   1.338   1.056   0.963  0.8152 -1.0636 -0.4950
  140SOL     MW  560   1.265   1.026   1.000  0.6097  0.4057 -0.1500
  141SOL     OW  561   1.335   0.520   1.270  0.5061  0.3133  0.3270
  141SOL    HW1  562   1.356   0.521   1.177  0.2175 -0.2877  0.2503
  141SOL    HW2  563   1.380   0.442   1.303  0.7949  0.6510  0.7353
  141SOL     MW  564   1.342   0.510   1.262 -0.3713  0.1479  0.3850
  142SOL     OW  565   1.828   0.651   1.812  0.0818 -0.2895 -0.1302
  142SOL    HW1  566   1.865   0.596   1.881  2.1104  0.2561 -0.7068
  142SOL    HW2  567   1.853   0.608   1.730 -3.3786 -1.6202 -0.6515
  142SOL     MW  568   1.835   0.639   1.811 -0.4051 -0.2724  0.0277
  143SOL     OW  569   1.375   0.949  -0.005  0.2468 -0.3915 -0.6458
  143SOL    HW1  570   1.441   0.897  -0.051 -0.5143 -0.9134 -1.1900
  143SOL    HW2  571   1.395   0.936   0.088  0.0553 -1.7153 -0.7618
  143SOL     MW  572   1.386   0.940   0.002  0.0088 -0.7665 -0.0315
  144SOL     OW  573   1.326   0.035   0.212  0.2283  0.7085 -0.5031
  144SOL    HW1  574   1.400   0.079   0.255 -0.6599 -1.7049  4.1495
  144SOL    HW2  575   1.250   0.089   0.234  0.1562  1.8279 -3.1371
  144SOL     MW  576   1.326   0.047   0.220  0.0622  0.4591 -0.0102
  145SOL     OW  577   1.386   0.810   0.490  0.1048 -0.6411 -0.3811
  145SOL    HW1  578   1.301   0.780   0.460 -1.0355  1.2359  0.7668
  145SOL    HW2  579   1.378   0.817   0.585  0.8277  1.4392 -0.3986
  145SOL     MW  580   1.374   0.808   0.499 -0.1124  0.2995  0.2075
  146SOL     OW  581   0.462   1.273   1.221  0.5424 -1.1044 -0.4368
  146SOL    HW1  582   0.474   1.300   1.312 -2.5743 -1.1743  0.1062
  146SOL    HW2  583   0.443   1.354   1.174  1.0265 -1.2016 -0.8042
  146SOL     MW  584   0.461   1.288   1.226  0.4332 -0.7231 -0.6778
  147SOL     OW  585   0.746   0.253   1.044 -0.4375 -0.4294 -0.3362
  147SOL    HW1  586   0.719   0.255   1.135  0.5834 -2.3987  0.0556
  147SOL    HW2  587   0.676   0.205   0.999 -0.5018 -0.2466 -0.4320
  147SOL     MW  588   0.734   0.249   1.051 -0.2302 -0.0009  0.1584
  148SOL     OW  589   0.600   1.745   1.206 -0.7711  0.1028 -0.8526
  148SOL    HW1  590   0.652   1.822   1.183 -1.6119  0.0181 -3.3831
  148SOL    HW2  591   0.609   1.737   1.301 -1.9030  4.2334 -0.2068
  148SOL     MW  592   0.609   1.752   1.217 -0.2535 -0.1855 -0.2689
  149SOL     OW  593   1.502   1.330   1.438 -0.6008  0.2221  0.1437
  149SOL    HW1  594   1.487   1.259   1.501 -1.4080 -1.1315 -1.4729
  149SOL    HW2  595   1.548   1.288   1.366 -3.7745  0.4786 -2.2702
  149SOL     MW  596   1.508   1.314   1.438 -0.1771 -0.5747  0.0302
  150SOL     OW  597   0.576   1.061   1.555 -0.0956  0.3140 -0.1391
  150SOL    HW1  598   0.613   1.066   1.467 -0.7974  1.0050 -0.4108
  150SOL    HW2  599   0.615   1.134   1.602  0.9251 -0.5569  0.3921
  150SOL     MW  600   0.586   1.071   1.550  0.0279  0.3958 -0.0288
  151SOL     OW  601   0.756   1.104   1.367 -0.3242 -0.1698  0.2818
  151SOL    HW1  602   0.815   1.050   1.420 -1.0192 -0.3091  0.9445
  151SOL    HW2  603   0.771   1.076   1.277  1.8779  1.0232  0.2158
  151SOL     MW  604   0.766   1.093   1.363  0.2758 -0.1019  0.6656
  152SOL     OW  605   0.759   0.476   0.216 -0.4470 -0.4682 -0.2459
  152SOL    HW1  606   0.832   0.525   0.179  0.0636 -1.0245  0.0118
  152SOL    HW2  607   0.775   0.385   0.190 -0.9823 -0.6160 -0.0828
  152SOL     MW  608   0.771   0.471   0.209  0.0766 -0.4916  0.1617
  153SOL     OW  609   1.567   1.593   1.539 -0.4625 -0.4791  0.3659
  153SOL    HW1  610   1.609   1.578   1.624  0.4794 -0.3172 -0.0606
  153SOL    HW2  611   1.558   1.506   1.501  1.3487 -0.3880 -0.3890
  153SOL     MW  612   1.571   1.581   1.546 -0.1333  0.3355  0.7944
  154SOL     OW  613   1.227   0.072   1.130 -0.1712 -0.0554  0.4541
  154SOL    HW1  614   1.282   0.081   1.052 -0.4181  0.4152  0.3370
  154SOL    HW2  615   1.282   0.106   1.201 -0.9334  2.0868  0.0808
  154SOL     MW  616   1.241   0.077   1.129 -0.2884  0.2845  0.4873
  155SOL     OW  617   0.234   0.985   0.314 -0.1335 -0.1124 -0.1031
  155SOL    HW1  618   0.171   1.001   0.243 -0.6512  3.0504  0.9158
  155SOL    HW2  619   0.181   0.948   0.385  0.4646 -3.7260 -1.3430
  155SOL     MW  620   0.219   0.982   0.314  0.0257  0.0297 -0.0550
  156SOL     OW  621   0.590   1.339   0.173 -0.2432 -0.0803 -0.7218
  156SOL    HW1  622   0.605   1.315   0.265 -0.4331  2.0826 -0.0841
  156SOL    HW2  623   0.498   1.317   0.157 -0.5797  0.7311  0.0284
  156SOL     MW  624   0.580   1.332   0.183 -0.3360 -0.4176 -0.3051
  157SOL     OW  625   1.129   1.570   0.325  0.2209 -0.1315 -0.5629
  157SOL    HW1  626   1.137   1.488   0.276  1.7610 -0.4738  0.2040
  157SOL    HW2  627   1.048   1.609   0.292  0.2466 -1.2187 -2.0460
  157SOL     MW  628   1.119   1.565   0.315 -0.1767  0.2638 -0.2795
  158SOL     OW  629   0.388   1.728   0.894  0.4467 -0.0205  0.7002
  158SOL    HW1  630   0.392   1.639   0.929  0.5759 -0.2525  0.1077
  158SOL    HW2  631   0.414   1.719   0.803 -0.7865  0.4348  0.2838
  158SOL     MW  632   0.391   1.716   0.886 -0.0515  0.0297  0.1498
  159SOL     OW  633   1.005   1.206   1.137 -0.0395 -0.2021 -0.0834
  159SOL    HW1  634   0.937   1.140   1.153  1.4526 -2.3482 -2.0216
  159SOL    HW2  635   1.023   1.200   1.044  1.2602  1.9487 -0.0399
  159SOL     MW  636   0.998   1.197   1.128  0.2033 -0.2796 -0.2137
  160SOL     OW  637   0.094   1.481   1.388 -0.7790  0.2627 -0.5921
  160SOL    HW1  638   0.084   1.439   1.474 -1.3088 -1.8603 -1.6082
  160SOL    HW2  639   0.015   1.534   1.378 -1.0375 -0.0068 -0.0502
  160SOL     MW  640   0.083   1.482   1.399 -0.4479 -0.0485 -0.3725
  161SOL     OW  641   0.998   0.345   0.958 -0.1460 -0.2839  0.5179
  161SOL    HW1  642   0.928   0.297   1.003 -0.2222 -0.3832  0.2961
  161SOL    HW2  643   1.030   0.408   1.022 -2.2495  1.6246 -0.1848
  161SOL     MW  644   0.993   0.347   0.972 -0.3887 -0.1385  0.4729
  162SOL     OW  645   0.649   0.781   1.578  0.1755 -0.1084  0.6827
  162SOL    HW1  646   0.642   0.876   1.566  0.6655 -0.0986  0.4421
  162SOL    HW2  647   0.658   0.770   1.673 -0.0508  0.0709  0.7264
  162SOL     MW  648   0.650   0.793   1.588  0.5103  0.2971  0.3684
  163SOL     OW  649   0.370   1.296   1.836  0.1431 -0.6012 -0.4309
  163SOL    HW1  650   0.442   1.298   1.773  1.6787 -0.6256  1.2534
  163SOL    HW2  651   0.340   1.205   1.835  0.0017 -0.5531 -1.2583
  163SOL     MW  652   0.375   1.285   1.828  0.2355 -0.3794  0.2359
  164SOL     OW  653   1.454   0.059   1.303 -0.0449 -0.5952  0.3949
  164SOL    HW1  654   1.525   0.005   1.267 -0.2733 -0.2592 -0.5888
  164SOL    HW2  655   1.453   0.038   1.396  1.1941 -0.7826  0.3828
  164SOL     MW  656   1.463   0.050   1.311 -0.0611 -0.6063  0.3468
  165SOL     OW  657   1.654   1.589   1.787 -0.4007  0.0222  0.6250
  165SOL    HW1  658   1.627   1.586   1.878  0.6661 -0.3377  0.9404
  165SOL    HW2  659   1.750   1.593   1.790 -0.3947  1.7805 -0.4430
  165SOL     MW  660   1.664   1.589   1.799  0.3531  0.0017  0.5186
  166SOL     OW  661   0.465   0.451   0.771 -0.5096 -0.3852 -0.5728
  166SOL    HW1  662   0.536   0.399   0.734  1.4054  1.6052  0.0830
  166SOL    HW2  663   0.451   0.416   0.858  1.0368  0.3800  0.0125
  166SOL     MW  664   0.473   0.440   0.778  0.2681 -0.1516 -0.1346
  167SOL     OW  665   0.020   1.786   1.843 -0.0684 -0.1424  0.3006
  167SOL    HW1  666   0.070   1.764   1.765  2.3508 -0.1478  1.7299
  167SOL    HW2  667   0.028   1.881   1.851 -0.4234 -0.1250  0.4860
  167SOL     MW  668   0.028   1.795   1.834  0.6190 -0.1542  0.2508
  168SOL     OW  669   0.781   1.544   0.847  0.0995 -0.3197 -0.5411
  168SOL    HW1  670   0.709   1.481   0.860  1.2026 -1.2400  1.6115
  168SOL    HW2  671   0.742   1.629   0.865 -0.0704 -0.9830  2.7763
  168SOL     MW  672   0.765   1.547   0.850 -0.2795 -0.1496 -0.2908
  169SOL     OW  673   1.101   0.392   0.495  0.3948 -0.1454  0.4709
  169SOL    HW1  674   1.123   0.329   0.427  0.7172 -0.4751  0.8765
  169SOL    HW2  675   1.006   0.384   0.506  0.4308 -0.5267  0.4908
  169SOL     MW  676   1.091   0.383   0.487  0.1097 -0.0617  0.4308
  170SOL     OW  677   0.186   0.082   0.427  0.4449 -0.0298  0.5583
  170SOL    HW1  678   0.257   0.103   0.366  1.0994 -1.3385  0.8247
  170SOL    HW2  679   0.140   0.010   0.385 -0.2829  0.3274  0.7382
  170SOL     MW  680   0.190   0.076   0.413  0.6907 -0.1291  0.5720
  171SOL     OW  681   0.017   0.549   1.570  0.3275  0.0370 -0.4540
  171SOL    HW1  682   0.081   0.615   1.545 -0.3563  0.9262  0.0725
  171SOL    HW2  683  -0.064   0.576   1.527 -0.3367  0.4123  0.9536
  171SOL     MW  684   0.015   0.561   1.562  0.1452  0.2433  0.1041
  172SOL     OW  685   1.755   1.456   0.527 -0.4545  0.0881 -0.5456
  172SOL    HW1  686   1.725   1.389   0.588 -0.2539  1.3832  1.0222
  172SOL    HW2  687   1.849   1.462   0.541 -0.1974 -0.4194 -1.8659
  172SOL     MW  688   1.763   1.448   0.537 -0.3010  0.0613 -0.2530
  173SOL     OW  689   1.311   1.133   0.457 -0.3709 -0.2757  0.2244
  173SOL    HW1  690   1.283   1.219   0.490 -0.7781 -0.1419 -0.4622
  173SOL    HW2  691   1.339   1.149   0.367 -0.4456 -0.8674  0.0920
  173SOL     MW  692   1.311   1.147   0.449 -0.4448  0.2731 -0.5145
  174SOL     OW  693   0.973   0.053   0.510 -0.4593  0.2179  0.1295
  174SOL    HW1  694   1.010   0.112   0.575  1.7456 -0.6133 -0.2969
  174SOL    HW2  695   0.950   0.109   0.436  0.4929  0.6922  0.1908
  174SOL     MW  696   0.974   0.068   0.509 -0.2106  0.2106 -0.0453
  175SOL     OW  697   1.826   0.935   0.932 -0.0855 -0.1085 -0.1693
  175SOL    HW1  698   1.817   0.967   0.843 -1.5566 -0.6740 -0.2598
  175SOL    HW2  699   1.779   0.851   0.932 -1.1861  0.4576  1.4209
  175SOL     MW  700   1.819   0.928   0.922 -0.3569 -0.0476  0.4024
  176SOL     OW  701   0.202   0.775   1.511 -0.5080  0.6563 -0.3684
  176SOL    HW1  702   0.223   0.844   1.449 -0.5775 -0.8960 -2.2370
  176SOL    HW2  703   0.282   0.722   1.516  0.0116  1.5548  2.0931
  176SOL     MW  704   0.215   0.776   1.505 -0.5204  0.2570  0.1883
  177SOL     OW  705   1.738   0.866   0.633 -0.0118  0.2095 -0.2187
  177SOL    HW1  706   1.832   0.855   0.621 -0.2694 -0.5983 -1.7376
  177SOL    HW2  707   1.714   0.938   0.574 -0.4866 -0.2397 -0.5798
  177SOL     MW  708   1.748   0.874   0.624  0.3912  0.2781 -0.3654
  178SOL     OW  709   0.187   0.790   1.778 -0.2949  0.6144 -0.1509
  178SOL    HW1  710   0.113   0.734   1.804  1.6550 -2.5186 -0.7949
  178SOL    HW2  711   0.182   0.793   1.683  0.7708 -0.2743 -0.2558
  178SOL     MW  712   0.176   0.783   1.768 -0.3929  0.1743 -0.6143
  179SOL     OW  713   0.353   0.077   1.228 -0.2283  0.0951  0.3149
  179SOL    HW1  714   0.396   0.161   1.248  0.2149 -0.9056  4.6700
  179SOL    HW2  715   0.426   0.015   1.221 -0.6623 -0.4417  0.5278
  179SOL     MW  716   0.368   0.080   1.229 -0.1164 -0.1431  0.3866
  180SOL     OW  717   0.394   0.744   0.406 -0.0207 -0.0318  0.6818
  180SOL    HW1  718   0.394   0.839   0.391  0.3188 -0.2120 -0.5912
  180SOL    HW2  719   0.471   0.728   0.460  0.1837  0.3716  0.5127
  180SOL     MW  720   0.404   0.755   0.411 -0.0641  0.4827  0.7976
  181SOL     OW  721   1.170   0.603   1.470 -0.4298 -0.5284  0.4410
  181SOL    HW1  722   1.206   0.576   1.386  0.2388  0.6153  0.3399
  181SOL    HW2  723   1.083   0.637   1.449 -0.3840 -0.5297  0.2528
  181SOL     MW  724   1.164   0.604   1.457 -0.1685 -0.2128  0.6686
  182SOL     OW  725   0.153   0.475   0.695 -0.4202  0.6189 -0.1647
  182SOL    HW1  726   0.215   0.482   0.768  0.4904 -0.1976 -0.8422
  182SOL    HW2  727   0.153   0.382   0.672 -2.0657  0.5623 -0.0472
  182SOL     MW  728   0.161   0.464   0.702 -0.4389  0.1379  0.2034
  183SOL     OW  729   1.700   1.815   0.227  0.0002  0.1822 -0.1473
  183SOL    HW1  730   1.767   1.848   0.167  1.9935 -1.5337  0.9787
  183SOL    HW2  731   1.657   1.894   0.261  1.9203  1.4231 -0.4277
  183SOL     MW  732   1.702   1.830   0.223  0.1687  0.1518 -0.2512
  184SOL     OW  733   0.835   0.736   1.179 -0.2794  0.2181  0.0264
  184SOL    HW1  734   0.793   0.654   1.155  0.2485  0.3870 -1.5645
  184SOL    HW2  735   0.836   0.735   1.275 -0.7447 -1.3725  0.0399
  184SOL     MW  736   0.828   0.725   1.188 -0.8132 -0.0854 -0.3010
  185SOL     OW  737   1.506   1.869   1.578 -0.3824 -0.2222 -0.2494
  185SOL    HW1  738   1.509   1.775   1.561 -0.5160 -0.4379  0.8377
  185SOL    HW2  739   1.529   1.877   1.670  1.3329  0.9599 -0.7448
  185SOL     MW  740   1.509   1.857   1.588 -0.1897 -0.3645  0.0451
  186SOL     OW  741   0.639   0.206   1.284  0.8614  0.0177  0.3018
  186SOL    HW1  742   0.570   0.269   1.305 -0.8370 -1.4608 -0.5592
  186SOL    HW2  743   0.666   0.170   1.369  0.7088  0.7319  0.6579
  186SOL     MW  744   0.633   0.209   1.297  0.0474 -0.1196 -0.0331
  187SOL     OW  745   0.022   1.047   0.153 -0.1974  0.2167  0.2501
  187SOL    HW1  746  -0.009   1.112   0.216 -2.2883  1.5298 -1.9682
  187SOL    HW2  747  -0.029   0.969   0.172 -0.4885  0.4537  0.4457
  187SOL     MW  748   0.012   1.044   0.163 -0.3758 -0.0162 -0.5723
  188SOL     OW  749   1.434   0.059   0.901 -0.3471 -0.1150  0.2359
  188SOL    HW1  750   1.522   0.068   0.938 -0.4992 -0.9365  0.8270
  188SOL    HW2  751   1.444   0.000   0.827 -0.7309 -2.1392  1.7068
  188SOL     MW  752   1.448   0.053   0.895  0.1690 -0.2213 -0.0553
  189SOL     OW  753   1.466   0.798   0.745 -0.0822  0.5001 -0.2579
  189SOL    HW1  754   1.546   0.813   0.694  0.7304  0.4942  0.9775
  189SOL    HW2  755   1.459   0.703   0.751 -0.9235  0.4618 -1.4591
  189SOL     MW  756   1.475   0.787   0.740 -0.3618  0.3489  0.1779
  190SOL     OW  757   0.606   1.847   0.095 -0.4393  0.0075  0.0311
  190SOL    HW1  758   0.511   1.847   0.087 -0.5050 -0.9633  0.5142
  190SOL    HW2  759   0.622   1.793   0.173  0.6391 -4.0723 -2.6873
  190SOL     MW  760   0.596   1.841   0.104 -0.3713 -0.1633 -0.3832
  191SOL     OW  761   0.916   0.724   1.442 -0.5347  0.3835  0.1285
  191SOL    HW1  762   0.985   0.791   1.439  1.1036 -1.2582 -1.8585
  191SOL    HW2  763   0.849   0.762   1.498  2.3661  1.6772  3.0880
  191SOL     MW  764   0.917   0.737   1.449  0.2694  0.0902  0.3546
  192SOL     OW  765   0.334   1.024   1.690 -0.0022  0.2638  0.2520
  192SOL    HW1  766   0.288   0.940   1.692  0.1999  0.0131 -2.2258
  192SOL    HW2  767   0.391   1.018   1.614 -1.2642  3.2867 -1.0896
  192SOL     MW  768   0.336   1.012   1.682  0.4077  0.7645  0.2394
  193SOL     OW  769   1.451   0.667   1.879 -0.5628 -0.4211 -0.0373
  193SOL    HW1  770   1.379   0.643   1.821 -0.1789  0.7138 -1.0250
  193SOL    HW2  771   1.517   0.704   1.821  0.3529 -0.4131  0.9855
  193SOL     MW  772   1.450   0.669   1.864 -0.3407 -0.3309 -0.1429
  194SOL     OW  773   0.585   1.399   0.691  0.3212 -0.2139  0.5231
  194SOL    HW1  774   0.650   1.332   0.712  0.4095 -0.3865 -0.3003
  194SOL    HW2  775   0.637   1.476   0.668  0.2477  0.6511  2.8930
  194SOL     MW  776   0.600   1.401   0.690  0.2820  0.0198  0.1954
  195SOL     OW  777   0.846   0.564   0.821 -0.3447  0.5392  0.2285
  195SOL    HW1  778   0.786   0.582   0.893  0.6213 -0.2899  1.2805
  195SOL    HW2  779   0.880   0.476   0.840 -0.3540  0.1435 -1.4471
  195SOL     MW  780   0.842   0.554   0.834 -0.5499 -0.0722  0.6507
  196SOL     OW  781   1.787   0.063   1.490  0.0221  0.0435  0.4026
  196SOL    HW1  782   1.708   0.109   1.518  0.9401  1.3169  1.0057
  196SOL    HW2  783   1.822   0.117   1.419  1.2504  0.4424  1.2881
  196SOL     MW  784   1.781   0.076   1.484  0.3568  0.3139  0.1727
  197SOL     OW  785   1.071   1.147   0.840  0.3840 -0.1823 -0.0179
  197SOL    HW1  786   1.163   1.128   0.858  1.2381  2.0766 -1.6529
  197SOL    HW2  787   1.044   1.077   0.780  1.4510 -0.1548 -0.5624
  197SOL     MW  788   1.079   1.135   0.834  0.1842 -0.0467 -0.4273
  198SOL     OW  789   0.864   0.967   0.195 -0.7687  0.7658  1.0748
  198SOL    HW1  790   0.850   0.879   0.160 -0.9940  0.4754  1.8581
  198SOL    HW2  791   0.815   1.024   0.136  2.3075  0.8683 -1.6438
  198SOL     MW  792   0.856   0.962   0.183 -0.3110  0.1717  0.6026
  199SOL     OW  793   1.345   1.385   0.936 -0.6623  0.3114 -0.3381
  199SOL    HW1  794   1.318   1.469   0.901  0.4072  0.7063 -0.2617
  199SOL    HW2  795   1.305   1.380   1.023 -0.2393  1.0099 -0.1016
  199SOL     MW  796   1.338   1.394   0.942  0.2713  0.2289 -0.3258
  200SOL     OW  797   1.264   1.333   1.204  0.6374 -0.0490 -0.1100
  200SOL    HW1  798   1.275   1.300   1.293  1.0448 -0.5236 -0.3369
  200SOL    HW2  799   1.183   1.292   1.173 -0.1612  1.0333  0.4466
  200SOL     MW  800   1.254   1.325   1.210  0.2013  0.6658 -0.3641
  201SOL     OW  801   0.277   0.691   0.974 -0.4356 -0.3936 -0.0179
  201SOL    HW1  802   0.227   0.690   1.055 -0.2288 -1.1512  0.1147
  201SOL    HW2  803   0.297   0.783   0.958  0.7296 -0.3330  1.5487
  201SOL     MW  804   0.273   0.703   0.982 -0.2358 -0.1223  0.2672
  202SOL     OW  805   1.344   1.455   1.736  0.0067  0.3674 -0.1755
  202SOL    HW1  806   1.344   1.549   1.752  1.2543  0.2986  0.3077
  202SOL    HW2  807   1.389   1.445   1.652  1.8283  0.0777  0.7894
  202SOL     MW  808   1.350   1.465   1.727  0.5088  0.0827 -0.1988
  203SOL     OW  809   1.583   0.173   0.297 -0.0848  0.1062  0.4273
  203SOL    HW1  810   1.576   0.177   0.392  1.0194 -1.8082  0.6410
  203SOL    HW2  811   1.595   0.264   0.270  1.1991  0.5528  2.2935
  203SOL     MW  812   1.584   0.186   0.305  0.3042  0.2513  0.4704
  204SOL     OW  813   0.872   0.736   0.411  0.1849  0.1307  0.2379
  204SOL    HW1  814   0.852   0.722   0.318 -1.2612 -0.0522  0.5637
  204SOL    HW2  815   0.965   0.715   0.418  0.5130  0.9206 -1.3173
  204SOL     MW  816   0.882   0.731   0.400  0.1550  0.2379  0.0033
  205SOL     OW  817   0.199   0.359   1.715 -0.0449  0.2315  0.0915
  205SOL    HW1  818   0.156   0.418   1.652  1.0831  0.9356 -0.0567
  205SOL    HW2  819   0.267   0.414   1.755 -0.3589 -0.3845  1.4989
  205SOL     MW  820   0.203   0.374   1.712  0.4645  0.1409  0.1662
  206SOL     OW  821   1.311   0.979   1.260 -0.1799 -0.7828 -0.1430
  206SOL    HW1  822   1.374   0.976   1.333  1.8998  2.9993 -1.5087
  206SOL    HW2  823   1.227   0.997   1.302  1.0916  2.1604  1.4269
  206SOL     MW  824   1.307   0.981   1.275 -0.5012  0.5021  0.0644
  207SOL     OW  825   0.855   1.694   0.449 -0.4561 -0.1214 -0.1400
  207SOL    HW1  826   0.913   1.765   0.476 -0.1886 -0.2310 -0.4219
  207SOL    HW2  827   0.878   1.622   0.507  0.1704 -0.3783 -0.6978
  207SOL     MW  828   0.866   1.694   0.460 -0.2296 -0.0606 -0.2864
  208SOL     OW  829   1.650   0.156   1.039  0.3294  0.4523 -0.4561
  208SOL    HW1  830   1.695   0.074   1.058 -1.7324 -0.3792  1.2047
  208SOL    HW2  831   1.670   0.212   1.115 -0.3289  0.5362 -0.3375
  208SOL     MW  832   1.660   0.152   1.051  0.4723  0.1657 -0.5784
  209SOL     OW  833   0.098  -0.001   1.138 -0.4541  0.0471 -0.1537
  209SOL    HW1  834   0.089   0.000   1.043  0.3940 -2.0818 -0.3285
  209SOL    HW2  835   0.192   0.011   1.153 -0.4511 -0.5415  0.3406
  209SOL     MW  836   0.110   0.002   1.129 -0.1035  0.1971  0.1651
  210SOL     OW  837   1.735   1.192   0.758  0.4160  0.0230  0.1003
  210SOL    HW1  838   1.714   1.138   0.681  3.0397 -0.6714 -0.2275
  210SOL    HW2  839   1.831   1.190   0.762  0.4130  1.7820  2.1887
  210SOL     MW  840   1.744   1.185   0.747  0.2959  0.2497 -0.3160
  211SOL     OW  841   0.427   1.337   1.501  0.1968 -0.1780 -0.2027
  211SOL    HW1  842   0.348   1.287   1.524 -0.1878  0.8895  0.8994
  211SOL    HW2  843   0.497   1.296   1.551  0.1294 -0.4096 -0.2959
  211SOL     MW  844   0.425   1.325   1.511 -0.1213 -0.1190  0.4439
  212SOL     OW  845   0.311   0.126   0.184 -0.4333  0.3666  0.2474
  212SOL    HW1  846   0.240   0.181   0.152  1.7085  3.3201  0.2274
  212SOL    HW2  847   0.353   0.092   0.105 -0.4975  0.3707  0.2120
  212SOL     MW  848   0.307   0.128   0.170 -0.0888  0.3241  0.3906
  213SOL     OW  849   1.435   0.623   1.020  0.4110 -0.0913  0.1899
  213SOL    HW1  850   1.358   0.669   0.986  1.2814 -0.2092 -2.0607
  213SOL    HW2  851   1.492   0.692   1.054  0.1290  0.1539  0.1671
  213SOL     MW  852   1.432   0.638   1.020  0.5803 -0.1054 -0.2608
  214SOL     OW  853   0.067   0.225   0.033  0.5429  0.2282 -0.5709
  214SOL    HW1  854   0.034   0.304   0.077 -2.7317 -0.9927 -0.5242
  214SOL    HW2  855   0.122   0.258  -0.038 -0.5067  2.5633 -0.3858
  214SOL     MW  856   0.070   0.239   0.030  0.2881  0.0189 -0.3110
  215SOL     OW  857   0.101   1.482   0.222  0.6297 -0.1589  0.0815
  215SOL    HW1  858   0.118   1.566   0.264  5.1693 -1.3289  1.0737
  215SOL    HW2  859   0.136   1.491   0.134 -0.5273 -0.5279 -0.4428
  215SOL     MW  860   0.106   1.495   0.216  0.2572 -0.0210  0.1588
  216SOL     OW  861   1.373   1.571   0.439  0.4754  0.0736 -0.0610
  216SOL    HW1  862   1.436   1.561   0.368  0.2047 -0.8106 -0.1997
  216SOL    HW2  863   1.290   1.591   0.394  0.4257  0.0756  0.0337
  216SOL     MW  864   1.370   1.572   0.424  0.4008 -0.1762 -0.0696
   1.86824   1.86824   1.86824
