# Supplementary material for: Assessment and Optimization of Force Fields for Glycine Polymorphism and Solution Properties
Source: J Chem Theory Comput. 2026 Apr 7;22(8):4012–25. doi: 10.1021/acs.jctc.6c00162 (PMC13130867; doi:10.1021/acs.jctc.6c00162)
Supplement: Supplementary file 2 [file ct6c00162_si_002.zip › Glycine-Force-Field-Data/Test-Candidates/Solution-Properties/templates/run.sh]

#!/bin/bash
#SBATCH --job-name=sol_${ff}_${wm}
#SBATCH --partition=shared
#SBATCH --time=0-04:00:00
#SBATCH --mem=4G
#SBATCH --nodes=1
#SBATCH --ntasks=16
#SBATCH --cpus-per-task=1
#SBATCH --array=0-${n_mfs}
#SBATCH --output=slurm-%A_%a.out

module purge
module load gcc/11.2 openmpi/4.1.1
module load gromacs/2022.3

mole_fractions=(${mfs})
cd $$SLURM_SUBMIT_DIR/$${mole_fractions[$$SLURM_ARRAY_TASK_ID]}

# Energy Minimisation
gmx grompp -f min.mdp -c box.gro -p topol.top -o min.tpr
mpirun gmx_mpi mdrun -deffnm min

# NVT Equilibration
gmx grompp -f nvt.mdp -c min.gro -p topol.top -o nvt.tpr
mpirun gmx_mpi mdrun -deffnm nvt

# NPT Equilibration
gmx grompp -f npt.mdp -c nvt.gro -p topol.top -o npt.tpr
mpirun gmx_mpi mdrun -deffnm npt

# Production MD (NpT)
gmx grompp -f dens.mdp -c npt.gro -p topol.top -o dens.tpr
mpirun gmx_mpi mdrun -deffnm dens

# Production MD (NVT)
gmx grompp -f diff.mdp -c dens.gro -p topol.top -o diff.tpr
mpirun gmx_mpi mdrun -deffnm diff
