# Supplementary material for: Assessment and Optimization of Force Fields for Glycine Polymorphism and Solution Properties
Source: J Chem Theory Comput. 2026 Apr 7;22(8):4012–25. doi: 10.1021/acs.jctc.6c00162 (PMC13130867; doi:10.1021/acs.jctc.6c00162)
Supplement: Supplementary file 2 [file ct6c00162_si_002.zip › Glycine-Force-Field-Data/Test-Candidates/Solution-Properties/templates/glycine.gro]

Glycine
   10
    1GCN      N    1   0.594   0.534   0.443
    1GCN     H1    2   0.625   0.524   0.348
    1GCN     H2    3   0.660   0.492   0.498
    1GCN     H3    4   0.585   0.616   0.456
    1GCN     CA    5   0.464   0.466   0.466
    1GCN    HA1    6   0.398   0.505   0.400
    1GCN    HA2    7   0.477   0.374   0.454
    1GCN      C    8   0.413   0.491   0.609
    1GCN     O1    9   0.496   0.528   0.694
    1GCN     O2   10   0.290   0.470   0.628
   1.00000   1.00000   1.00000
