# Supplementary material for: Assessment and Optimization of Force Fields for Glycine Polymorphism and Solution Properties
Source: J Chem Theory Comput. 2026 Apr 7;22(8):4012–25. doi: 10.1021/acs.jctc.6c00162 (PMC13130867; doi:10.1021/acs.jctc.6c00162)
Supplement: Supplementary file 2 [file ct6c00162_si_002.zip › Glycine-Force-Field-Data/Test-Candidates/Solution-Properties/plots/README.md]

# Solution Properties

`density.csv`:
- `dens` = solution density (g/cm^3)
- `delta-dens` = uncertainty in solution density (g/cm^3)

`diffusion.csv`:
- `diff` = average glycine diffusion coefficient (1e-9 m^2/s)
- `delta-diff` = uncertainty in average glycine diffusion coefficient (1e-9 m^2/s)
