# Supplementary material for: Assessment and Optimization of Force Fields for Glycine Polymorphism and Solution Properties
Source: J Chem Theory Comput. 2026 Apr 7;22(8):4012–25. doi: 10.1021/acs.jctc.6c00162 (PMC13130867; doi:10.1021/acs.jctc.6c00162)
Supplement: Supplementary file 2 [file ct6c00162_si_002.zip › Glycine-Force-Field-Data/Test-Candidates/Solution-Properties/plots/exp_diff.csv]

conc	diff	delta-diff
1.0114388922335944	1.0618528610354223	0.019527702089010113
5.003010234798315	0.996457765667575	0.013169845594913854
9.987959060806745	0.9260672116257948	0.013169845594913632
14.954846478025289	0.8434150772025432	0.011353315168029066
19.99397953040337	0.7707538601271571	0.009082652134423386
24.924744130042143	0.694913714804723	0.007720254314259711
26.929560505719447	0.6658492279745686	0.006357856494096259
27.92293798916316	0.650408719346049	0.005903723887375145
29.89163154726069	0.6322434150772025	0.006357856494096259
