# Supplementary material for: Assessment and Optimization of Force Fields for Glycine Polymorphism and Solution Properties
Source: J Chem Theory Comput. 2026 Apr 7;22(8):4012–25. doi: 10.1021/acs.jctc.6c00162 (PMC13130867; doi:10.1021/acs.jctc.6c00162)
Supplement: Supplementary file 2 [file ct6c00162_si_002.zip › Glycine-Force-Field-Data/Test-Candidates/Solution-Properties/plots/diffusion.csv]

ff	water-model	mole-fraction	diff	delta-diff
opls2020_mocl_98	tip4p2005	0.01	0.6184647696495559	0.03749105146738347
opls2020_mocl_98	tip4p2005	0.02	0.6131898911194082	0.03330466650497405
opls2020_mocl_98	tip4p2005	0.03	0.5700008796460354	0.02792643311691412
opls2020_mocl_98	tip4p2005	0.04	0.4832774125591099	0.01679116777807417
opls2020_mocl_98	tip4p2005	0.05	0.4246375343384473	0.01502581437773132
opls2020_mocl_98	tip4p2005	0.060000000000000005	0.39393468901758966	0.010666873807907297
opls2020_mocl_98	tip4p2005	0.06999999999999999	0.3486962013040364	0.009882384837637656
opls2020_mocl_98	tip4p2005	0.08	0.29846023716747605	0.008182914676515628
