# Supplementary material for: Assessment and Optimization of Force Fields for Glycine Polymorphism and Solution Properties
Source: J Chem Theory Comput. 2026 Apr 7;22(8):4012–25. doi: 10.1021/acs.jctc.6c00162 (PMC13130867; doi:10.1021/acs.jctc.6c00162)
Supplement: Supplementary file 2 [file ct6c00162_si_002.zip › Glycine-Force-Field-Data/Test-Candidates/Solution-Properties/plots/exp_dens.csv]

conc	dens
12.52	1.00227
24.83	1.00728
31.70	1.01003
43.82	1.01487
54.27	1.01888
62.68	1.02212
73.87	1.02626
91.08	1.03257
101.33	1.03618
117.09	1.04171
133.97	1.04736
153.07	1.05378
168.84	1.05871
186.00	1.06408
206.39	1.07011
234.00	1.07818
256.33	1.08450
