# Supplementary material for: Assessment and Optimization of Force Fields for Glycine Polymorphism and Solution Properties
Source: J Chem Theory Comput. 2026 Apr 7;22(8):4012–25. doi: 10.1021/acs.jctc.6c00162 (PMC13130867; doi:10.1021/acs.jctc.6c00162)
Supplement: Supplementary file 2 [file ct6c00162_si_002.zip › Glycine-Force-Field-Data/Test-Candidates/Solution-Properties/plots/density.csv]

ff	water-model	mole-fraction	dens	delta-dens
opls2020_mocl_98	tip4p2005	0.01	1.0177365765571595	0.0001855432142396872
opls2020_mocl_98	tip4p2005	0.02	1.0367383017838003	0.00018158239714718952
opls2020_mocl_98	tip4p2005	0.03	1.0555065815746787	0.0001934694533478071
opls2020_mocl_98	tip4p2005	0.04	1.0739101375937465	0.00023467890412481358
opls2020_mocl_98	tip4p2005	0.05	1.0897684366405014	0.00017266805290410341
opls2020_mocl_98	tip4p2005	0.060000000000000005	1.1054140977561477	0.00016388235770047817
opls2020_mocl_98	tip4p2005	0.06999999999999999	1.1202981776893142	0.00019716781031490973
opls2020_mocl_98	tip4p2005	0.08	1.134302733629942	0.00016479622514419708
