# Supplementary material for: Assessment and Optimization of Force Fields for Glycine Polymorphism and Solution Properties
Source: J Chem Theory Comput. 2026 Apr 7;22(8):4012–25. doi: 10.1021/acs.jctc.6c00162 (PMC13130867; doi:10.1021/acs.jctc.6c00162)
Supplement: Supplementary file 2 [file ct6c00162_si_002.zip › Glycine-Force-Field-Data/Test-Candidates/Hydration-Free-Energy/scripts/plot_opt.py]

from simutils.setup.cgf import WATER_MODELS
from simutils.plotting.config import NAMES, COLOR_CYCLES, set_plot_style
from pathlib import Path
from matplotlib.container import BarContainer, ErrorbarContainer
import numpy as np
import pandas as pd
import matplotlib.pyplot as plt


set_plot_style(figsize=(6.4, 9.6), base_font=14)

colors = list(COLOR_CYCLES["tol_vibrant"].values())

BASE = Path(__file__).parents[1]
E_LATT = -282.17 # kJ/mol
H_SOL = 14.523 # kJ/mol
H_SOLV = H_SOL + E_LATT # kJ/mol

df = pd.concat([pd.read_csv(BASE.parents[1] / "Hydration-Free-Energy" / "plots" / "enthalpy.csv", index_col=[0, 1]), pd.read_csv(BASE / "plots" / "enthalpy.csv", index_col=[0, 1])])
ffs = df.index.get_level_values('ff').unique()
df = df.reindex(pd.MultiIndex.from_product([ffs, WATER_MODELS], names=["ff", "water-model"])) # gives NaNs to missing values

force_fields = ["gaff_bcc", "gaff_cndo", "gaff_resp", "opls_chelpg", "opls2020_basic", "opls2020_cm1a", "ligpargen_cm1a", "opls2020_mocl_98"]
force_fields_renamed = [NAMES.get(ff, ff) for ff in force_fields]

df_subset = df.loc[df.index.get_level_values("ff").isin(force_fields)]
df_subset = df_subset.rename(NAMES, level="ff")
df_subset = df_subset.reindex(force_fields_renamed, level="ff")
df_subset = df_subset.unstack(level="water-model", sort=False)

fig, (ax1, ax2) = plt.subplots(2, 1, sharex=True, gridspec_kw=dict(hspace=0))

df_subset["h-solv"].plot(ax=ax1, kind="bar", yerr=df_subset["delta-h-solv"], width=0.8)
ax1.set_ylabel(r"$\Delta H_\text{solv}$ / $\text{kJ} \, \text{mol}^{-1}$")
ax1.axhline(H_SOLV, color="tab:red", ls="--", label="Exp.")
major_ticks = ax1.get_xticks()
minor_ticks = (major_ticks[:-1] + major_ticks[1:]) / 2
ax1.set_xlim(minor_ticks[0] - 1, minor_ticks[-1] + 1)
ax1.set_xticks(minor_ticks, minor=True)
ax1.tick_params(which="minor", axis="x", bottom=False)
ax1.grid(which="minor", axis="x", ls="--")

df_subset["h-sol"].plot(ax=ax2, kind="bar", yerr=df_subset["delta-h-sol"], width=0.8, legend=False)
ax2.set_xlabel("")
ax2.set_ylabel(r"$\Delta H_\text{sol}$ / $\text{kJ} \, \text{mol}^{-1}$")
ax2.axhline(H_SOL, color="tab:red", ls="--", label="Exp.")
major_ticks = ax2.get_xticks()
minor_ticks = (major_ticks[:-1] + major_ticks[1:]) / 2
ax2.set_xlim(minor_ticks[0] - 1, minor_ticks[-1] + 1)
ax2.set_xticks(minor_ticks, minor=True)
ax2.tick_params(which="minor", axis="x", bottom=False)
ax2.grid(which="minor", axis="x", ls="--")

handles, labels = ax1.get_legend_handles_labels()
ax1.legend(handles=handles, labels=["Exp."] + WATER_MODELS, loc='upper center', bbox_to_anchor=(0.5, 1.11), ncol=4, framealpha=0, columnspacing=0.8)

for ax in (ax1, ax2):
    for container in ax.containers:
        if isinstance(container, BarContainer):
            for i, rect in enumerate(container.patches):
                label = force_fields_renamed[i]
                if "bayes-opt" in label.lower():
                    continue
                rect.set_alpha(0.5)
        elif isinstance(container, ErrorbarContainer):
            for line in container.lines[2]:
                line.set_alpha(0.5)


fig.align_ylabels()
fig.savefig(BASE / "plots" / f"enthalpy_opt.png")
fig.savefig(BASE / "plots" / f"enthalpy_opt.pdf")
plt.close(fig)
