# Supplementary material for: Assessment and Optimization of Force Fields for Glycine Polymorphism and Solution Properties
Source: J Chem Theory Comput. 2026 Apr 7;22(8):4012–25. doi: 10.1021/acs.jctc.6c00162 (PMC13130867; doi:10.1021/acs.jctc.6c00162)
Supplement: Supplementary file 2 [file ct6c00162_si_002.zip › Glycine-Force-Field-Data/Test-Candidates/Hydration-Free-Energy/scripts/analyse.py]

from simutils.setup.cgf import TEMPS, WATER_MODELS
from simutils.plotting.config import set_plot_style
from simutils import ureg, set_logging_config
from pathlib import Path
from alchemlyb.parsing.gmx import extract_u_nk
from alchemlyb.preprocessing.subsampling import decorrelate_u_nk
from alchemlyb.convergence import forward_backward_convergence
from alchemlyb.estimators import MBAR
import pandas as pd
import matplotlib.pyplot as plt
import numpy as np
import logging
import jax


logger = logging.getLogger(__name__)
set_logging_config()

set_plot_style()

BASE = Path(__file__).parents[1]
R = ureg("R").to("kJ/mol/K")

ffs = [d.name for d in (BASE / "simulations").iterdir()]

index = pd.MultiIndex.from_product([ffs, WATER_MODELS, TEMPS], names=["ff", "water-model", "temperature"])
df = pd.DataFrame(index=index, columns=["g-hyd", "delta-g-hyd"])
df.sort_index(inplace=True)

for ff in ffs:
    for wm in WATER_MODELS:
        for temp in TEMPS:

            logger.info(f"Analysing free energy for {ff} with {wm} water at {temp} K.")
            sim_dir = BASE / "simulations" / ff / wm / f"{temp}"

            u_nk_list = [extract_u_nk(xvg, T=temp) for xvg in sim_dir.glob("*/md.xvg")]
            decorrelated_u_nk_list = [decorrelate_u_nk(u_nk, remove_burnin=True) for u_nk in u_nk_list]
            data = pd.concat(decorrelated_u_nk_list)

            mbar = MBAR(n_bootstraps=100, initial_f_k="BAR")
            mbar.fit(data)

            df.loc[(ff, wm, temp), "g-hyd"] = mbar.delta_f_.iloc[-1, 0] * (R*temp*ureg("K")).magnitude
            df.loc[(ff, wm, temp), "delta-g-hyd"] = mbar.d_delta_f_.iloc[-1, 0] * (R*temp*ureg("K")).magnitude

            plot_dir = BASE / "plots" / ff / wm / f"{temp}"
            plot_dir.mkdir(parents=True, exist_ok=True)
            
            # overlap matrix
            overlap_matrix = mbar.overlap_matrix
            N = len(overlap_matrix)

            fig, ax = plt.subplots(figsize=(N/3, N/3))
            ax.matshow(mbar.overlap_matrix, cmap="Greys")
            for i in range(N):
                for j in range(N):
                    if overlap_matrix[i, j] > 0.005:
                        color = "black" if overlap_matrix[i, j] < 0.5 else "white"
                        ax.text(j, i, f"{overlap_matrix[i, j]:.2f}"[1:], ha="center", va="center", color=color, size=8)
                    if i == j:
                        ax.add_patch(plt.Rectangle((i - 0.5, j - 0.5), 1, 1, fill=False, edgecolor="black")) #, lw=2.0))
                    if i == j+1 or i == j-1:
                        ax.add_patch(plt.Rectangle((i - 0.5, j - 0.5), 1, 1, fill=False, edgecolor="black")) #, lw=1.5))
            ax.set_xticks(range(N))
            ax.set_yticks(range(N))
            ax.set_xticks(np.arange(N + 1) - 0.5, minor=True)
            ax.set_yticks(np.arange(N + 1) - 0.5, minor=True)
            ax.tick_params(axis="both", which="major", bottom=False, top=False, left=False, pad=0)
            ax.tick_params(axis="both", which="minor", bottom=False, top=True, left=True)
            ax.set_axisbelow(True)
            ax.grid(which="minor", lw=0.25)
            fig.savefig(plot_dir / "overlap.png")
            plt.close(fig)

            # time convergence
            convergence = forward_backward_convergence(decorrelated_u_nk_list, "mbar")
            convergence = convergence.set_index("data_fraction")
            convergence["Forward"] = convergence["Forward"] * -(R*temp*ureg("K")).magnitude
            convergence["Backward"] = convergence["Backward"] * -(R*temp*ureg("K")).magnitude
            convergence["Forward_Error"] = convergence["Forward_Error"] * (R*temp*ureg("K")).magnitude
            convergence["Backward_Error"] = convergence["Backward_Error"] * (R*temp*ureg("K")).magnitude

            fig, ax = plt.subplots()
            ax.errorbar(convergence.index, convergence["Forward"], yerr=convergence["Forward_Error"], label="Forward", marker="o")
            ax.errorbar(convergence.index, convergence["Backward"], yerr=convergence["Backward_Error"], label="Backward", marker="o")
            ax.set_xlabel(r"Fraction of Simulation Time")
            ax.set_ylabel(r"$\Delta G_\text{hyd}$ / $\text{kJ} \, \text{mol}^{-1}$")
            ax.set_xticks(convergence.index)
            ax.legend()
            fig.savefig(plot_dir / "convergence.png")
    jax.clear_caches()

print(df)
df.to_csv(BASE / "plots" / "hydration.csv")
