# Supplementary material for: Assessment and Optimization of Force Fields for Glycine Polymorphism and Solution Properties
Source: J Chem Theory Comput. 2026 Apr 7;22(8):4012–25. doi: 10.1021/acs.jctc.6c00162 (PMC13130867; doi:10.1021/acs.jctc.6c00162)
Supplement: Supplementary file 2 [file ct6c00162_si_002.zip › Glycine-Force-Field-Data/Test-Candidates/Hydration-Free-Energy/templates/box.gro]

Glycine
   10
    1GCN      N    1   1.630   1.568   1.477
    1GCN     H1    2   1.661   1.558   1.382
    1GCN     H2    3   1.696   1.526   1.532
    1GCN     H3    4   1.621   1.650   1.490
    1GCN     CA    5   1.500   1.500   1.500
    1GCN    HA1    6   1.434   1.539   1.434
    1GCN    HA2    7   1.513   1.408   1.488
    1GCN      C    8   1.449   1.525   1.643
    1GCN     O1    9   1.532   1.562   1.728
    1GCN     O2   10   1.326   1.504   1.662
   3.00000   3.00000   3.00000
