# Supplementary material for: Assessment and Optimization of Force Fields for Glycine Polymorphism and Solution Properties
Source: J Chem Theory Comput. 2026 Apr 7;22(8):4012–25. doi: 10.1021/acs.jctc.6c00162 (PMC13130867; doi:10.1021/acs.jctc.6c00162)
Supplement: Supplementary file 2 [file ct6c00162_si_002.zip › Glycine-Force-Field-Data/Test-Candidates/Hydration-Free-Energy/templates/min.mdp]

; Run Control
integrator = steep
nsteps = 50000
comm-mode = None

; Energy Minimisation
emtol = 50.0 ; kJ mol-1 nm-1
emstep = 0.01 ; nm
nstcgsteep = 1000

; Output Control
nstxout = 0
nstvout = 0
nstfout = 0
nstlog = 1000
nstcalcenergy = 100
nstenergy = 500
nstxout-compressed = 0

; Neighbour Searching
cutoff-scheme = Verlet
nstlist = 10
pbc = xyz

; Electrostatics
coulombtype = PME
coulomb-modifier = None
rcoulomb = 1.0 ; nm

; Van der Waals
vdwtype = Cut-off
vdw-modifier = None
rvdw = 1.0 ; nm
DispCorr = EnerPres

; Ewald
fourierspacing = 0.12 ; nm
pme-order = 4
ewald-rtol = 1e-6

; Bonds
constraints = hbonds
constraint-algorithm = LINCS
shake-tol = 1e-4
lincs-order = 4

; Free Energy Calculations
free-energy = yes
init-lambda-state = ${l}
coul-lambdas = ${coul_lambdas}
vdw-lambdas =  ${vdw_lambdas}
calc-lambda-neighbors = -1
sc-function = beutler
sc-alpha = 0.5
sc-r-power = 6
sc-coul = no
sc-power = 1
sc-sigma = 0.3 ; nm
couple-moltype = GCN
couple-lambda0 = vdw-q
couple-lambda1 = none
couple-intramol = no
nstdhdl = 0
dhdl-print-energy = potential

; Non-equilibrium MD
freezegrps = FIX
freezedim = Y Y Y
