# Supplementary material for: Assessment and Optimization of Force Fields for Glycine Polymorphism and Solution Properties
Source: J Chem Theory Comput. 2026 Apr 7;22(8):4012–25. doi: 10.1021/acs.jctc.6c00162 (PMC13130867; doi:10.1021/acs.jctc.6c00162)
Supplement: Supplementary file 2 [file ct6c00162_si_002.zip › Glycine-Force-Field-Data/Test-Candidates/Hydration-Free-Energy/templates/run.sh]

#!/bin/bash
#SBATCH --job-name=DG_${ff}_${wm}_${temp}
#SBATCH --partition=shared
#SBATCH --time=0-01:30:00
#SBATCH --mem=2G
#SBATCH --nodes=1
#SBATCH --ntasks=8
#SBATCH --cpus-per-task=4
#SBATCH --array=0-${n_lambdas}
#SBATCH --output=%a/slurm-%A_%a.out

module purge
module load gcc/11.2 openmpi/4.1.1
module load gromacs/2022.3

cd $$SLURM_SUBMIT_DIR/$$SLURM_ARRAY_TASK_ID

# Energy Minimisation
gmx grompp -f min.mdp -c box.gro -p topol.top -n index.ndx -o min.tpr
mpirun gmx_mpi mdrun -deffnm min

# NVT Equilibration
gmx grompp -f nvt.mdp -c min.gro -p topol.top -n index.ndx -o nvt.tpr
mpirun gmx_mpi mdrun -deffnm nvt

# NPT Equilibration
gmx grompp -f npt.mdp -c nvt.gro -p topol.top -n index.ndx -o npt.tpr
mpirun gmx_mpi mdrun -deffnm npt

# Production MD
gmx grompp -f md.mdp -c npt.gro -p topol.top -n index.ndx -o md.tpr
mpirun gmx_mpi mdrun -deffnm md
