# Supplementary material for: Assessment and Optimization of Force Fields for Glycine Polymorphism and Solution Properties
Source: J Chem Theory Comput. 2026 Apr 7;22(8):4012–25. doi: 10.1021/acs.jctc.6c00162 (PMC13130867; doi:10.1021/acs.jctc.6c00162)
Supplement: Supplementary file 2 [file ct6c00162_si_002.zip › Glycine-Force-Field-Data/Test-Candidates/Hydration-Free-Energy/plots/hydration.csv]

ff	water-model	temperature	g-hyd	delta-g-hyd
opls2020_mocl_98	tip3p	298.15	-205.47589907942339	0.1400536483683145
opls2020_mocl_98	tip3p	318.15	-201.5300916722786	0.12482473243872849
opls2020_mocl_98	tip4p	298.15	-217.3552009994333	0.16752314461778983
opls2020_mocl_98	tip4p	318.15	-213.50141952890826	0.15191719908825463
opls2020_mocl_98	tip4p2005	298.15	-221.9140924508093	0.1938953997944763
opls2020_mocl_98	tip4p2005	318.15	-218.63259684213	0.20816256437844505
