# Supplementary material for: Assessment and Optimization of Force Fields for Glycine Polymorphism and Solution Properties
Source: J Chem Theory Comput. 2026 Apr 7;22(8):4012–25. doi: 10.1021/acs.jctc.6c00162 (PMC13130867; doi:10.1021/acs.jctc.6c00162)
Supplement: Supplementary file 2 [file ct6c00162_si_002.zip › Glycine-Force-Field-Data/Test-Candidates/Hydration-Free-Energy/plots/README.md]

# Hydration Free Energy

`hydration.csv`:
- `g-hyd` = hydration free energy (kJ/mol)
- `delta-g-hyd` = uncertainty in hydration free energy (kJ/mol)

`enthalpy.csv`:
- `h-solv` = solvation enthalpy (kJ/mol)
- `delta-h-solv` = unceratinty in solvation enthalpy (kJ/mol)
- `h-sol` = solution enthalpy (kJ/mol)
- `delta-h-sol` = uncertainty in solution enthalpy (kJ/mol)
