# Supplementary material for: Assessment and Optimization of Force Fields for Glycine Polymorphism and Solution Properties
Source: J Chem Theory Comput. 2026 Apr 7;22(8):4012–25. doi: 10.1021/acs.jctc.6c00162 (PMC13130867; doi:10.1021/acs.jctc.6c00162)
Supplement: Supplementary file 2 [file ct6c00162_si_002.zip › Glycine-Force-Field-Data/Test-Candidates/Hydration-Free-Energy/plots/enthalpy.csv]

ff	water-model	h-solv	delta-h-solv	h-sol	delta-h-sol
opls2020_mocl_98	tip3p	-264.2980230014339	2.90279557847074	18.497498628496714	2.9069218267352537
opls2020_mocl_98	tip4p	-274.8054482712854	3.4972056489064323	7.990073358645191	3.500631326932844
opls2020_mocl_98	tip4p2005	-270.8329882371958	4.375296067376147	11.96253339273477	4.378034720460509
