# Supplementary material for: Assessment and Optimization of Force Fields for Glycine Polymorphism and Solution Properties
Source: J Chem Theory Comput. 2026 Apr 7;22(8):4012–25. doi: 10.1021/acs.jctc.6c00162 (PMC13130867; doi:10.1021/acs.jctc.6c00162)
Supplement: Supplementary file 2 [file ct6c00162_si_002.zip › Glycine-Force-Field-Data/Test-Candidates/Lattice-Energy/scripts/plot_opt_inset.py]

from simutils.plotting.config import NAMES, set_plot_style
from pathlib import Path
import matplotlib.pyplot as plt
from matplotlib.container import BarContainer, ErrorbarContainer
import pandas as pd
from mpl_toolkits.axes_grid1.inset_locator import inset_axes, mark_inset


set_plot_style(figsize=(6.4, 9.6), base_font=14)

BASE = Path(__file__).parents[1]
E_LATT = -282.17 # kJ/mol

force_fields = ["gaff_bcc", "gaff_cndo", "gaff2_abcg2", "opls_cm1a", "opls2020_cm1a", "ligpargen_chelpg", "ligpargen_cm1a", "opls2020_mocl_98"]
force_fields_renamed = [NAMES.get(ff, ff) for ff in force_fields]

df_energy = pd.concat([pd.read_csv(BASE.parents[1] / "Lattice-Energy" / "plots" / "energy.csv", index_col=[0, 1]), pd.read_csv(BASE / "plots" / "energy.csv", index_col=[0, 1])])
df_percentage = pd.concat([pd.read_csv(BASE.parents[1] / "Lattice-Energy" / "plots" / "percentage.csv", index_col=[0, 1]), pd.read_csv(BASE / "plots" / "percentage.csv", index_col=[0, 1])])
exp_cell = pd.read_csv(BASE / "plots" / "exp_cell.csv", index_col=[0,1])

ff_energy = df_energy.loc[df_energy.index.get_level_values("ff").isin(force_fields)]
ff_energy = ff_energy.rename(NAMES, level="ff")
ff_energy = ff_energy.reindex(force_fields_renamed, level="ff")
ff_energy = ff_energy.unstack(level="polymorph", sort=False)

ff_percentages = df_percentage.loc[df_percentage.index.get_level_values("ff").isin(force_fields)]
ff_percentages = ff_percentages.rename(NAMES, level="ff")
ff_percentages = ff_percentages.reindex(force_fields_renamed, level="ff")
ff_percentages = ff_percentages.unstack(level="polymorph", sort=False)

fig, (ax1, ax2) = plt.subplots(2, 1, sharex=True, gridspec_kw=dict(hspace=0))

ff_energy["e-latt"].plot(ax=ax1, kind="bar", yerr=ff_energy["delta-e-latt"], width=0.8)
ax1.set_ylabel(r"$E_\text{latt}$ / $\text{kJ} \, \text{mol}^{-1}$")
ax1.axhline(E_LATT, color="tab:red", ls="--", label="Exp.")
major_ticks = ax1.get_xticks()
minor_ticks = (major_ticks[:-1] + major_ticks[1:]) / 2
ax1.set_xlim(minor_ticks[0] - 1, minor_ticks[-1] + 1)
ax1.set_xticks(minor_ticks, minor=True)
ax1.set_ylim(bottom=-299)
ax1.tick_params(which="minor", axis="x", bottom=False)
ax1.grid(which="minor", axis="x", ls="--")

ff_percentages["dens"].plot(ax=ax2, kind="bar", width=0.8, legend=False)
ax2.set_xlabel("")
ax2.set_ylabel(r"$\rho_\text{cell}$ % Difference")
major_ticks = ax2.get_xticks()
minor_ticks = (major_ticks[:-1] + major_ticks[1:]) / 2
ax2.set_xlim(minor_ticks[0] - 1, minor_ticks[-1] + 1)
ax2.set_xticks(minor_ticks, minor=True)
ax2.tick_params(which="minor", axis="x", bottom=False)
ax2.grid(which="minor", axis="x", ls="--")

handles, labels = ax1.get_legend_handles_labels()
ax1.legend(handles=handles, labels=["Exp.", r"$\alpha$-glycine", r"$\beta$-glycine", r"$\gamma$-glycine"], loc='upper center', bbox_to_anchor=(0.5, 1.11), ncol=4, framealpha=0, columnspacing=0.8)

ax_inset = inset_axes(ax1, width="40%", height="40%", loc="upper center")
ff_energy["e-latt"].plot(ax=ax_inset, kind="bar", yerr=ff_energy["delta-e-latt"], width=0.8, legend=False)
ax_inset.axhline(E_LATT, color="tab:red", ls="--")
ax_inset.set_xlim(7 - 0.45, 7 + 0.45)
ax_inset.set_ylim(E_LATT - 2, E_LATT + 5)
ax_inset.set_xlabel("")
ax_inset.tick_params(axis="x", labelbottom=False)
ax_inset.tick_params(axis="y", labelsize=8)
mark_inset(ax1, ax_inset, loc1=1, loc2=3, fc="none", ec="0.25")

for ax in (ax1, ax2):
    for container in ax.containers:
        if isinstance(container, BarContainer):
            for i, rect in enumerate(container.patches):
                label = force_fields_renamed[i]
                if "bayes-opt" in label.lower():
                    continue
                rect.set_alpha(0.5)
        elif isinstance(container, ErrorbarContainer):
            for line in container.lines[2]:
                line.set_alpha(0.5)


fig.align_ylabels()
fig.savefig(BASE / "plots" / f"crystal_opt.png")
fig.savefig(BASE / "plots" / f"crystal_opt.pdf")
plt.close(fig)
