# Supplementary material for: Assessment and Optimization of Force Fields for Glycine Polymorphism and Solution Properties
Source: J Chem Theory Comput. 2026 Apr 7;22(8):4012–25. doi: 10.1021/acs.jctc.6c00162 (PMC13130867; doi:10.1021/acs.jctc.6c00162)
Supplement: Supplementary file 2 [file ct6c00162_si_002.zip › Glycine-Force-Field-Data/Test-Candidates/Lattice-Energy/scripts/analyse_cell.py]

from simutils.setup.cgf import POLYMORPHS
from simutils import ureg, set_logging_config
from simutils.plotting.config import set_plot_style
from simutils.analysis.cell import ContinousCellMatrix, CellParameters, box_volume
from pathlib import Path
import MDAnalysis as mda
import numpy as np
import pandas as pd
import matplotlib.pyplot as plt
import logging


logger = logging.getLogger(__name__)
set_logging_config()

set_plot_style()

BASE = Path(__file__).parents[1]
N_MOL = 288

t_min = 80 # ps
replicas = {"alpha":[6, 2, 6], "beta":[6, 4, 6], "gamma":[4, 4, 6]}

ffs = [d.name for d in (BASE / "simulations").iterdir()]

index = pd.MultiIndex.from_product([ffs, POLYMORPHS], names=["ff", "polymorph"])
columns = ["vol", "dens", "a", "b", "c", "alpha", "beta", "gamma"]
df = pd.DataFrame(index=index, columns=columns)
df.sort_index(inplace=True)

for ff in ffs:

    logger.info(f"Analysing {ff}.")

    for polymorph in POLYMORPHS:

        sim_dir = BASE / "simulations" / ff / polymorph

        plot_dir = BASE / "plots" / ff / polymorph
        plot_dir.mkdir(parents=True, exist_ok=True)

        # unit cell parameters
        u = mda.Universe(sim_dir / "relax.tpr", sim_dir / "relax.xtc")
        u.trajectory.add_transformations(ContinousCellMatrix())

        cell = CellParameters(u, t_min=t_min)
        cell.run()
        
        a_x, a_y, a_z, b_x, b_y, b_z, c_x, c_y, c_z = cell.results.avg_cell_matrix.flatten()
        a, b, c, alpha, beta, gamma = cell.results.avg_cell_parameters
        nx, ny, nz = replicas[polymorph]
        df.loc[(ff, polymorph), ["a", "b", "c", "alpha", "beta", "gamma"]] = a/nx, b/ny, c/nz, alpha, beta, gamma

        # lengths
        fig, ax = plt.subplots()
        ax.plot(cell.times, cell.results.cell_parameters[:, 0], label="a")
        ax.plot(cell.times, cell.results.cell_parameters[:, 1], label="b")
        ax.plot(cell.times, cell.results.cell_parameters[:, 2], label="c")
        ax.scatter(cell.times[-1], a)
        ax.scatter(cell.times[-1], b)
        ax.scatter(cell.times[-1], c)
        ax.set_xlabel(r"Time / $\text{ps}$")
        ax.set_ylabel(r"Cell Lengths / $\mathrm{\AA}$")
        ax.legend()
        fig.savefig(plot_dir / "lengths.png")
        plt.close(fig)

        # angles
        fig, ax = plt.subplots()
        ax.plot(cell.times, cell.results.cell_parameters[:, 3], label="alpha")
        ax.plot(cell.times, cell.results.cell_parameters[:, 4], label="beta")
        ax.plot(cell.times, cell.results.cell_parameters[:, 5], label="gamma")
        ax.scatter(cell.times[-1], alpha)
        ax.scatter(cell.times[-1], beta)
        ax.scatter(cell.times[-1], gamma)
        ax.set_xlabel(r"Time / $\text{ps}$")
        ax.set_ylabel(r"Cell Angles / $\text{Degrees}$")
        ax.legend()
        fig.savefig(plot_dir/ "angles.png")
        plt.close(fig)

        # matrix
        fig, ax = plt.subplots()
        ax.plot(cell.times, cell.results.cell_matrices[:, 0, 0], label="a_x")
        ax.plot(cell.times, cell.results.cell_matrices[:, 1, 0], label="b_x")
        ax.plot(cell.times, cell.results.cell_matrices[:, 1, 1], label="b_y")
        ax.plot(cell.times, cell.results.cell_matrices[:, 2, 0], label="c_x")
        ax.plot(cell.times, cell.results.cell_matrices[:, 2, 1], label="c_y")
        ax.plot(cell.times, cell.results.cell_matrices[:, 2, 2], label="c_z")
        ax.scatter(cell.times[-1], a_x)
        ax.scatter(cell.times[-1], b_x)
        ax.scatter(cell.times[-1], b_y)
        ax.scatter(cell.times[-1], c_x)
        ax.scatter(cell.times[-1], c_y)
        ax.scatter(cell.times[-1], c_z)
        ax.set_xlabel(r"Time / $\text{ps}$")
        ax.set_ylabel(r"Cell Matrix Components / $\mathrm{\AA}$")
        ax.legend(ncol=2)
        fig.savefig(plot_dir / "matrix.png")
        plt.close(fig)

        # density and unit cell volume
        mass = u.atoms.total_mass()*ureg("g/mol")
        volume = box_volume(cell.results.avg_cell_matrix)*ureg("angstrom^3")
        df.loc[(ff, polymorph), "dens"] = (mass / (volume * ureg("N_A"))).to("g/cm^3").magnitude
        df.loc[(ff, polymorph), "vol"] = volume.magnitude / np.product(replicas[polymorph])

print(df)
df.to_csv(BASE / "plots" / "cell.csv")
