# Supplementary material for: Assessment and Optimization of Force Fields for Glycine Polymorphism and Solution Properties
Source: J Chem Theory Comput. 2026 Apr 7;22(8):4012–25. doi: 10.1021/acs.jctc.6c00162 (PMC13130867; doi:10.1021/acs.jctc.6c00162)
Supplement: Supplementary file 2 [file ct6c00162_si_002.zip › Glycine-Force-Field-Data/Test-Candidates/Lattice-Energy/scripts/plot_energy.py]

from simutils.setup.cgf import POLYMORPHS
from simutils.plotting.config import set_plot_style
from pathlib import Path
import matplotlib.pyplot as plt
import pandas as pd


set_plot_style()

BASE = Path(__file__).parents[1]
E_LATT = -282.17 # kJ/mol

df = pd.read_csv(BASE / "plots" / "energy.csv", index_col=[0, 1])
# df = df.rename(NAMES, level="ff")
df = df.unstack(level="polymorph", sort=True)

fig, ax = plt.subplots()
df["e-latt"].plot(ax=ax, kind="bar", yerr=df["delta-e-latt"], width=0.8)
ax.set_xlabel(r"Force Field")
ax.set_ylabel(r"$E_\text{latt}$ / $\text{kJ} \, \text{mol}^{-1}$")
ax.axhline(E_LATT, color="tab:red", ls="--", label="Exp.")
ax.legend(["Exp."] + POLYMORPHS, loc='upper center', bbox_to_anchor=(0.5, 1.1), ncol=4, framealpha=0)
major_ticks = ax.get_xticks()
minor_ticks = (major_ticks[:-1] + major_ticks[1:]) / 2
ax.set_xlim(minor_ticks[0] - 1, minor_ticks[-1] + 1)
ax.set_xticks(minor_ticks, minor=True)
ax.tick_params(which="minor", axis="x", bottom=False)
ax.grid(which="minor", axis="x", ls="--")
fig.savefig(BASE / "plots" / f"elatt.png")

fig, ax = plt.subplots()
df["e-latt-no-relax"].plot(ax=ax, kind="bar", yerr=df["delta-e-latt-no-relax"], width=0.8)
ax.set_xlabel(r"Force Field")
ax.set_ylabel(r"$E_\text{latt}$ / $\text{kJ} \, \text{mol}^{-1}$")
ax.axhline(E_LATT, color="tab:red", ls="--", label="Exp.")
ax.legend(["Exp."] + POLYMORPHS, loc='upper center', bbox_to_anchor=(0.5, 1.1), ncol=4, framealpha=0)
major_ticks = ax.get_xticks()
minor_ticks = (major_ticks[:-1] + major_ticks[1:]) / 2
ax.set_xlim(minor_ticks[0] - 1, minor_ticks[-1] + 1)
ax.set_xticks(minor_ticks, minor=True)
ax.tick_params(which="minor", axis="x", bottom=False)
ax.grid(which="minor", axis="x", ls="--")
fig.savefig(BASE / "plots" / f"elatt_no_relax.png")

fig, ax = plt.subplots()
df["e-latt-min"].plot(ax=ax, kind="bar", width=0.8)
ax.set_xlabel(r"Force Field")
ax.set_ylabel(r"$E_\text{latt}$ / $\text{kJ} \, \text{mol}^{-1}$")
ax.axhline(E_LATT, color="tab:red", ls="--", label="Exp.")
ax.legend(["Exp."] + POLYMORPHS, loc='upper center', bbox_to_anchor=(0.5, 1.1), ncol=4, framealpha=0)
major_ticks = ax.get_xticks()
minor_ticks = (major_ticks[:-1] + major_ticks[1:]) / 2
ax.set_xlim(minor_ticks[0] - 1, minor_ticks[-1] + 1)
ax.set_xticks(minor_ticks, minor=True)
ax.tick_params(which="minor", axis="x", bottom=False)
ax.grid(which="minor", axis="x", ls="--")
fig.savefig(BASE / "plots" / f"elatt_min.png")
