# Supplementary material for: Assessment and Optimization of Force Fields for Glycine Polymorphism and Solution Properties
Source: J Chem Theory Comput. 2026 Apr 7;22(8):4012–25. doi: 10.1021/acs.jctc.6c00162 (PMC13130867; doi:10.1021/acs.jctc.6c00162)
Supplement: Supplementary file 2 [file ct6c00162_si_002.zip › Glycine-Force-Field-Data/Test-Candidates/Lattice-Energy/scripts/plot_cell.py]

from simutils.setup.cgf import POLYMORPHS, Z
from simutils.plotting.config import NAMES, COLOR_CYCLES, set_plot_style
from pathlib import Path
import matplotlib.pyplot as plt
import pandas as pd


set_plot_style()

colors = list(COLOR_CYCLES["tol_vibrant"].values())

BASE = Path(__file__).parents[1]

df = pd.read_csv(BASE / "plots" / "cell.csv", index_col=[0, 1])

exp_cell = pd.read_csv(BASE / "plots" / "exp_cell.csv", index_col=[0,1])

#df = df.rename(NAMES, level="ff")
ff = df.unstack(level="polymorph", sort=True)

fig, ax = plt.subplots()
ff["dens"].plot(ax=ax, kind="bar", width=0.8)
ax.legend(POLYMORPHS, loc='upper center', bbox_to_anchor=(0.5, 1.1), ncol=4, framealpha=0)
ax.axhline(exp_cell.loc[("alpha", 0.0), "dens"], ls="--", c=colors[0])
ax.axhline(exp_cell.loc[("beta", 0.0), "dens"], ls="--", c=colors[1])
ax.axhline(exp_cell.loc[("gamma", 0.0), "dens"], ls="--", c=colors[2])
ax.set_xlabel(r"Force Field")
ax.set_ylabel(r"Density / $\text{g} \, \text{cm}^{-3}$")
ax.set_ylim(1.4, ax.get_ylim()[1])
major_ticks = ax.get_xticks()
minor_ticks = (major_ticks[:-1] + major_ticks[1:]) / 2
ax.set_xlim(minor_ticks[0] - 1, minor_ticks[-1] + 1)
ax.set_xticks(minor_ticks, minor=True)
ax.tick_params(which="minor", axis="x", bottom=False)
ax.grid(which="minor", axis="x", ls="--")
fig.savefig(BASE / "plots" / f"density.png")
plt.close(fig)

fig, ax = plt.subplots()
ff["vol"] = ff["vol"].div(pd.Series(Z), axis=1)
ff["vol"].plot(ax=ax, kind="bar", width=0.8)
ax.legend(POLYMORPHS, loc='upper center', bbox_to_anchor=(0.5, 1.1), ncol=4, framealpha=0)
ax.axhline(exp_cell.loc[("alpha", 0.0), "vol"]/Z["alpha"], ls="--", c=colors[0])
ax.axhline(exp_cell.loc[("beta", 0.0), "vol"]/Z["beta"], ls="--", c=colors[1])
ax.axhline(exp_cell.loc[("gamma", 0.0), "vol"]/Z["gamma"], ls="--", c=colors[2])
ax.set_xlabel(r"Force Field")
ax.set_ylabel(r"Volume per Molecule / $\mathrm{\AA}^{3}$")
ax.set_ylim(65, ax.get_ylim()[1])
major_ticks = ax.get_xticks()
minor_ticks = (major_ticks[:-1] + major_ticks[1:]) / 2
ax.set_xlim(minor_ticks[0] - 1, minor_ticks[-1] + 1)
ax.set_xticks(minor_ticks, minor=True)
ax.tick_params(which="minor", axis="x", bottom=False)
ax.grid(which="minor", axis="x", ls="--")
fig.savefig(BASE / "plots" / f"volume.png")
plt.close(fig)

# percentage difference

percentage = df.copy()
for col in percentage.columns:
    percentage[col] = percentage[col].div(exp_cell.xs(0.0, level="temp")[col], level="polymorph").sub(1).mul(100)
percentage.to_csv(BASE / "plots" / "percentage.csv")
print(percentage)

#percentage = percentage.rename(NAMES, level="ff")
ff = percentage.unstack(level="polymorph", sort=True)

fig, ax = plt.subplots()
ff["dens"].plot(ax=ax, kind="bar", width=0.8)
ax.legend(POLYMORPHS, loc='upper center', bbox_to_anchor=(0.5, 1.1), ncol=4, framealpha=0)
ax.set_xlabel(r"Force Field")
ax.set_ylabel(r"Density % Difference")
major_ticks = ax.get_xticks()
minor_ticks = (major_ticks[:-1] + major_ticks[1:]) / 2
ax.set_xlim(minor_ticks[0] - 1, minor_ticks[-1] + 1)
ax.set_xticks(minor_ticks, minor=True)
ax.tick_params(which="minor", axis="x", bottom=False)
ax.grid(which="minor", axis="x", ls="--")
fig.savefig(BASE / "plots" / f"density_percentage.png")
plt.close(fig)

fig, ax = plt.subplots()
ff["vol"].plot(ax=ax, kind="bar", width=0.8)
ax.legend(POLYMORPHS, loc='upper center', bbox_to_anchor=(0.5, 1.1), ncol=4, framealpha=0)
ax.set_xlabel(r"Force Field")
ax.set_ylabel(r"Volume % Difference")
major_ticks = ax.get_xticks()
minor_ticks = (major_ticks[:-1] + major_ticks[1:]) / 2
ax.set_xlim(minor_ticks[0] - 1, minor_ticks[-1] + 1)
ax.set_xticks(minor_ticks, minor=True)
ax.tick_params(which="minor", axis="x", bottom=False)
ax.grid(which="minor", axis="x", ls="--")
fig.savefig(BASE / "plots" / f"volume_percentage.png")
plt.close(fig)

# cell parameters

ffs = [d.name for d in (BASE / "simulations").iterdir()]
for ff in ffs:

        plot_dir = BASE / "plots" / ff
        plot_dir.mkdir(parents=True, exist_ok=True)

        cell = percentage.loc[ff, ["a", "b", "c", "alpha", "beta", "gamma"]].T
        fig, ax = plt.subplots()
        cell.plot(ax=ax, kind="bar", width=0.8)
        ax.legend(POLYMORPHS, loc='upper center', bbox_to_anchor=(0.5, 1.1), ncol=4, framealpha=0)
        ax.set_xlabel(r"Cell Parameter")
        ax.set_ylabel(r"% Difference")
        major_ticks = ax.get_xticks()
        minor_ticks = (major_ticks[:-1] + major_ticks[1:]) / 2
        ax.set_xlim(minor_ticks[0] - 1, minor_ticks[-1] + 1)
        ax.set_xticks(minor_ticks, minor=True)
        ax.tick_params(which="minor", axis="x", bottom=False)
        ax.grid(which="minor", axis="x", ls="--")
        fig.savefig(plot_dir / "cell.png")
        plt.close(fig)
