# Supplementary material for: Assessment and Optimization of Force Fields for Glycine Polymorphism and Solution Properties
Source: J Chem Theory Comput. 2026 Apr 7;22(8):4012–25. doi: 10.1021/acs.jctc.6c00162 (PMC13130867; doi:10.1021/acs.jctc.6c00162)
Supplement: Supplementary file 2 [file ct6c00162_si_002.zip › Glycine-Force-Field-Data/Test-Candidates/Lattice-Energy/scripts/analyse_monomer.py]

from simutils import set_logging_config
from simutils.plotting.config import set_plot_style
from MDAnalysis.analysis.rms import rmsd
from pathlib import Path
import MDAnalysis as mda
import numpy as np
import logging
import spglib as spg
from MDAnalysis.lib.distances import calc_dihedrals

def get_all_dihedrals(atoms):
    bonds = {a.index: set() for a in atoms}
    for bond in atoms.bonds:
        i, j = bond.atoms[0].index, bond.atoms[1].index
        bonds[i].add(j)
        bonds[j].add(i)

    dihedrals = {}
    seen = set()

    for a2 in atoms:
        for a3_idx in bonds[a2.index]:
            a3 = atoms.universe.atoms[a3_idx]
            if a3 not in atoms:
                continue
            if a2.index >= a3.index:
                continue
            for a1_idx in bonds[a2.index]:
                if a1_idx == a3.index:
                    continue
                a1 = atoms.universe.atoms[a1_idx]
                if a1 not in atoms:
                    continue
                for a4_idx in bonds[a3.index]:
                    if a4_idx == a2.index:
                        continue
                    a4 = atoms.universe.atoms[a4_idx]
                    if a4 not in atoms:
                        continue
                    if a4.index == a1.index:
                        continue

                    key = (a1.index, a2.index, a3.index, a4.index)
                    if key in seen:
                        continue
                    seen.add(key)

                    name = "-".join([a1.name, a2.name, a3.name, a4.name])
                    p = atoms.universe.atoms[
                        [a1.index, a2.index, a3.index, a4.index]
                    ].positions

                    # use calc_dihedrals to match convention exactly
                    angle = np.degrees(calc_dihedrals(
                        p[0:1], p[1:2], p[2:3], p[3:4]
                    )[0])
                    dihedrals[name] = angle

    return dihedrals


Z = {"H":1, "C":6, "N":7, "O":8}


logger = logging.getLogger(__name__)
set_logging_config()

set_plot_style()

BASE = Path(__file__).parents[1]
N_MOL = 288

ff = "opls2020_mocl_98"
polymorph = "alpha"

print("Optimised Geometry")
u = mda.Universe(
    BASE / "simulations" / ff / polymorph / "min2.tpr",
    BASE / "simulations" / ff / polymorph / "min2.trr",
)
u.trajectory[-1]

lattice = u.coord.triclinic_dimensions
positions = np.linalg.solve(lattice.T, u.atoms.positions.T).T
numbers = [Z[name[0]] for name in u.atoms.names]
cell = (lattice, positions, numbers)
symmetry_dataset = spg.get_symmetry_dataset(cell, symprec=1e-1)

print(f"Space group number: {symmetry_dataset.number}")
print(f"Z': {int(len(np.unique(symmetry_dataset.equivalent_atoms))/10)}")

atoms_opt = u.residues[0].atoms
atoms_opt.unwrap()
geom_opt = {
    "bonds":     {"-".join(b.atoms.names): b.length() for b in atoms_opt.bonds},
    "angles":    {"-".join(a.atoms.names): a.angle()  for a in atoms_opt.angles},
    "dihedrals": {"-".join(d.atoms.names): d.dihedral() for d in atoms_opt.dihedrals},
    "dihedrals_manual": get_all_dihedrals(atoms_opt),
}

print(geom_opt["bonds"])
print(geom_opt["angles"])
# print(geom_opt["dihedrals"])
print(geom_opt["dihedrals_manual"])

print("Experimental Geometry")
u = mda.Universe(
    BASE / "simulations" / ff / polymorph / "min2.tpr",
    BASE / "simulations" / ff / polymorph / f"{polymorph}_crystal.gro",
)

lattice = u.coord.triclinic_dimensions
positions = np.linalg.solve(lattice.T, u.atoms.positions.T).T
numbers = [Z[name[0]] for name in u.atoms.names]
cell = (lattice, positions, numbers)
symmetry_dataset = spg.get_symmetry_dataset(cell, symprec=1e-1)

print(f"Space group number: {symmetry_dataset.number}")
print(f"Z': {int(len(np.unique(symmetry_dataset.equivalent_atoms))/10)}")

atoms_exp = u.residues[0].atoms
atoms_exp.unwrap()
geom_exp = {
    "bonds":     {"-".join(b.atoms.names): b.length() for b in atoms_exp.bonds},
    "angles":    {"-".join(a.atoms.names): a.angle()  for a in atoms_exp.angles},
    "dihedrals": {"-".join(d.atoms.names): d.dihedral() for d in atoms_exp.dihedrals},
    "dihedrals_manual": get_all_dihedrals(atoms_exp),
}

print(geom_exp["bonds"])
print(geom_exp["angles"])
# print(geom_exp["dihedrals"])
print(geom_exp["dihedrals_manual"])

rmsd_value = rmsd(atoms_opt.positions, atoms_exp.positions, center=True, superposition=True)
print(f"RMSD: {rmsd_value} angstrom")
