# Supplementary material for: Assessment and Optimization of Force Fields for Glycine Polymorphism and Solution Properties
Source: J Chem Theory Comput. 2026 Apr 7;22(8):4012–25. doi: 10.1021/acs.jctc.6c00162 (PMC13130867; doi:10.1021/acs.jctc.6c00162)
Supplement: Supplementary file 2 [file ct6c00162_si_002.zip › Glycine-Force-Field-Data/Test-Candidates/Lattice-Energy/scripts/setup_relax.py]

from simutils.setup.utils import write_from_template, replicate_unitcell
from simutils.setup.cgf import POLYMORPHS, BETA_ZX, Z
from simutils import set_logging_config
from pathlib import Path
import shutil
import logging


logger = logging.getLogger(__name__)
set_logging_config()

BASE = Path(__file__).parents[1]

ff = "o2cm_mo6rla_144"
replicas = {"alpha":[6, 2, 6], "beta":[6, 4, 6], "gamma":[4, 4, 6]}

for polymorph in POLYMORPHS:

    logger.info(f"Creating simulation directory for {polymorph}-glycine and candidate {ff}.")
    sim_dir = BASE / "simulations" / ff / polymorph
    sim_dir.mkdir(parents=True, exist_ok=True)

    logger.info(f"Creating mdp files")
    shutil.copy(BASE / "templates" / "min.mdp", sim_dir)
    write_from_template(
        BASE / "templates" / "relax.mdp",
        sim_dir / "relax.mdp",
        {"beta_zx":BETA_ZX[polymorph]}
    )

    nx, ny, nz = replicas[polymorph]
    logger.info(f"Creating crystal supercell. Replicating by {nx} {ny} {nz}.")
    replicate_unitcell(
        BASE / "templates" / f"{polymorph}.gro",
        sim_dir / f"{polymorph}_crystal.gro",
        replicas[polymorph],
    )

    n_mol = nx * ny * nz * Z[polymorph]
    logger.info(f"Writing topol file with {n_mol} glycine molecules.")
    write_from_template(BASE / "templates" / "topol.top", sim_dir / "topol.top", {"n_mol":f"{n_mol}"})

logger.info(f"Writing slurm file.")
write_from_template(
    BASE / "templates" / "run_relax.sh",
    sim_dir.parent / "run_relax.sh",
    {"ff":ff}
)
