# Supplementary material for: Assessment and Optimization of Force Fields for Glycine Polymorphism and Solution Properties
Source: J Chem Theory Comput. 2026 Apr 7;22(8):4012–25. doi: 10.1021/acs.jctc.6c00162 (PMC13130867; doi:10.1021/acs.jctc.6c00162)
Supplement: Supplementary file 2 [file ct6c00162_si_002.zip › Glycine-Force-Field-Data/Test-Candidates/Lattice-Energy/templates/gamma.gro]

Gamma Glycine P31 GLYCIN33 (T = 294 K)
   30
    1GCN      N    1   0.285   0.460   0.453
    1GCN     H1    2   0.276   0.452   0.365
    1GCN     H2    3   0.370   0.442   0.476
    1GCN     H3    4   0.265   0.543   0.477
    1GCN     CA    5   0.195   0.367   0.521
    1GCN    HA1    6   0.103   0.389   0.500
    1GCN    HA2    7   0.212   0.277   0.489
    1GCN      C    8   0.214   0.370   0.673
    1GCN     O1    9   0.277   0.468   0.721
    1GCN     O2   10   0.161   0.279   0.738
    2GCN      N   11   0.608   0.132   0.270
    2GCN     H1   12   0.605   0.145   0.182
    2GCN     H2   13   0.550   0.068   0.293
    2GCN     H3   14   0.690   0.108   0.294
    2GCN     CA   15   0.572   0.257   0.338
    2GCN    HA1   16   0.638   0.326   0.317
    2GCN    HA2   17   0.486   0.288   0.306
    2GCN      C   18   0.566   0.239   0.490
    2GCN     O1   19   0.618   0.135   0.538
    2GCN     O2   20   0.513   0.331   0.556
    3GCN      N   21   0.162   0.017   0.087
    3GCN     H1   22   0.175   0.013  -0.001
    3GCN     H2   23   0.136   0.099   0.111
    3GCN     H3   24   0.101  -0.042   0.111
    3GCN     CA   25   0.289  -0.014   0.156
    3GCN    HA1   26   0.315  -0.105   0.135
    3GCN    HA2   27   0.358   0.045   0.124
    3GCN      C   28   0.276   0.000   0.307
    3GCN     O1   29   0.160   0.006   0.355
    3GCN     O2   30   0.382   0.000   0.373
   0.70380   0.60951   0.54810   0.00000   0.00000  -0.35190   0.00000   0.00000   0.00000
