# Supplementary material for: Assessment and Optimization of Force Fields for Glycine Polymorphism and Solution Properties
Source: J Chem Theory Comput. 2026 Apr 7;22(8):4012–25. doi: 10.1021/acs.jctc.6c00162 (PMC13130867; doi:10.1021/acs.jctc.6c00162)
Supplement: Supplementary file 2 [file ct6c00162_si_002.zip › Glycine-Force-Field-Data/Test-Candidates/Lattice-Energy/templates/beta.gro]

Beta-Glycine P21 GLYCIN71 (T = 293 K)
   20
    1GCN      N    1   0.327   0.649   0.175
    1GCN     H1    2   0.228   0.663   0.162
    1GCN     H2    3   0.370   0.737   0.196
    1GCN     H3    4   0.344   0.586   0.252
    1GCN     CA    5   0.387   0.591   0.051
    1GCN    HA1    6   0.357   0.497   0.049
    1GCN    HA2    7   0.348   0.640  -0.024
    1GCN      C    8   0.547   0.598   0.051
    1GCN     O1    9   0.602   0.613   0.161
    1GCN     O2   10   0.603   0.578  -0.056
    2GCN      N   11   0.012   0.336   0.293
    2GCN     H1   12   0.110   0.349   0.306
    2GCN     H2   13  -0.031   0.423   0.273
    2GCN     H3   14  -0.005   0.272   0.217
    2GCN     CA   15  -0.048   0.277   0.418
    2GCN    HA1   16  -0.018   0.184   0.419
    2GCN    HA2   17  -0.009   0.326   0.493
    2GCN      C   18  -0.208   0.284   0.417
    2GCN     O1   19  -0.263   0.300   0.307
    2GCN     O2   20  -0.264   0.264   0.524
   0.53880   0.62760   0.46812   0.00000   0.00000   0.00000   0.00000  -0.19986   0.00000
