# Supplementary material for: Assessment and Optimization of Force Fields for Glycine Polymorphism and Solution Properties
Source: J Chem Theory Comput. 2026 Apr 7;22(8):4012–25. doi: 10.1021/acs.jctc.6c00162 (PMC13130867; doi:10.1021/acs.jctc.6c00162)
Supplement: Supplementary file 2 [file ct6c00162_si_002.zip › Glycine-Force-Field-Data/Test-Candidates/Lattice-Energy/templates/min.mdp]

; Run Control
integrator = steep
nsteps = 100000

; Energy Minimisation
emtol = 0.1 ; kJ mol-1 nm-1
emstep = 0.01 ; nm
nstcgsteep = 1000

; Output Control
nstxout = 0
nstvout = 0
nstfout = 0
nstlog = 100
nstcalcenergy = 100
nstenergy = 100
nstxout-compressed = 100

; Neighbour Searching
cutoff-scheme = Verlet
pbc = xyz

; Electrostatics
coulombtype = PME
coulomb-modifier = None
rcoulomb = 1.0 ; nm

; Van der Waals
vdwtype = Cut-off
vdw-modifier = None
rvdw = 1.0 ; nm
DispCorr = no

; Ewald
fourierspacing = 0.12 ; nm
pme-order = 4
ewald-rtol = 1e-6

; Bonds
constraints = none
