# Supplementary material for: Assessment and Optimization of Force Fields for Glycine Polymorphism and Solution Properties
Source: J Chem Theory Comput. 2026 Apr 7;22(8):4012–25. doi: 10.1021/acs.jctc.6c00162 (PMC13130867; doi:10.1021/acs.jctc.6c00162)
Supplement: Supplementary file 2 [file ct6c00162_si_002.zip › Glycine-Force-Field-Data/Test-Candidates/Lattice-Energy/templates/run_min.sh]

#!/bin/bash
#SBATCH --job-name=min_${ff}
#SBATCH --partition=shared
#SBATCH --time=0-00:05:00
#SBATCH --mem=2G
#SBATCH --nodes=1
#SBATCH --ntasks=1
#SBATCH --cpus-per-task=16
#SBATCH --array=0-2
#SBATCH --output=slurm-%A_%a.out

module purge
module load gcc/11.2 openmpi/4.1.1
module load gromacs/2022.3

polymorphs=(alpha beta gamma)
cd $$SLURM_SUBMIT_DIR/$${polymorphs[$$SLURM_ARRAY_TASK_ID]}

# Energy Minimisation
gmx_d grompp -f min.mdp -c relax_avg.gro -p topol.top -o min2.tpr
mpirun gmx_mpi_d mdrun -deffnm min2

# Triclinic Representation
echo "0" | gmx_d trjconv -f min2.gro -s min2.tpr -o min_tric.gro -pbc atom -ur tric
