# Supplementary material for: Assessment and Optimization of Force Fields for Glycine Polymorphism and Solution Properties
Source: J Chem Theory Comput. 2026 Apr 7;22(8):4012–25. doi: 10.1021/acs.jctc.6c00162 (PMC13130867; doi:10.1021/acs.jctc.6c00162)
Supplement: Supplementary file 2 [file ct6c00162_si_002.zip › Glycine-Force-Field-Data/Test-Candidates/Lattice-Energy/templates/alpha.gro]

Alpha-Glycine P21/n GLYCIN98 (T = 10 K)
   40
    1GCN      N    1   0.355   1.074   0.122
    1GCN     H1    2   0.386   1.064   0.027
    1GCN     H2    3   0.421   1.032   0.177
    1GCN     H3    4   0.346   1.156   0.135
    1GCN     CA    5   0.225   1.006   0.145
    1GCN    HA1    6   0.159   1.045   0.079
    1GCN    HA2    7   0.238   0.914   0.133
    1GCN      C    8   0.174   1.031   0.287
    1GCN     O1    9   0.257   1.068   0.373
    1GCN     O2   10   0.051   1.010   0.307
    2GCN      N   11  -0.002   0.693   0.375
    2GCN     H1   12   0.029   0.703   0.280
    2GCN     H2   13  -0.011   0.611   0.388
    2GCN     H3   14   0.064   0.735   0.430
    2GCN     CA   15  -0.132   0.761   0.398
    2GCN    HA1   16  -0.119   0.853   0.386
    2GCN    HA2   17  -0.198   0.722   0.333
    2GCN      C   18  -0.183   0.736   0.540
    2GCN     O1   19  -0.100   0.700   0.626
    2GCN     O2   20  -0.306   0.757   0.560
    3GCN      N   21   0.305   0.485   0.132
    3GCN     H1   22   0.275   0.475   0.226
    3GCN     H2   23   0.239   0.443   0.076
    3GCN     H3   24   0.314   0.567   0.119
    3GCN     CA   25   0.435   0.417   0.108
    3GCN    HA1   26   0.502   0.456   0.174
    3GCN    HA2   27   0.422   0.325   0.120
    3GCN      C   28   0.487   0.442  -0.033
    3GCN     O1   29   0.403   0.479  -0.120
    3GCN     O2   30   0.610   0.421  -0.054
    4GCN      N   31  -0.052   0.104   0.385
    4GCN     H1   32  -0.082   0.114   0.479
    4GCN     H2   33  -0.043   0.022   0.372
    4GCN     H3   34  -0.118   0.146   0.329
    4GCN     CA   35   0.078   0.172   0.362
    4GCN    HA1   36   0.065   0.264   0.374
    4GCN    HA2   37   0.145   0.133   0.427
    4GCN      C   38   0.130   0.147   0.220
    4GCN     O1   39   0.047   0.110   0.133
    4GCN     O2   40   0.253   0.168   0.199
   0.50870   1.17820   0.50634   0.00000   0.00000   0.00000   0.00000  -0.20509   0.00000
