# Supplementary material for: Assessment and Optimization of Force Fields for Glycine Polymorphism and Solution Properties
Source: J Chem Theory Comput. 2026 Apr 7;22(8):4012–25. doi: 10.1021/acs.jctc.6c00162 (PMC13130867; doi:10.1021/acs.jctc.6c00162)
Supplement: Supplementary file 2 [file ct6c00162_si_002.zip › Glycine-Force-Field-Data/Test-Candidates/Lattice-Energy/plots/exp_cell.csv]

polymorph	temp	vol	dens	a	b	c	alpha	beta	gamma
alpha	0.0	302.76995574027285	1.6468280826649022	5.084767165492841	11.770256643198405	5.460518431847948	90.0	112.11200072527522	90.0
alpha	150.0	305.7704281291027	1.6306680431822766	5.092929163556388	11.846268455550124	5.463030674699827	90.0	111.91925548309358	90.0
alpha	298.15	310.24462865591784	1.6071513239743562	5.104807697377737	11.976069185950479	5.463029290717347	90.0	111.73333128936412	90.0
beta	0.0	154.04428229760595	1.618398483421153	5.07083314219849	6.14474995317646	5.391426921704655	90.0	113.51196964353704	90.0
beta	150.0	155.73835512170862	1.6007940539458954	5.079547901455102	6.200365887429949	5.385931541175365	90.0	113.34939333039283	90.0
beta	298.15	158.20625725722294	1.5758228351537804	5.093388551014811	6.274368151523834	5.3847637852074195	90.0	113.16897088839977	90.0
gamma	0.0	230.2901906375779	1.6238535746567624	6.968198249585539	6.96819824958553	5.476509071074163	90.0	90.0	120.0
gamma	150.0	232.40419994649906	1.6090825783755438	6.998877860465669	6.9988778604656705	5.4784349767351666	90.0	90.0	120.0
gamma	298.15	235.2320919550176	1.589738654140475	7.039451582558598	7.0394515825586	5.481359501831119	90.0	90.0	120.0
