# Supplementary material for: Assessment and Optimization of Force Fields for Glycine Polymorphism and Solution Properties
Source: J Chem Theory Comput. 2026 Apr 7;22(8):4012–25. doi: 10.1021/acs.jctc.6c00162 (PMC13130867; doi:10.1021/acs.jctc.6c00162)
Supplement: Supplementary file 2 [file ct6c00162_si_002.zip › Glycine-Force-Field-Data/Test-Candidates/Lattice-Energy/plots/cell.csv]

ff	polymorph	vol	dens	a	b	c	alpha	beta	gamma
opls2020_mocl_98	alpha	306.59714634107775	1.626271042859262	4.990545829532554	12.06299608619652	5.389176894201589	90.0	109.0870017865262	90.0
opls2020_mocl_98	beta	157.01198597729302	1.587808910938452	5.2926045270701545	6.582544597227182	4.947514314596672	90.0	114.36654300245557	90.0
opls2020_mocl_98	gamma	236.24892016053184	1.5828963173005337	6.924063881831382	6.924371376564168	5.689726030846338	90.0	90.0	119.99853134786089
