# Supplementary material for: Assessment and Optimization of Force Fields for Glycine Polymorphism and Solution Properties
Source: J Chem Theory Comput. 2026 Apr 7;22(8):4012–25. doi: 10.1021/acs.jctc.6c00162 (PMC13130867; doi:10.1021/acs.jctc.6c00162)
Supplement: Supplementary file 2 [file ct6c00162_si_002.zip › Glycine-Force-Field-Data/Test-Candidates/Lattice-Energy/plots/README.md]

# Lattice Energy

`cell.csv`:
- `vol` = unit cell volume (Å^3)
- `dens` = crystal density (g/cm^3)
- `a` = a cell length (Å)
- `b` = b cell length (Å)
- `c` = c cell length (Å)
- `alpha` = alpha cell angle (degrees)
- `beta` = beta cell angle (degrees)
- `gamma` = gamma cell angle (degrees)

`percentage.csv`:
- `vol` = unit cell volume
- `dens` = crystal density
- `a` = a cell length
- `b` = b cell length
- `c` = c cell length
- `alpha` = alpha cell angle
- `beta` = beta cell angle
- `gamma` = gamma cell angle
All given as a % deviation from experiment.

`energy.csv`:
- `e-latt` = lattice energy (kJ/mol)
- `delta-e-latt` = uncertainty in lattice energy (kJ/mol)
- `e-latt-no-relax` = lattice energy with original experimental cell parameters (kJ/mol)
- `delta-e-latt-no-relax` = uncertainty in lattice energy with original experimental cell parameters (kJ/mol)
- `e-latt-min` = lattice energy with original experimental cell parameters and without averaging potential energy of gas phase glycine (kJ/mol)
- `symmetry` = unit cell space group number (symprec=1e-1)
