# Supplementary material for: Assessment and Optimization of Force Fields for Glycine Polymorphism and Solution Properties
Source: J Chem Theory Comput. 2026 Apr 7;22(8):4012–25. doi: 10.1021/acs.jctc.6c00162 (PMC13130867; doi:10.1021/acs.jctc.6c00162)
Supplement: Supplementary file 2 [file ct6c00162_si_002.zip › Glycine-Force-Field-Data/Test-Candidates/Lattice-Energy/plots/energy.csv]

ff	polymorph	e-latt	delta-e-latt	e-latt-no-relax	delta-e-latt-no-relax	e-latt-min	symmetry
opls2020_mocl_98	alpha	-282.7955216299306	0.1548300240926964	-280.8418851542839	0.1548300240926964	-250.6944965278533	14.0
opls2020_mocl_98	beta	-282.0328698302834	0.1548300240926964	-279.0148817604943	0.1548300240926964	-248.8674931340637	4.0
opls2020_mocl_98	gamma	-282.84542545397846	0.1548300240926964	-273.0824646869279	0.1548300240926964	-242.9350760604973	1.0
