# Supplementary material for: Assessment and Optimization of Force Fields for Glycine Polymorphism and Solution Properties
Source: J Chem Theory Comput. 2026 Apr 7;22(8):4012–25. doi: 10.1021/acs.jctc.6c00162 (PMC13130867; doi:10.1021/acs.jctc.6c00162)
Supplement: Supplementary file 2 [file ct6c00162_si_002.zip › Glycine-Force-Field-Data/Test-Candidates/Lattice-Energy/plots/percentage.csv]

ff	polymorph	vol	dens	a	b	c	alpha	beta	gamma
opls2020_mocl_98	alpha	1.2640589094936594	-1.2482808631957942	-1.8530118074964963	2.487111809641629	-1.3064975155154923	0.0	-2.698193698426299	0.0
opls2020_mocl_98	beta	1.9265263438688507	-1.8901137634556697	4.373470367741472	7.124694208661975	-8.23367567722919	0.0	0.7528486745513652	0.0
opls2020_mocl_98	gamma	2.587487337804828	-2.522226018123952	-0.6333684285859897	-0.6289555987298301	3.8933005862867187	0.0	0.0	-0.0012238767826078245
