# Supplementary material for: Assessment and Optimization of Force Fields for Glycine Polymorphism and Solution Properties
Source: J Chem Theory Comput. 2026 Apr 7;22(8):4012–25. doi: 10.1021/acs.jctc.6c00162 (PMC13130867; doi:10.1021/acs.jctc.6c00162)
Supplement: Supplementary file 2 [file ct6c00162_si_002.zip › Glycine-Force-Field-Data/Thermal-Expansion/scripts/analyse.py]

from simutils.setup.cgf import POLYMORPHS
from simutils import ureg, set_logging_config
from simutils.plotting.config import set_plot_style
from simutils.analysis.cell import ContinousCellMatrix, CellParameters, box_volume
from pathlib import Path
import MDAnalysis as mda
import numpy as np
import pandas as pd
import panedr
import matplotlib.pyplot as plt
import logging


logger = logging.getLogger(__name__)
set_logging_config()

set_plot_style(base_font=14)

BASE = Path(__file__).parents[1]

temps = [100, 150, 200, 250, 300, 350, 400]
t_min = 4000 # ps
replicas = {"alpha":[6, 2, 6], "beta":[6, 4, 6], "gamma":[4, 4, 6]}

ffs = [d.name for d in (BASE / "simulations").iterdir()]

index = pd.MultiIndex.from_product([ffs, temps, POLYMORPHS], names=["ff", "temp", "polymorph"])
columns = ["vol", "dens", "a", "b", "c", "alpha", "beta", "gamma"]
df = pd.DataFrame(index=index, columns=columns)
df.sort_index(inplace=True)

for ff in ffs:

    plot_dir = BASE / "plots" / ff
    plot_dir.mkdir(parents=True, exist_ok=True)

    for polymorph in POLYMORPHS:

        logger.info(f"Analysing {ff} for {polymorph}-glycine.")

        fig1, ax1 = plt.subplots()
        fig2, ax2 = plt.subplots()

        for temp in temps:

            sim_dir = BASE / "simulations" / ff / f"{temp}" / polymorph

            # npt density
            npt = panedr.edr_to_df(sim_dir / "npt.edr")
            ax1.plot(npt["Time"]/1000, npt["Density"], label=f"{temp} K")
            
            # md density
            if (sim_dir / "md.edr").exists():
                md = panedr.edr_to_df(sim_dir / "md.edr")
                ax2.plot(md["Time"]/1000, md["Density"], label=f"{temp} K")

            # cell parameters
            if (sim_dir / "md.gro").exists():
                u = mda.Universe(sim_dir / "md.tpr", sim_dir / "md.xtc")
                u.trajectory.add_transformations(ContinousCellMatrix())

                cell = CellParameters(u, t_min=t_min)
                cell.run()

                a, b, c, alpha, beta, gamma = cell.results.avg_cell_parameters
                nx, ny, nz = replicas[polymorph]
                df.loc[(ff, temp, polymorph), ["a", "b", "c", "alpha", "beta", "gamma"]] = a/nx, b/ny, c/nz, alpha, beta, gamma

                mass = u.atoms.total_mass()*ureg("g/mol")
                volume = box_volume(cell.results.avg_cell_matrix)*ureg("angstrom^3")
                df.loc[(ff, temp, polymorph), "dens"] = (mass / (volume * ureg("N_A"))).to("g/cm^3").magnitude
                df.loc[(ff, temp, polymorph), "vol"] = volume.magnitude / np.product(replicas[polymorph])

        ax1.set_xlabel(r"Time / $\text{ns}$")
        ax1.set_ylabel(r"$\rho$ / $\text{kg} \, \text{m}^{-3}$")
        ax1.legend()
        fig1.savefig(plot_dir / f"npt_{polymorph}.png")
        fig1.savefig(plot_dir / f"npt_{polymorph}.pdf")
        plt.close(fig1)

        ax2.set_xlabel(r"Time / $\text{ns}$")
        ax2.set_ylabel(r"$\rho$ / $\text{kg} \, \text{m}^{-3}$")
        ax2.legend()
        fig2.savefig(plot_dir / f"md_{polymorph}.png")
        fig2.savefig(plot_dir / f"md_{polymorph}.pdf")
        plt.close(fig2)

print(df)
df.to_csv(BASE / "plots" / "thermal_expansion.csv")
