# Supplementary material for: Assessment and Optimization of Force Fields for Glycine Polymorphism and Solution Properties
Source: J Chem Theory Comput. 2026 Apr 7;22(8):4012–25. doi: 10.1021/acs.jctc.6c00162 (PMC13130867; doi:10.1021/acs.jctc.6c00162)
Supplement: Supplementary file 2 [file ct6c00162_si_002.zip › Glycine-Force-Field-Data/Thermal-Expansion/scripts/setup.py]

from simutils.setup.utils import write_from_template
from simutils.setup.cgf import POLYMORPHS, BETA_ZX
from simutils import set_logging_config
from pathlib import Path
import shutil
import logging

logger = logging.getLogger(__name__)
set_logging_config()

BASE = Path(__file__).parents[1]

temps = [100, 150, 200, 250, 300, 350, 400]

ff = "gaff2_abcg2"
ff_type = "gaff"

for temp in temps:

    logger.info(f"Creating files for {temp:.2f} K.")

    for polymorph in POLYMORPHS:

        logger.info(f"Creating simulation directory for {polymorph}-glycine.")
        sim_dir = BASE / "simulations" / ff / f"{temp}" / polymorph
        sim_dir.mkdir(parents=True, exist_ok=True)

        logger.info(f"Creating mdp files.")
        write_from_template(
            BASE / "templates" / "npt.mdp",
            sim_dir / "npt.mdp",
            {"temp":f"{temp:.2f}", "beta_zx":BETA_ZX[polymorph]}
        )
        write_from_template(
            BASE / "templates" / "md.mdp",
            sim_dir / "md.mdp",
            {"temp":f"{temp:.2f}", "beta_zx":BETA_ZX[polymorph]}
        )

        shutil.copy(
            BASE.parent / "Lattice-Energy" / "simulations" / ff / polymorph / "min2.gro",
            sim_dir / "min.gro",
        )

        shutil.copy(
            BASE.parent / "Lattice-Energy" / "simulations" / ff / polymorph / "topol.top",
            sim_dir,
        )

    logger.info(f"Writing slurm file.")
    write_from_template(
        BASE / "templates" / "run.sh",
        sim_dir.parent / "run.sh",
        {"ff":ff, "temp":f"{temp}"}
    )
