# Supplementary material for: Assessment and Optimization of Force Fields for Glycine Polymorphism and Solution Properties
Source: J Chem Theory Comput. 2026 Apr 7;22(8):4012–25. doi: 10.1021/acs.jctc.6c00162 (PMC13130867; doi:10.1021/acs.jctc.6c00162)
Supplement: Supplementary file 2 [file ct6c00162_si_002.zip › Glycine-Force-Field-Data/Thermal-Expansion/plots/thermal_expansion.csv]

ff	temp	polymorph	vol	dens	a	b	c	alpha	beta	gamma
gaff2_abcg2	100	alpha	284.39457624718494	1.7532917918828754	5.022614221724253	11.668460346403576	5.420291607134275	90.0	63.543462729995326	90.0
gaff2_abcg2	100	beta	148.96733680475148	1.6736107622160756	5.361128428625682	6.236314478374663	5.02165882339881	90.0	117.46685088714516	90.0
gaff2_abcg2	100	gamma	222.2580221840556	1.682593966542893	6.716638882954915	6.75321915505929	5.656255146813771	90.0	90.0	119.96913720012932
gaff2_abcg2	150	alpha	293.3956853198864	1.6995024164944696	5.195873744904049	12.289376485915412	5.028855091837573	90.0	66.01956590460544	90.0
gaff2_abcg2	150	beta	149.51986308665244	1.6674262064473164	5.373924103994217	6.243842783428374	5.032168237451667	90.0	117.68394746004309	90.0
gaff2_abcg2	150	gamma	226.63548807111238	1.6500946534256202	6.793366000765846	6.807972000503161	5.66927619207473	90.0	90.0	120.18964448359712
gaff2_abcg2	200	alpha	294.7241915921687	1.69184169611765	5.211078613523453	12.279499144781203	5.048038726672984	90.0	65.83901806984787	90.0
gaff2_abcg2	200	beta
gaff2_abcg2	200	gamma	227.53194124112747	1.6435934449587142	6.8094220615568615	6.786017689711783	5.671522231329056	90.0	90.0	119.75039148245493
gaff2_abcg2	250	alpha	295.96102928203095	1.6847713950712082	5.223430618407234	12.26380543481736	5.069517550970574	90.0	65.69305584778779	90.0
gaff2_abcg2	250	beta	146.80118538587956	1.6983060282500948	5.5232381669301835	6.1263822828020364	4.9635197228412435	90.0	119.06591225276368	90.0
gaff2_abcg2	250	gamma	231.19370600677374	1.6175613670542204	6.856364840552921	6.882692685186029	5.670152633909194	90.0	90.0	120.22784108256643
gaff2_abcg2	300	alpha	297.30637657938337	1.677147600825374	5.229686161828419	12.258300826663064	5.097506987912469	90.0	65.47615431266084	90.0
gaff2_abcg2	300	beta	147.64480260059364	1.6886021973258174	5.522566840762184	6.132121449425107	4.982921732226312	90.0	118.96114780259	90.0
gaff2_abcg2	300	gamma	234.2529639763251	1.5964366076513932	6.902486937386649	6.926377017355898	5.671253779577831	90.0	90.0	120.2356892596183
gaff2_abcg2	350	alpha	298.88831340609056	1.6682709019563737	5.241652730911497	12.258631433759417	5.115285848119602	90.0	65.41502375472705	90.0
gaff2_abcg2	350	beta	148.625664694803	1.677458187366591	5.537396203903925	6.182039260864258	4.9812196361300085	90.0	119.35406424961255	90.0
gaff2_abcg2	350	gamma	235.72284577608252	1.5864818104982894	6.921651045481364	6.912843280345145	5.667674473353795	90.0	90.0	119.63172349567172
gaff2_abcg2	400	alpha	300.29913885433524	1.6604332536300233	5.249932001507472	12.267277535938081	5.135189589690007	90.0	65.2332401635237	90.0
gaff2_abcg2	400	beta	149.61175090908432	1.6664021146748096	5.542478349473741	6.200634820120675	4.998481110363463	90.0	119.43211666087812	90.0
gaff2_abcg2	400	gamma	237.17932508905835	1.5767394860501718	6.944453352973575	6.97139140238593	5.6686915140303356	90.0	90.0	120.20348546804755
gaff_bcc	100	alpha	303.00056753769053	1.645629512321535	5.117768196832566	11.776071366809663	5.593845608894731	90.0	116.00223435342544	90.0
gaff_bcc	100	beta	155.13396806972716	1.6070841299117777	5.62786641196599	6.063864094870431	5.32728924536979	90.0	58.57364796339304	90.0
gaff_bcc	100	gamma	233.39349541469758	1.6023154650397267	6.847040744054885	6.82383060409215	5.763177629501101	90.0	90.0	119.91646324427894
gaff_bcc	150	alpha	304.5503006585803	1.6372555703013054	5.122231665111723	11.828151475815545	5.598047994513004	90.0	116.11167164002619	90.0
gaff_bcc	150	beta
gaff_bcc	150	gamma	235.6155562898056	1.5872042280717145	6.866729804447719	6.8826704906851335	5.765219067770338	90.0	90.0	120.14795569118164
gaff_bcc	200	alpha	306.02407014920004	1.6293707744854702	5.127202715192523	11.882805506388346	5.602473602462513	90.0	116.29130408471711	90.0
gaff_bcc	200	beta
gaff_bcc	200	gamma	237.76079473071994	1.5728833997471896	6.8931796210152765	6.908806060805108	5.766303077576652	90.0	90.0	120.0252257882793
gaff_bcc	250	alpha	310.2416903174039	1.6072200859918604	5.238015856061663	12.616771016802106	5.089064896363619	90.0	67.28828139784665	90.0
gaff_bcc	250	beta
gaff_bcc	250	gamma	239.35513288060034	1.5624064654138803	6.916943550109863	6.94293299713994	5.764405628991505	90.0	90.0	120.15935680120168
gaff_bcc	300	alpha	311.9302988536713	1.5985195347249908	5.255578328692724	12.585636320568266	5.129144779278167	90.0	66.84235130151026	90.0
gaff_bcc	300	beta	153.00918561677025	1.629401117914149	5.6260311792767235	6.140678837185814	5.100795198501294	90.0	119.74032417004618	90.0
gaff_bcc	300	gamma	241.26148588291713	1.5500609464211543	6.9587909153529575	6.944117712101697	5.759863444737025	90.0	90.0	119.90973172613745
gaff_bcc	350	alpha	313.84337391276944	1.588775541040378	5.268638928731282	12.548579170590354	5.177785590311974	90.0	66.46305354957828	90.0
gaff_bcc	350	beta	154.15998313122094	1.617237710015079	5.636657472640749	6.1724284035818915	5.107358416477028	90.0	119.82411707034595	90.0
gaff_bcc	350	gamma	243.1170409147546	1.5382303343918025	6.967815081278483	7.004831661433654	5.759501139322917	90.0	90.0	120.13545846038718
gaff_bcc	400	alpha	315.1925659307987	1.5819747357229	5.319025872245668	12.547718275161017	5.166585466663713	90.0	66.07281769789513	90.0
gaff_bcc	400	beta	155.76402582112945	1.6005835543914115	5.650392138768756	6.203271956670852	5.13836387790202	90.0	120.13393947889745	90.0
gaff_bcc	400	gamma	244.97251186836726	1.526579469224679	7.008008661724272	7.029452860935427	5.755515749492343	90.0	90.0	120.23055877672329
gaff_cndo	100	alpha
gaff_cndo	100	beta	153.81663601397355	1.6208476830324776	5.485131006392222	6.338738327934628	4.985339320363397	90.0	117.45184075870577	90.0
gaff_cndo	100	gamma	227.35925395729817	1.6448418115098418	6.841950779869443	6.851559709936177	5.603940297686864	90.0	90.0	120.06410205157597
gaff_cndo	150	alpha
gaff_cndo	150	beta
gaff_cndo	150	gamma	228.86157069277488	1.6340445711817122	6.869174752916608	6.88873043922594	5.592903379410032	90.0	90.0	120.14554959617006
gaff_cndo	200	alpha
gaff_cndo	200	beta	153.72383481992168	1.621826168903181	5.5580331408788295	6.33033257439023	4.957341420169825	90.0	118.19526336573239	90.0
gaff_cndo	200	gamma	230.8154484464725	1.620212207023805	6.89815042132423	6.917864362043676	5.59452998448932	90.0	90.0	120.16717553566066
gaff_cndo	250	alpha	311.6629908447274	1.599890557549764	5.072876915099129	12.560103325616746	5.438927600133759	90.0	64.0715864873639	90.0
gaff_cndo	250	beta	154.6726208114062	1.611877634110106	5.569982831440274	6.382834843226841	4.943403530053741	90.0	118.34853106782994	90.0
gaff_cndo	250	gamma	233.374862639123	1.6024433947752694	6.924240543728783	6.9228552271654475	5.602067796010819	90.0	90.0	119.65074578170032
gaff_cndo	300	alpha	314.40379125955513	1.5859435860891329	5.076432636805943	12.636021296183268	5.450799043662435	90.0	64.05374054252728	90.0
gaff_cndo	300	beta	156.76162642844162	1.5903977508737146	5.579051365928045	6.445161456153507	4.955022920582067	90.0	118.37785212956523	90.0
gaff_cndo	300	gamma	236.43510056080478	1.5817025740070831	6.9578716187250045	6.961777265904234	5.6141788845970515	90.0	90.0	119.60879658554023
gaff_cndo	350	alpha	317.6025488933311	1.5699706376023606	5.081767400105794	12.725208464122954	5.460369946930882	90.0	64.08727720768884	90.0
gaff_cndo	350	beta	157.116506145896	1.5868055127421838	5.502963505094013	8.1483336857387	3.968937860881502	90.0	118.01311001021764	90.0
gaff_cndo	350	gamma	238.8185546842179	1.5659168846287383	7.0338512148175925	7.020979252652531	5.558567561800518	90.0	90.0	119.54251111945977
gaff_cndo	400	alpha	321.0101087902436	1.5533052154317475	5.072034820677742	12.85375722249349	5.473241342224031	90.0	64.10889362922053	90.0
gaff_cndo	400	beta	159.43822554343578	1.5636986503414045	5.505474877735925	8.124124299912225	4.024126539705608	90.0	117.6463930020061	90.0
gaff_cndo	400	gamma	250.28638985868292	1.4941683698973802	7.1476054191589355	7.190399408853681	5.577303992377387	90.0	90.0	119.17074533538826
ligpargen_cm1a	100	alpha	310.2491015445519	1.607128138117034	4.990753945850191	12.71770209357852	5.281144374286652	90.0	112.2460471937225	90.0
ligpargen_cm1a	100	beta	153.71365594059523	1.621879519639013	5.165991889105903	6.597674937475295	4.9062527176028565	90.0	113.18816474186158	90.0
ligpargen_cm1a	100	gamma	244.494231785403	1.529514798600905	7.293635322934105	7.3017098601535855	5.3041388345143154	90.0	90.0	120.05603833803698
ligpargen_cm1a	150	alpha	312.5382282412933	1.5953570343171881	4.9994282192654085	12.777851513453893	5.282993022255206	90.0	112.16937880458238	90.0
ligpargen_cm1a	150	beta	154.6627278540403	1.611927022871118	5.173721752469501	6.620281582786923	4.9116340841412836	90.0	113.16899035995526	90.0
ligpargen_cm1a	150	gamma	245.3653853173707	1.524084357720768	7.303099723089309	7.296569618413695	5.30812558673677	90.0	90.0	119.83595888953394
ligpargen_cm1a	200	alpha	314.384661823876	1.5859872362256295	5.007968675522577	12.842183975946336	5.285645317689654	90.0	112.35696662987779	90.0
ligpargen_cm1a	200	beta	155.33023711481854	1.6049999992892907	5.173446882338751	6.647207101186116	4.917160497988564	90.0	113.27897194599103	90.0
ligpargen_cm1a	200	gamma	246.31230791172206	1.5182251705520111	7.312836079370408	7.325174497041043	5.312725733196925	90.0	90.0	120.06064642236247
ligpargen_cm1a	250	alpha	316.6728571750026	1.5745273067158763	5.012042091006324	12.8935729435512	5.288724210749826	90.0	112.09574832147875	90.0
ligpargen_cm1a	250	beta	156.27051155241136	1.5953427680133692	5.178680177718874	6.673189549219041	4.9221871196111495	90.0	113.26549196300505	90.0
ligpargen_cm1a	250	gamma	247.14545827416592	1.513107092073249	7.323194708142962	7.318070847504744	5.31614509461418	90.0	90.0	119.83308957539771
ligpargen_cm1a	300	alpha	319.34829022349453	1.561336246919713	5.020898364839099	12.960018793741861	5.292535849916667	90.0	111.98436437581134	90.0
ligpargen_cm1a	300	beta	157.20948826197338	1.585814146557414	5.182418838379875	6.702662853967576	4.929026770564231	90.0	113.33553948875276	90.0
ligpargen_cm1a	300	gamma	248.3650379608578	1.5056770822440362	7.336312929789226	7.347181522016638	5.318126663329109	90.0	90.0	119.95367627002915
ligpargen_cm1a	350	alpha	322.3873204921875	1.546618087077842	5.033187336391873	13.041830335344587	5.294756572105923	90.0	111.93967844824846	90.0
ligpargen_cm1a	350	beta	158.2321816281049	1.5755646411096946	5.187378323267377	6.73512753986177	4.9343984293779055	90.0	113.38771842106793	90.0
ligpargen_cm1a	350	gamma	248.92070901847512	1.5023159268784592	7.3380569730486185	7.347185234052719	5.331460256425161	90.0	90.0	120.00407782054762
ligpargen_cm1a	400	alpha	324.7609262432284	1.5353141976949105	5.039872775002132	13.120960598900204	5.297038413660425	90.0	112.00666548642333	90.0
ligpargen_cm1a	400	beta	159.7081554569328	1.561003755541571	5.197561006697398	6.779942171914237	4.945989589675423	90.0	113.60576884592822	90.0
ligpargen_cm1a	400	gamma	249.7888265792412	1.4970947692478234	7.349305221012661	7.3353422035134015	5.335610813564724	90.0	90.0	119.72621060971291
opls2020_chelpg	100	alpha	333.3482501209081	1.4957632468054902	5.181892258780343	12.553763253348214	5.548415443867161	90.0	112.54722717016844	90.0
opls2020_chelpg	100	beta	169.50615097714638	1.4707727656001202	5.410887642512246	6.70837724776495	5.135920677391893	90.0	114.59870706300742	90.0
opls2020_chelpg	100	gamma	251.06117348984844	1.4895076785079016	7.175135203770229	7.180759218947498	5.638980986580016	90.0	90.0	120.21662804732452
opls2020_chelpg	150	alpha	335.1810628674448	1.487584222844252	5.188824971516927	12.589622088841029	5.55139823639788	90.0	112.44257861633415	90.0
opls2020_chelpg	150	beta	170.52963053845488	1.4619455262507601	5.418503836979942	6.735910188584101	5.1434685627669685	90.0	114.7174188693724	90.0
opls2020_chelpg	150	gamma	252.49442795237496	1.4810526660765315	7.184390544891357	7.1771854223093525	5.644588440183608	90.0	90.0	119.82922435482888
opls2020_chelpg	200	alpha	337.0709604582032	1.4792435997452407	5.194106192815871	12.63936288016183	5.557569247429659	90.0	112.50474430026811	90.0
opls2020_chelpg	200	beta	171.6164815136376	1.4526869928811468	5.4248111058795265	6.765241305033366	5.151986251738395	90.0	114.81798537931145	90.0
opls2020_chelpg	200	gamma	254.92420202563335	1.4669362214997979	7.190508887881324	7.239275335506228	5.648867258949885	90.0	90.0	119.89366630225805
opls2020_chelpg	250	alpha	341.1005471824568	1.4617685753845144	5.193360313536629	13.274306660606747	5.544799424216774	90.0	63.170321461287436	90.0
opls2020_chelpg	250	beta	172.41365648654244	1.445970322416707	5.42758311922588	6.789117540631976	5.157220261716737	90.0	114.86933737541318	90.0
opls2020_chelpg	250	gamma	257.4670957979273	1.4524479119531208	7.268969535827637	7.22435372929328	5.6581084539019875	90.0	90.0	119.94326921920347
opls2020_chelpg	300	alpha	343.55791365674907	1.4513129842089527	5.212077065119668	13.273641858782087	5.575703882776188	90.0	62.95303929008446	90.0
opls2020_chelpg	300	beta	173.70829631133375	1.435193573092588	5.4316548847016835	6.82391863777524	5.167497001428813	90.0	114.9153542489183	90.0
opls2020_chelpg	300	gamma	258.54337113587627	1.4464016000309752	7.19482033593314	7.282258766659327	5.6588109939817395	90.0	90.0	119.30677591228599
opls2020_chelpg	350	alpha
opls2020_chelpg	350	beta	175.97146838004358	1.4167355239683963	5.457560130528041	6.8919635727292015	5.174518719246048	90.0	115.2936618722544	90.0
opls2020_chelpg	350	gamma	260.53103825178965	1.435366581262856	7.26075469879877	7.330187878829219	5.659235485016353	90.0	90.0	120.1198585665177
opls2020_chelpg	400	alpha
opls2020_chelpg	400	beta	173.21355984572008	1.4392928052569502	5.570570748949808	6.79511478969029	5.074120116484313	90.0	115.60034238716352	90.0
opls2020_chelpg	400	gamma	262.921550698398	1.4223160661231116	7.323954809279669	7.34457847741655	5.66700181506929	90.0	90.0	120.4012782911321
opls2020_cm1a	100	alpha	327.9917467078501	1.5201908765158714	5.078782172430129	12.704587663922991	5.524068627817278	90.0	113.04420891426966	90.0
opls2020_cm1a	100	beta	167.40283508443184	1.4892521404022148	5.3702968718513615	6.784575575873966	5.048575575761676	90.0	114.48550342032092	90.0
opls2020_cm1a	100	gamma	249.61259415291465	1.4981517537502307	7.16722043355306	7.1477926838940045	5.647133206564283	90.0	90.0	120.36630000137242
opls2020_cm1a	150	alpha	329.5377270011092	1.5130591130043813	5.08524959806412	12.743187858944847	5.528232285247207	90.0	113.09228336347527	90.0
opls2020_cm1a	150	beta	168.21684636487032	1.4820455611094663	5.373794313461062	6.8082085109892345	5.054779345098808	90.0	114.54901640574685	90.0
opls2020_cm1a	150	gamma	255.08821667080272	1.4659930222137016	7.221000603267124	7.190589506061504	5.6648301926870195	90.0	90.0	119.85998954801772
opls2020_cm1a	200	alpha
opls2020_cm1a	200	beta	169.1811894238275	1.4735978113638735	5.3795456356472435	6.836594695136661	5.059562909822042	90.0	114.60663547474607	90.0
opls2020_cm1a	200	gamma	257.3339792780123	1.4531992500078135	7.239833400363014	7.231193196611195	5.664321959964813	90.0	90.0	119.7980853260492
opls2020_cm1a	250	alpha	337.23099646028373	1.4785416113921794	5.152101698375883	13.41249874659947	5.444172452780786	90.0	63.688730143872405	90.0
opls2020_cm1a	250	beta	170.11122918241063	1.465541291172253	5.384079554724315	6.86518516994658	5.065215954278956	90.0	114.68782002381946	90.0
opls2020_cm1a	250	gamma	260.8433317677729	1.4336480950230526	7.297969500223796	7.309067444149024	5.6613262721470425	90.0	90.0	120.2575794463308
opls2020_cm1a	300	alpha	338.85888846879305	1.4714386368049996	5.160265892271012	13.415420123508998	5.470250604655494	90.0	63.485217947145856	90.0
opls2020_cm1a	300	beta	171.0162973701582	1.4577852186758433	5.389935993012927	6.890098935081845	5.071348123458222	90.0	114.76410759612166	90.0
opls2020_cm1a	300	gamma	262.36070037977527	1.4253565612037875	7.318334829239618	7.298212015779257	5.661056367177811	90.0	90.0	119.80686495708692
opls2020_cm1a	350	alpha	339.99013757984494	1.4665427193477993	5.165072123209636	13.40626049041748	5.491401954822301	90.0	63.3964706542538	90.0
opls2020_cm1a	350	beta	172.1313542508006	1.448341770992193	5.3972625429668115	6.919826780046735	5.076900356430572	90.0	114.7962380807604	90.0
opls2020_cm1a	350	gamma	263.4541940418089	1.4194404725589165	7.319507939474923	7.3604212515351755	5.663780605982221	90.0	90.0	120.29902203901912
opls2020_cm1a	400	alpha
opls2020_cm1a	400	beta	172.83654975776946	1.4424323489926771	5.397024972098214	6.95259393964495	5.079783915550416	90.0	114.93955693712077	90.0
opls2020_cm1a	400	gamma	265.6597481318599	1.4076560273734822	7.3346513112386065	7.350200078816811	5.668252521091038	90.0	90.0	119.61604703520106
opls_chelpg	100	alpha	319.0944680911831	1.562578204192802	5.043572652907598	12.823303767613002	5.320161176673995	90.0	111.97045493698313	90.0
opls_chelpg	100	beta	158.02996438581633	1.577580754560146	5.196917518736824	6.6576164563496905	4.984597787217484	90.0	113.60685104364838	90.0
opls_chelpg	100	gamma	237.77325358558542	1.5727485747413104	7.121796744210379	7.15772056288902	5.388106028238933	90.0	90.0	120.03837743361846
opls_chelpg	150	alpha	321.34650212673637	1.5516274725813899	5.048622191898406	12.870661962599982	5.33046252698316	90.0	111.91194605898654	90.0
opls_chelpg	150	beta	158.95241184173685	1.5684255908435858	5.20204102046906	6.683103425162179	4.990816595840342	90.0	113.63736916726897	90.0
opls_chelpg	150	gamma	239.78678397237937	1.5595419376049064	7.1663949603126165	7.181580718897215	5.38908564855182	90.0	90.0	120.16880804647698
opls_chelpg	200	alpha	323.18043507808557	1.5428225436892742	5.054410162426176	12.922715050833565	5.330527011819828	90.0	111.8410611495697	90.0
opls_chelpg	200	beta	159.9300668682582	1.5588377804171947	5.206703927781847	6.712328025272915	4.996908859197208	90.0	113.68281311276857	90.0
opls_chelpg	200	gamma	243.0754873551122	1.5384420278545576	7.215796561468215	7.2391489758004255	5.391811855255611	90.0	90.0	120.3395154219724
opls_chelpg	250	alpha	325.5265318703402	1.531703293286025	5.063816115969703	12.984462193080358	5.33150410551531	90.0	111.78037380193851	90.0
opls_chelpg	250	beta	160.7453805833073	1.5509312277231209	5.212760334923154	6.731139705294654	5.0048615981045925	90.0	113.74365536503677	90.0
opls_chelpg	250	gamma	244.25455037355823	1.5310156765407652	7.208385876246861	7.225998836991479	5.396422643510122	90.0	90.0	119.66175782419732
opls_chelpg	300	alpha	328.4241168205084	1.5181895463245791	5.070630346025739	13.064740498860678	5.336128962787011	90.0	111.71050652199838	90.0
opls_chelpg	300	beta	161.9850190248725	1.5390622661260345	5.220605971321227	6.768882320040748	5.007918848573002	90.0	113.74676757598385	90.0
opls_chelpg	300	gamma	247.56415731818458	1.510548012035929	7.252788884299142	7.273768355886153	5.396867994278196	90.0	90.0	119.59665194447747
opls_chelpg	350	alpha	330.48416980850465	1.508726004052455	5.0813846285381015	13.114914031255813	5.34010163653494	90.0	111.77414227237009	90.0
opls_chelpg	350	beta	163.0417055443868	1.5290874787311264	5.225792642623659	6.8021036102658226	5.017076478790462	90.0	113.90424955154946	90.0
opls_chelpg	350	gamma	250.14852036074817	1.4949420654139232	7.309159869239444	7.294939060852788	5.401911841498481	90.0	90.0	119.71717116866644
opls_chelpg	400	alpha	333.77439789435886	1.4938535252053413	5.078676329718696	13.276000159127372	5.340558561172226	90.0	112.03826746286389	90.0
opls_chelpg	400	beta	166.05309672953615	1.5013573090115386	5.236841852702792	6.902776967911493	5.034743841059168	90.0	114.16349017532224	90.0
opls_chelpg	400	gamma	253.10128482433797	1.4775015699658525	7.358908744085403	7.382659864895698	5.398358420720176	90.0	90.0	120.34589032365528
opls_cm1a	100	alpha	319.5814869317884	1.5601969491562	5.012325862097362	13.018038568042574	5.286555126020032	90.0	112.11131884618489	90.0
opls_cm1a	100	beta	156.6001089292183	1.591985038602831	5.169046356564476	6.724390801929292	4.912779995698279	90.0	113.4989121573826	90.0
opls_cm1a	100	gamma	245.7228953913639	1.5218669188018883	7.299120698656354	7.294981212113293	5.3231296387929765	90.0	90.0	119.89621782776948
opls_cm1a	150	alpha	322.21106414069595	1.5474641202887318	5.022005716959636	13.091437566848029	5.289399973476187	90.0	112.0965379735079	90.0
opls_cm1a	150	beta	157.60193770225416	1.581865261897242	5.176053713238429	6.751901762826102	4.918805164439095	90.0	113.5366032267417	90.0
opls_cm1a	150	gamma	246.6020980845965	1.516441054609552	7.304812998998733	7.299859587721781	5.328221563308958	90.0	90.0	119.77959876880949
opls_cm1a	200	alpha	324.7559360515545	1.5353377892948652	5.031793776012602	13.1623474302746	5.292227086653223	90.0	112.09883065953402	90.0
opls_cm1a	200	beta	158.22991895157574	1.5755871715714256	5.177683875674293	6.773461954934256	4.92306707137376	90.0	113.58815662261196	90.0
opls_cm1a	200	gamma	247.37025676886003	1.5117320512698316	7.313298724946522	7.336691078849183	5.332858660864452	90.0	90.0	120.17232819975779
opls_cm1a	250	alpha	328.12646676579	1.519566726306403	5.050407969762408	13.241785730634417	5.295708450481921	90.0	112.10476483550906	90.0
opls_cm1a	250	beta	159.08685067809327	1.5671001682178574	5.181159958006844	6.800853888193767	4.928338308272588	90.0	113.63743841248794	90.0
opls_cm1a	250	gamma	248.28419686642883	1.5061673292461468	7.324850309462774	7.315626232243202	5.337665890890455	90.0	90.0	119.76655831135137
opls_cm1a	300	alpha	330.7124178926267	1.5076847252819618	5.051424813649011	13.346612794058663	5.2982652372695105	90.0	112.20595856024742	90.0
opls_cm1a	300	beta	160.0128318530828	1.5580314876733807	5.186212600223602	6.830777849469866	4.933031417912695	90.0	113.70451374783786	90.0
opls_cm1a	300	gamma	249.23544846709194	1.5004187726438503	7.332555861700149	7.339820300924083	5.343395354255797	90.0	90.0	119.92652603145271
opls_cm1a	350	alpha	334.79477509769686	1.4893006044442547	5.063000088646299	13.453217415582566	5.309790643009897	90.0	112.22684943986233	90.0
opls_cm1a	350	beta	160.91557848215018	1.5492908319410705	5.190364519755046	6.856498468489874	4.939072427433046	90.0	113.72493603662375	90.0
opls_cm1a	350	gamma	250.09703728287548	1.4952498028409835	7.343785944439116	7.369360560938271	5.349185398646764	90.0	90.0	120.24094254493961
opls_cm1a	400	alpha	338.0795907555214	1.4748304084358133	5.073459489004953	13.576273691086541	5.307826213881233	90.0	112.37151250202773	90.0
opls_cm1a	400	beta	161.7944106640885	1.540875419834415	5.197447110736181	6.880100681668236	4.946482266460629	90.0	113.8357939457713	90.0
opls_cm1a	400	gamma	251.0385447203589	1.4896419436501227	7.350634938194638	7.370082326440445	5.359458590310717	90.0	90.0	120.16133447456737
