# Supplementary material for: Assessment and Optimization of Force Fields for Glycine Polymorphism and Solution Properties
Source: J Chem Theory Comput. 2026 Apr 7;22(8):4012–25. doi: 10.1021/acs.jctc.6c00162 (PMC13130867; doi:10.1021/acs.jctc.6c00162)
Supplement: Supplementary file 2 [file ct6c00162_si_002.zip › Glycine-Force-Field-Data/Experimental-Cell-Parameters/plot.py]

from simutils.setup.cgf import POLYMORPHS, Z
from simutils.plotting.config import COLOR_CYCLES, set_plot_style
from pathlib import Path
import pandas as pd
import matplotlib.pyplot as plt
import numpy as np


def cell_volume(a, b, c, alpha, beta, gamma):
    cos_a, cos_b, cos_g = np.cos(np.deg2rad(alpha)), np.cos(np.deg2rad(beta)), np.cos(np.deg2rad(gamma))
    return a*b*c * np.sqrt(1 + 2*cos_a*cos_b*cos_g - cos_a**2 - cos_b**2 - cos_g**2)

def quadratic(coeffs, x):
    a_0, a_1, a_2 = coeffs
    return a_0 + a_1*x + a_2*x**2

set_plot_style()

BASE = Path(__file__).parent

colors = list(COLOR_CYCLES["tol_vibrant"].values())

plot_dir = BASE / "plots"
plot_dir.mkdir(parents=True, exist_ok=True)

df_bol = pd.read_csv(BASE / "data" / "boldyreva.csv", index_col=0)
df_csd = pd.read_csv(BASE / "data" / "glycine_csd_clean.csv", index_col=0)
coeff_df = pd.read_csv(BASE / "data" / "coeffs.csv", index_col=0, header=[0,1])

fig_vol, ax_vol = plt.subplots()

for i, polymorph in enumerate(POLYMORPHS):

    print(polymorph)

    c = colors[i]

    pdf_bol = df_bol[df_bol["polymorph"] == polymorph]
    pdf_csd = df_csd[df_csd["polymorph"] == polymorph]

    temps_fit = np.linspace(0.0, pdf_bol["temp"].max(), 200)

    # a
    fig, ax = plt.subplots()
    ax.scatter(pdf_bol["temp"], pdf_bol["a"], c=c)
    a_coeffs = coeff_df.loc[polymorph, "a"].values
    a_fit = quadratic(a_coeffs, temps_fit)
    ax.plot(temps_fit, a_fit, ls="--", c=c)
    ax.scatter(pdf_csd["temp"], pdf_csd["a"], facecolors="None", edgecolors=c, zorder=0)
    ax.set_xlabel(r"Temperature / $\text{K}$")
    ax.set_ylabel(r"Cell Length / $\mathrm{\AA}$")
    fig.savefig(plot_dir / f"a_{polymorph}.png")
    plt.close(fig)

    print(f"a @ 0K: {quadratic(a_coeffs, 0.0)}")

    # b
    fig, ax = plt.subplots()
    ax.scatter(pdf_bol["temp"], pdf_bol["b"], c=c)
    b_coeffs = coeff_df.loc[polymorph, "b"].values
    b_fit = quadratic(b_coeffs, temps_fit)
    ax.plot(temps_fit, b_fit, ls="--", c=c)
    ax.scatter(pdf_csd["temp"], pdf_csd["b"], facecolors="None", edgecolors=c, zorder=0)
    ax.set_xlabel(r"Temperature / $\text{K}$")
    ax.set_ylabel(r"Cell Length / $\mathrm{\AA}$")
    fig.savefig(plot_dir / f"b_{polymorph}.png")
    plt.close(fig)

    print(f"b @ 0K: {quadratic(b_coeffs, 0.0)}")

    # c
    fig, ax = plt.subplots()
    ax.scatter(pdf_bol["temp"], pdf_bol["c"], c=c)
    c_coeffs = coeff_df.loc[polymorph, "c"].values
    c_fit = quadratic(c_coeffs, temps_fit)
    ax.plot(temps_fit, c_fit, ls="--", c=c)
    ax.scatter(pdf_csd["temp"], pdf_csd["c"], facecolors="None", edgecolors=c, zorder=0)
    ax.set_xlabel(r"Temperature / $\text{K}$")
    ax.set_ylabel(r"Cell Length / $\mathrm{\AA}$")
    fig.savefig(plot_dir / f"c_{polymorph}.png")
    plt.close(fig)

    print(f"c @ 0K: {quadratic(c_coeffs, 0.0)}")

    # beta
    if polymorph != "gamma":
        fig, ax = plt.subplots()
        ax.scatter(pdf_bol["temp"], pdf_bol["beta"], c=c)
        beta_coeffs = coeff_df.loc[polymorph, "beta"].values
        beta_fit = quadratic(beta_coeffs, temps_fit)
        ax.plot(temps_fit, beta_fit, ls="--", c=c)
        ax.scatter(pdf_csd["temp"], pdf_csd["beta"], facecolors="None", edgecolors=c, zorder=0)
        ax.set_xlabel(r"Temperature / $\text{K}$")
        ax.set_ylabel(r"Cell Angle / $\text{degrees}$")
        fig.savefig(plot_dir / f"beta_{polymorph}.png")
        plt.close(fig)
        alpha_fit = np.full_like(temps_fit, 90.0)
        gamma_fit = np.full_like(temps_fit, 90.0)

        print(f"beta @ 0K: {quadratic(beta_coeffs, 0.0)}")
    else:
        alpha_fit = np.full_like(temps_fit, 90.0)
        beta_fit  = np.full_like(temps_fit, 90.0)
        gamma_fit = np.full_like(temps_fit, 120.0)

    # volume
    ax_vol.scatter(pdf_bol["temp"], pdf_bol["vol"]/Z[polymorph], label=polymorph, c=c)


    volume_fit = cell_volume(a_fit, b_fit, c_fit, alpha_fit, beta_fit, gamma_fit)
    ax_vol.plot(temps_fit, volume_fit/Z[polymorph], ls="--", c=c)

    print(f"vol @ 0K: {volume_fit[0]}")

    ax_vol.scatter(pdf_csd["temp"], pdf_csd["vol"]/Z[polymorph], facecolors="None", edgecolors=c, zorder=0)

ax_vol.legend()
ax_vol.set_xlabel(r"Temperature / $\text{K}$")
ax_vol.set_ylabel(r"Volume per Molecule / $\mathrm{\AA}^3$")
fig_vol.savefig(plot_dir / f"vol_mol.png")
plt.close(fig_vol)
