# Supplementary material for: Assessment and Optimization of Force Fields for Glycine Polymorphism and Solution Properties
Source: J Chem Theory Comput. 2026 Apr 7;22(8):4012–25. doi: 10.1021/acs.jctc.6c00162 (PMC13130867; doi:10.1021/acs.jctc.6c00162)
Supplement: Supplementary file 2 [file ct6c00162_si_002.zip › Glycine-Force-Field-Data/Experimental-Cell-Parameters/plot_merge.py]

from simutils.setup.cgf import POLYMORPHS, Z
from simutils.plotting.config import COLOR_CYCLES, set_plot_style
from pathlib import Path
import pandas as pd
import matplotlib.pyplot as plt
import numpy as np


def cell_volume(a, b, c, alpha, beta, gamma):
    cos_a, cos_b, cos_g = np.cos(np.deg2rad(alpha)), np.cos(np.deg2rad(beta)), np.cos(np.deg2rad(gamma))
    return a*b*c * np.sqrt(1 + 2*cos_a*cos_b*cos_g - cos_a**2 - cos_b**2 - cos_g**2)

def quadratic(coeffs, x):
    a_0, a_1, a_2 = coeffs
    return a_0 + a_1*x + a_2*x**2

set_plot_style(base_font=14)

BASE = Path(__file__).parent

colors = list(COLOR_CYCLES["tol_vibrant"].values())

plot_dir = BASE / "plots_merged"
plot_dir.mkdir(parents=True, exist_ok=True)

df_bol = pd.read_csv(BASE / "data" / "boldyreva.csv", index_col=0)
df_csd = pd.read_csv(BASE / "data" / "glycine_csd_clean.csv", index_col=0)
coeff_df = pd.read_csv(BASE / "data" / "coeffs.csv", index_col=0, header=[0,1])

# a
fig, (ax1, ax2) = plt.subplots(2, 1, sharex=True, gridspec_kw={"height_ratios": [1, 1], "hspace": 0.05})

for i, polymorph in enumerate(POLYMORPHS):

    c = colors[i]

    pdf_bol = df_bol[df_bol["polymorph"] == polymorph]
    pdf_csd = df_csd[df_csd["polymorph"] == polymorph]

    temps_fit = np.linspace(0.0, pdf_bol["temp"].max(), 200)

    for ax in (ax1, ax2):
        ax.scatter(pdf_bol["temp"], pdf_bol["a"], c=c, label=polymorph)
        a_coeffs = coeff_df.loc[polymorph, "a"].values
        a_fit = quadratic(a_coeffs, temps_fit)
        ax.plot(temps_fit, a_fit, ls="--", c=c)
        ax.scatter(pdf_csd["temp"], pdf_csd["a"], facecolors="None", edgecolors=c, zorder=0)

ax1.set_ylim(6.95, 7.05)
ax2.set_ylim(5.045, 5.145)

ax1.spines.bottom.set_visible(False)
ax2.spines.top.set_visible(False)
ax1.tick_params(axis="x", which="both", bottom=False)

d = 0.5
kwargs = dict(marker=[(-1, -d), (1, d)], markersize=12,
              linestyle="none", color='k', mec='k', mew=1, clip_on=False)
ax1.plot([0, 1], [0, 0], transform=ax1.transAxes, **kwargs)
ax2.plot([0, 1], [1, 1], transform=ax2.transAxes, **kwargs)

ax2.set_xlabel(r"T / $\mathrm{K}$")
fig.text(-0.01, 0.5, r"$a$ / $\mathrm{\AA}$", va="center", rotation="vertical")

handles, labels = ax1.get_legend_handles_labels()
ax1.legend(handles=handles, labels=[r"$\alpha$-glycine", r"$\beta$-glycine", r"$\gamma$-glycine"], loc='upper center', bbox_to_anchor=(0.5, 1.25), ncol=3, framealpha=0, handletextpad=0.0)

fig.savefig(plot_dir / "a.png")
fig.savefig(plot_dir / "a.pdf")
plt.close(fig)


# b
fig, (ax1, ax2) = plt.subplots(2, 1, sharex=True, gridspec_kw={"height_ratios": [1, 1], "hspace": 0.05})

for i, polymorph in enumerate(POLYMORPHS):

    c = colors[i]

    pdf_bol = df_bol[df_bol["polymorph"] == polymorph]
    pdf_csd = df_csd[df_csd["polymorph"] == polymorph]

    temps_fit = np.linspace(0.0, pdf_bol["temp"].max(), 200)

    for ax in (ax1, ax2):
        ax.scatter(pdf_bol["temp"], pdf_bol["b"], c=c, label=polymorph)
        b_coeffs = coeff_df.loc[polymorph, "b"].values
        b_fit = quadratic(b_coeffs, temps_fit)
        ax.plot(temps_fit, b_fit, ls="--", c=c)
        ax.scatter(pdf_csd["temp"], pdf_csd["b"], facecolors="None", edgecolors=c, zorder=0)

ax1.set_ylim(11.5, 12.5)
ax2.set_ylim(6.1, 7.1)

ax1.spines.bottom.set_visible(False)
ax2.spines.top.set_visible(False)
ax1.tick_params(axis="x", which="both", bottom=False)

d = 0.5
kwargs = dict(marker=[(-1, -d), (1, d)], markersize=12,
              linestyle="none", color='k', mec='k', mew=1, clip_on=False)
ax1.plot([0, 1], [0, 0], transform=ax1.transAxes, **kwargs)
ax2.plot([0, 1], [1, 1], transform=ax2.transAxes, **kwargs)

ax2.set_xlabel(r"T / $\mathrm{K}$")
fig.text(-0.01, 0.5, r"$b$ / $\mathrm{\AA}$", va="center", rotation="vertical")

handles, labels = ax1.get_legend_handles_labels()
ax1.legend(handles=handles, labels=[r"$\alpha$-glycine", r"$\beta$-glycine", r"$\gamma$-glycine"], loc='upper center', bbox_to_anchor=(0.5, 1.25), ncol=3, framealpha=0, handletextpad=0.0)

fig.savefig(plot_dir / "b.png")
fig.savefig(plot_dir / "b.pdf")
plt.close(fig)


# c
fig, (ax1, ax2) = plt.subplots(2, 1, sharex=True, gridspec_kw={"height_ratios": [1, 1], "hspace": 0.05})

for i, polymorph in enumerate(POLYMORPHS):

    c = colors[i]

    pdf_bol = df_bol[df_bol["polymorph"] == polymorph]
    pdf_csd = df_csd[df_csd["polymorph"] == polymorph]

    temps_fit = np.linspace(0.0, pdf_bol["temp"].max(), 200)

    for ax in (ax1, ax2):
        ax.scatter(pdf_bol["temp"], pdf_bol["c"], c=c, label=polymorph)
        c_coeffs = coeff_df.loc[polymorph, "c"].values
        c_fit = quadratic(c_coeffs, temps_fit)
        ax.plot(temps_fit, c_fit, ls="--", c=c)
        ax.scatter(pdf_csd["temp"], pdf_csd["c"], facecolors="None", edgecolors=c, zorder=0)

ax1.set_ylim(5.435, 5.495)
ax2.set_ylim(5.35, 5.41)

ax1.spines.bottom.set_visible(False)
ax2.spines.top.set_visible(False)
ax1.tick_params(axis="x", which="both", bottom=False)

d = 0.5
kwargs = dict(marker=[(-1, -d), (1, d)], markersize=12,
              linestyle="none", color='k', mec='k', mew=1, clip_on=False)
ax1.plot([0, 1], [0, 0], transform=ax1.transAxes, **kwargs)
ax2.plot([0, 1], [1, 1], transform=ax2.transAxes, **kwargs)

ax2.set_xlabel(r"T / $\mathrm{K}$")
fig.text(-0.01, 0.5, r"$c$ / $\mathrm{\AA}$", va="center", rotation="vertical")

handles, labels = ax1.get_legend_handles_labels()
ax1.legend(handles=handles, labels=[r"$\alpha$-glycine", r"$\beta$-glycine", r"$\gamma$-glycine"], loc='upper center', bbox_to_anchor=(0.5, 1.25), ncol=3, framealpha=0, handletextpad=0.0)

fig.savefig(plot_dir / "c.png")
fig.savefig(plot_dir / "c.pdf")
plt.close(fig)


# beta
fig, (ax1, ax2) = plt.subplots(2, 1, sharex=True, gridspec_kw={"height_ratios": [1, 1], "hspace": 0.05})

for i, polymorph in enumerate(POLYMORPHS[:2]):

    c = colors[i]

    pdf_bol = df_bol[df_bol["polymorph"] == polymorph]
    pdf_csd = df_csd[df_csd["polymorph"] == polymorph]

    temps_fit = np.linspace(0.0, pdf_bol["temp"].max(), 200)

    for ax in (ax1, ax2):
        ax.scatter(pdf_bol["temp"], pdf_bol["beta"], c=c, label=polymorph)
        beta_coeffs = coeff_df.loc[polymorph, "beta"].values
        beta_fit = quadratic(beta_coeffs, temps_fit)
        ax.plot(temps_fit, beta_fit, ls="--", c=c)
        ax.scatter(pdf_csd["temp"], pdf_csd["beta"], facecolors="None", edgecolors=c, zorder=0)

ax1.set_ylim(113.01, 113.61)
ax2.set_ylim(111.59, 112.19)

ax1.spines.bottom.set_visible(False)
ax2.spines.top.set_visible(False)
ax1.tick_params(axis="x", which="both", bottom=False)

d = 0.5
kwargs = dict(marker=[(-1, -d), (1, d)], markersize=12,
              linestyle="none", color='k', mec='k', mew=1, clip_on=False)
ax1.plot([0, 1], [0, 0], transform=ax1.transAxes, **kwargs)
ax2.plot([0, 1], [1, 1], transform=ax2.transAxes, **kwargs)

ax2.set_xlabel(r"T / $\mathrm{K}$")
fig.text(0.0, 0.5, r"$\beta$ / deg", va="center", rotation="vertical")

handles, labels = ax1.get_legend_handles_labels()
ax1.legend(handles=handles, labels=[r"$\alpha$-glycine", r"$\beta$-glycine"], loc='upper center', bbox_to_anchor=(0.5, 1.25), ncol=2, framealpha=0, handletextpad=0.0)

fig.savefig(plot_dir / "beta.png")
fig.savefig(plot_dir / "beta.pdf")
plt.close(fig)


# volume
fig, ax = plt.subplots()

for i, polymorph in enumerate(POLYMORPHS):

    c = colors[i]

    pdf_bol = df_bol[df_bol["polymorph"] == polymorph]
    pdf_csd = df_csd[df_csd["polymorph"] == polymorph]

    temps_fit = np.linspace(0.0, pdf_bol["temp"].max(), 200)

    ax.scatter(pdf_bol["temp"], pdf_bol["vol"]/Z[polymorph], c=c, label=polymorph)

    a_coeffs = coeff_df.loc[polymorph, "a"].values
    a_fit = quadratic(a_coeffs, temps_fit)
    b_coeffs = coeff_df.loc[polymorph, "b"].values
    b_fit = quadratic(b_coeffs, temps_fit)
    c_coeffs = coeff_df.loc[polymorph, "c"].values
    c_fit = quadratic(c_coeffs, temps_fit)
    if polymorph != "gamma":
        alpha_fit = np.full_like(temps_fit, 90.0)
        beta_coeffs = coeff_df.loc[polymorph, "beta"].values
        beta_fit = quadratic(beta_coeffs, temps_fit)
        gamma_fit = np.full_like(temps_fit, 90.0)
    else:
        alpha_fit = np.full_like(temps_fit, 90.0)
        beta_fit  = np.full_like(temps_fit, 90.0)
        gamma_fit = np.full_like(temps_fit, 120.0)

    volume_fit = cell_volume(a_fit, b_fit, c_fit, alpha_fit, beta_fit, gamma_fit)

    ax.plot(temps_fit, volume_fit/Z[polymorph], ls="--", c=c)
    ax.scatter(pdf_csd["temp"], pdf_csd["vol"]/Z[polymorph], facecolors="None", edgecolors=c, zorder=0)

ax.set_xlabel(r"T / $\mathrm{K}$")
ax.set_ylabel(r"Volume per Molecule / $\mathrm{\AA}^3$")

handles, labels = ax.get_legend_handles_labels()
ax.legend(handles=handles, labels=[r"$\alpha$-glycine", r"$\beta$-glycine", r"$\gamma$-glycine"], loc='upper center', bbox_to_anchor=(0.5, 1.12), ncol=3, framealpha=0, handletextpad=0.0)

fig.savefig(plot_dir / "vol_mol.png")
fig.savefig(plot_dir / "vol_mol.pdf")
plt.close(fig)
