# Supplementary material for: Assessment and Optimization of Force Fields for Glycine Polymorphism and Solution Properties
Source: J Chem Theory Comput. 2026 Apr 7;22(8):4012–25. doi: 10.1021/acs.jctc.6c00162 (PMC13130867; doi:10.1021/acs.jctc.6c00162)
Supplement: Supplementary file 2 [file ct6c00162_si_002.zip › Glycine-Force-Field-Data/Experimental-Cell-Parameters/extract2.py]

from simutils.setup.cgf import POLYMORPHS, Z
from simutils import ureg
from simutils.plotting.config import set_plot_style
from pathlib import Path
import pandas as pd
import numpy as np


def cell_volume(a, b, c, alpha, beta, gamma):
    cos_a, cos_b, cos_g = np.cos(np.deg2rad(alpha)), np.cos(np.deg2rad(beta)), np.cos(np.deg2rad(gamma))
    return a*b*c * np.sqrt(1 + 2*cos_a*cos_b*cos_g - cos_a**2 - cos_b**2 - cos_g**2)

def quadratic(coeffs, x):
    a_0, a_1, a_2 = coeffs
    return a_0 + a_1*x + a_2*x**2

set_plot_style()

BASE = Path(__file__).parent

temps = np.linspace(0, 400, 9)

index = pd.MultiIndex.from_product([POLYMORPHS, temps], names=["polymorph", "temp"])
columns = ["vol", "dens", "a", "b", "c", "alpha", "beta", "gamma"]
df = pd.DataFrame(index=index, columns=columns)

coeff_df = pd.read_csv(BASE / "data" / "coeffs.csv", index_col=0, header=[0,1])

for i, polymorph in enumerate(POLYMORPHS):

    a_coeffs = coeff_df.loc[polymorph, "a"].values
    a = quadratic(a_coeffs, temps)

    b_coeffs = coeff_df.loc[polymorph, "b"].values
    b = quadratic(b_coeffs, temps)

    c_coeffs = coeff_df.loc[polymorph, "c"].values
    c = quadratic(c_coeffs, temps)

    if polymorph != "gamma":
        beta_coeffs = coeff_df.loc[polymorph, "beta"].values
        beta = quadratic(beta_coeffs, temps)
        alpha = np.full_like(temps, 90.0)
        gamma = np.full_like(temps, 90.0)
    else:
        alpha = np.full_like(temps, 90.0)
        beta  = np.full_like(temps, 90.0)
        gamma = np.full_like(temps, 120.0)

    vol = cell_volume(a, b, c, alpha, beta, gamma)

    dens = (Z[polymorph] * 75.0675*ureg("g/mol")) / (vol*ureg("angstrom^3") * ureg("N_A"))
    dens = dens.to("g/cm^3").magnitude

    df.loc[(polymorph, slice(None)), :] = np.column_stack([
        vol,
        dens,
        a,
        b,
        c,
        alpha,
        beta,
        gamma,
    ])

print(df)

df.to_csv(BASE / "data" / "exp_cell_temps.csv")
