# Supplementary material for: Assessment and Optimization of Force Fields for Glycine Polymorphism and Solution Properties
Source: J Chem Theory Comput. 2026 Apr 7;22(8):4012–25. doi: 10.1021/acs.jctc.6c00162 (PMC13130867; doi:10.1021/acs.jctc.6c00162)
Supplement: Supplementary file 2 [file ct6c00162_si_002.zip › Glycine-Force-Field-Data/Experimental-Cell-Parameters/fit.py]

from simutils.setup.cgf import POLYMORPHS
from pathlib import Path
import pandas as pd
import numpy as np
from scipy.optimize import least_squares


def cell_volume(a, b, c, alpha, beta, gamma):
    cos_a, cos_b, cos_g = np.cos(np.deg2rad(alpha)), np.cos(np.deg2rad(beta)), np.cos(np.deg2rad(gamma))
    return a*b*c * np.sqrt(1 + 2*cos_a*cos_b*cos_g - cos_a**2 - cos_b**2 - cos_g**2)

def quadratic(coeffs, x):
    a_0, a_1, a_2 = coeffs
    return a_0 + a_1*x + a_2*x**2

def residuals_monoclinic(params, df):
    temp = df["temp"].values
    coeffs_arr = np.split(params, 4)
    a = quadratic(coeffs_arr[0], temp)
    b = quadratic(coeffs_arr[1], temp)
    c = quadratic(coeffs_arr[2], temp)
    beta = quadratic(coeffs_arr[3], temp)
    vol = cell_volume(a, b, c, 90.0, beta, 90.0)

    # dimensionless residuals
    res_a = (a - df["a"].values) / df["a"].std()
    res_b = (b - df["b"].values) / df["b"].std()
    res_c = (c - df["c"].values) / df["c"].std()
    res_beta = (beta - df["beta"].values) / df["beta"].std()
    res_vol = (vol - df["vol"].values) / df["vol"].std()

    return np.concatenate([res_a, res_b, res_c, res_beta, res_vol])

def residuals_trigonal(params, df):
    temp = df["temp"].values
    coeffs_arr = np.split(params, 3)
    a = quadratic(coeffs_arr[0], temp)
    b = quadratic(coeffs_arr[1], temp)
    c = quadratic(coeffs_arr[2], temp)
    vol = cell_volume(a, b, c, 90.0, 90.0, 120.0)

    # dimensionless residuals
    res_a = (a - df["a"].values) / df["a"].std()
    res_b = (b - df["b"].values) / df["b"].std()
    res_c = (c - df["c"].values) / df["c"].std()
    res_vol = (vol - df["vol"].values) / df["vol"].std()

    return np.concatenate([res_a, res_b, res_c, res_vol])

BASE = Path(__file__).parent

df = pd.read_csv(BASE / "data" / "boldyreva.csv", index_col=0)

properties = ["a", "b", "c", "beta"]
columns = pd.MultiIndex.from_tuples([(p, f"a_{i}") for p in properties for i in range(3)])
coeffs_df = pd.DataFrame(index=POLYMORPHS, columns=columns)

# alpha
df_subset = df[df["polymorph"] == "alpha"]
init_params = []
for p in ["a", "b", "c", "beta"]:
    avg = df_subset[p].mean()
    init_params.extend([avg, 0.0, 0.0])
init_params = np.array(init_params)
result = least_squares(residuals_monoclinic, init_params, args=(df_subset,))
idx = 0
for p in ["a", "b", "c", "beta"]:
    coeffs_df.loc["alpha", [(p, f"a_{i}") for i in range(3)]] = result.x[idx:idx+3]
    idx += 3

# beta
df_subset = df[df["polymorph"] == "beta"]
init_params = []
for p in ["a", "b", "c", "beta"]:
    avg = df_subset[p].mean()
    init_params.extend([avg, 0.0, 0.0])
init_params = np.array(init_params)
result = least_squares(residuals_monoclinic, init_params, args=(df_subset,))
idx = 0
for p in ["a", "b", "c", "beta"]:
    coeffs_df.loc["beta", [(p, f"a_{i}") for i in range(3)]] = result.x[idx:idx+3]
    idx += 3

# gamma
df_subset = df[df["polymorph"] == "gamma"]
init_params = []
for p in ["a", "b", "c"]:
    avg = df_subset[p].mean()
    init_params.extend([avg, 0.0, 0.0])
init_params = np.array(init_params)
result = least_squares(residuals_trigonal, init_params, args=(df_subset,))
idx = 0
for p in ["a", "b", "c"]:
    coeffs_df.loc["gamma", [(p, f"a_{i}") for i in range(3)]] = result.x[idx:idx+3]
    idx += 3

print(coeffs_df)

data_dir = BASE / "data"
coeffs_df.to_csv(data_dir / "coeffs.csv")
