# Supplementary material for: Assessment and Optimization of Force Fields for Glycine Polymorphism and Solution Properties
Source: J Chem Theory Comput. 2026 Apr 7;22(8):4012–25. doi: 10.1021/acs.jctc.6c00162 (PMC13130867; doi:10.1021/acs.jctc.6c00162)
Supplement: Supplementary file 2 [file ct6c00162_si_002.zip › Glycine-Force-Field-Data/Experimental-Cell-Parameters/clean.py]

from pathlib import Path
import pandas as pd

BASE = Path(__file__).parent

df = pd.read_csv(BASE / "data" / "glycine_csd_all.csv", index_col=0)

# drop entries without spacegroup information
df = df[df["spacegroup_symbol"] != "Unknown"]

# drop entires not at ambient pressure
df = df[df["press"].isna()]

# clean up polymorph column
df["polymorph"] = df["polymorph"].str.lower().str.extract(r"(alpha|beta|gamma)")

# drop entires with no temperature information
df = df.dropna(subset=["temp"])

# clean up temperature column
df["temp"] = df["temp"].str.findall(r"\d+\.?\d*").str[0]

# drop density column
df = df.drop(columns=["dens"])

# entry GLYCIN99 is an outlier
df = df.drop(index="GLYCIN99")

# for beta set c > a
mask = df["polymorph"] == "beta"
min_ac = df.loc[mask, ["a", "c"]].min(axis=1)
max_ac = df.loc[mask, ["a", "c"]].max(axis=1)
df.loc[mask, "a"] = min_ac
df.loc[mask, "c"] = max_ac

df.to_csv(BASE / "data" / "glycine_csd_clean.csv")
