# Supplementary material for: Assessment and Optimization of Force Fields for Glycine Polymorphism and Solution Properties
Source: J Chem Theory Comput. 2026 Apr 7;22(8):4012–25. doi: 10.1021/acs.jctc.6c00162 (PMC13130867; doi:10.1021/acs.jctc.6c00162)
Supplement: Supplementary file 2 [file ct6c00162_si_002.zip › Glycine-Force-Field-Data/Experimental-Cell-Parameters/data/coeffs.csv]

	a	a	a	b	b	b	c	c	c	beta	beta	beta
	a_0	a_1	a_2	a_0	a_1	a_2	a_0	a_1	a_2	a_0	a_1	a_2
alpha	5.084767165492841	4.145049266998342e-05	8.641885169108699e-08	11.770256643198405	0.00032090008812936003	1.2389688503254855e-06	5.460518431847948	2.5179089357302045e-05	-5.6205357854015117e-08	112.11200072527522	-0.0013000591720519323	1.0060593893959486e-07
beta	5.07083314219849	4.03263901671437e-05	1.1848003251294428e-07	6.14474995317646	0.0003060054237433352	4.317831418664233e-07	5.391426921704655	-5.11018852580579e-05	9.644010041862021e-08	113.51196964353703	-0.0010164292889336085	-4.4941865796334027e-07
gamma	6.968198249585539	0.00016964638825602094	2.325623396324203e-07	6.96819824958553	0.00016964638825611153	2.3256233963220353e-07	5.476509071074163	9.367497903504444e-06	2.314582113233983e-08
