# Supplementary material for: Assessment and Optimization of Force Fields for Glycine Polymorphism and Solution Properties
Source: J Chem Theory Comput. 2026 Apr 7;22(8):4012–25. doi: 10.1021/acs.jctc.6c00162 (PMC13130867; doi:10.1021/acs.jctc.6c00162)
Supplement: Supplementary file 2 [file ct6c00162_si_002.zip › Glycine-Force-Field-Data/Experimental-Cell-Parameters/data/boldyreva.csv]

	polymorph	z	temp	press	vol	crystal_system	spacegroup_symbol	a	b	c	alpha	beta	gamma
BOLDYREVA	alpha	4	294		310.1	monoclinic	P21/n	5.1047	11.9720	5.4631	90.0	111.740	90.0
BOLDYREVA	alpha	4	250		308.58	monoclinic	P21/n	5.0998	11.928	5.4632	90.0	111.789	90.0
BOLDYREVA	alpha	4	200		307.15	monoclinic	P21/n	5.0972	11.884	5.4634	90.0	111.86	90.0
BOLDYREVA	alpha	4	150		305.77	monoclinic	P21/n	5.0927	11.846	5.463	90.0	111.918	90.0
BOLDYREVA	beta	2	250		157.31	monoclinic	P21	5.0883	6.248	5.3847	90.0	113.23	90.0
BOLDYREVA	beta	2	200		156.5	monoclinic	P21	5.0837	6.224	5.385	90.0	113.29	90.0
BOLDYREVA	beta	2	150		155.7	monoclinic	P21	5.0795	6.200	5.386	90.0	113.35	90.0
BOLDYREVA	beta	2	105		155.15	monoclinic	P21	5.0764	6.182	5.3871	90.0	113.40	90.0
BOLDYREVA	gamma	3	294		235.15	trigonal	P31	7.0383	7.0383	5.4813	90.0	90.0	120.0
BOLDYREVA	gamma	3	250		234.2	trigonal	P31	7.0249	7.0249	5.4802	90.0	90.0	120.0
BOLDYREVA	gamma	3	200		233.3	trigonal	P31	7.0117	7.0117	5.4794	90.0	90.0	120.0
BOLDYREVA	gamma	3	150		232.5	trigonal	P31	6.998	6.998	5.4784	90.0	90.0	120.0
