# Supplementary material for: Assessment and Optimization of Force Fields for Glycine Polymorphism and Solution Properties
Source: J Chem Theory Comput. 2026 Apr 7;22(8):4012–25. doi: 10.1021/acs.jctc.6c00162 (PMC13130867; doi:10.1021/acs.jctc.6c00162)
Supplement: Supplementary file 2 [file ct6c00162_si_002.zip › Glycine-Force-Field-Data/Experimental-Cell-Parameters/data/glycine_csd_clean.csv]

	polymorph	z	temp	press	vol	crystal_system	spacegroup_symbol	a	b	c	alpha	beta	gamma
GLYCIN06	alpha	4.0	415		313.6156359173649	monoclinic	P21/n	5.11	12.12	5.45	90.0	111.70000000000002	90.0
GLYCIN07	alpha	4.0	355		310.6776351042428	monoclinic	P21/n	5.1000000000000005	12.03	5.45	90.0	111.70000000000002	90.0
GLYCIN09	alpha	4.0	77		302.80001015878656	monoclinic	P21/n	5.069	11.801	5.448	90.0	111.70000000000002	90.0
GLYCIN11	beta	2.0	77		154.1012555103884	monoclinic	P21	5.077	6.1450000000000005	5.3740000000000006	90.0	113.2	90.0
GLYCIN16	gamma	3.0	83		230.59214209662693	trigonal	P32	6.9750000000000005	6.9750000000000005	5.473	90.0	90.0	120.0
GLYCIN17	alpha	4.0	120		304.17580782356544	monoclinic	P21/n	5.0835	11.82	5.4579	90.0	111.95	90.0
GLYCIN19	alpha	4.0	288		308.7828138447972	monoclinic	P21/n	5.0993	11.9416	5.4608	90.0	111.784	90.0
GLYCIN20	alpha	4.0	301		309.0049804963565	monoclinic	P21/n	5.0999	11.9516	5.4594000000000005	90.0	111.781	90.0
GLYCIN21	alpha	4.0	304		309.23282964869225	monoclinic	P21/n	5.1008	11.9558	5.4602	90.0	111.772	90.0
GLYCIN22	alpha	4.0	313		309.52839045714575	monoclinic	P21/n	5.1012	11.9651	5.4604	90.0	111.763	90.0
GLYCIN23	alpha	4.0	323		309.8762930808031	monoclinic	P21/n	5.1026	11.9752	5.4602	90.0	111.757	90.0
GLYCIN24	alpha	4.0	427		312.6303302870077	monoclinic	P21/n	5.1074	12.0775	5.4596	90.0	111.827	90.0
GLYCIN25	beta	2.0	294		158.17370263873892	monoclinic	P21	5.093500000000001	6.274	5.3847000000000005	90.0	113.19	90.0
GLYCIN27	beta	2.0	295		158.1049946025151	monoclinic	P21	5.0920000000000005	6.273	5.384	90.0	113.17	90.0
GLYCIN28	alpha	4.0	295		310.3553593710409	monoclinic	P21/n	5.106	11.979	5.463	90.0	111.75	90.0
GLYCIN29	alpha	4.0	294		310.12229466944115	monoclinic	P21/n	5.1047	11.972	5.4631	90.0	111.74	90.0
GLYCIN30	alpha	4.0	150		305.7507196270145	monoclinic	P21/n	5.092700000000001	11.846	5.463	90.0	111.918	90.0
GLYCIN31	beta	2.0	294		158.1286492155201	monoclinic	P21	5.0932	6.272	5.3852	90.0	113.19	90.0
GLYCIN32	beta	2.0	150		155.15524293745963	monoclinic	P21	5.0764000000000005	6.182	5.3871	90.0	113.4	90.0
GLYCIN33	gamma	3.0	294		235.1525824221752	trigonal	P31	7.0383	7.0383	5.4813	90.0	90.0	120.0
GLYCIN34	gamma	3.0	150		232.3444198702565	trigonal	P31	6.998	6.998	5.478400000000001	90.0	90.0	120.0
GLYCIN69	alpha	4.0	23		303.15711650416387	monoclinic	P21/n	5.086600000000001	11.7731	5.4595	90.0	111.99	90.0
GLYCIN71	beta	2.0	293		158.3105384554261	monoclinic	P21	5.0905000000000005	6.276	5.388	90.0	113.12000000000002	90.0
GLYCIN80	alpha	4.0	288		308.7828138447972	monoclinic	P21/n	5.0993	11.9416	5.4608	90.0	111.784	90.0
GLYCIN83	gamma	3.0	153		233.46627716913787	trigonal	P31	7.011100000000001	7.011100000000001	5.4843	90.0	90.0	120.0
GLYCIN84	gamma	3.0	173		233.8927993936134	trigonal	P32	7.017060000000001	7.017060000000001	5.484990000000001	90.0	90.0	120.0
GLYCIN85	alpha	4.0	23		303.2275125871043	monoclinic	P21/n	5.087	11.773	5.46	90.0	111.98	90.0
GLYCIN86	alpha	4.0	23		303.2061471004289	monoclinic	P21/n	5.087	11.773	5.46	90.0	111.99	90.0
GLYCIN87	alpha	4.0	298		310.0034213203353	monoclinic	P21/n	5.103800000000001	11.9701	5.462000000000001	90.0	111.718	90.0
GLYCIN88	alpha	4.0	298		309.75401786655783	monoclinic	P21/n	5.104	11.966	5.462000000000001	90.0	111.79	90.0
GLYCIN89	alpha	4.0	250		308.7580950850437	monoclinic	P21/n	5.1012	11.9376	5.4626	90.0	111.848	90.0
GLYCIN90	alpha	4.0	250		310.42375896241515	monoclinic	P21/n	5.115	11.925	5.4812	90.0	111.8	90.0
GLYCIN91	alpha	4.0	200		306.7094609457426	monoclinic	P21/n	5.0936	11.8783	5.4625	90.0	111.872	90.0
GLYCIN92	alpha	4.0	190		306.64983179965384	monoclinic	P21/n	5.0949	11.8776	5.4614	90.0	111.899	90.0
GLYCIN93	alpha	4.0	150		305.3271082186384	monoclinic	P21/n	5.0906	11.8413	5.460500000000001	90.0	111.935	90.0
GLYCIN94	alpha	4.0	130		305.17664196836927	monoclinic	P21/n	5.091200000000001	11.8353	5.4617	90.0	111.98100000000002	90.0
GLYCIN95	alpha	4.0	100		304.25360291602885	monoclinic	P21/n	5.0876	11.8092	5.4615	90.0	111.992	90.0
GLYCIN96	alpha	4.0	50		303.9827422109855	monoclinic	P21/n	5.088100000000001	11.798000000000002	5.4629	90.0	112.034	90.0
GLYCIN97	alpha	4.0	50		303.35686332706445	monoclinic	P21/n	5.0856	11.7821	5.4615	90.0	112.02900000000002	90.0
GLYCIN98	alpha	4.0	10		303.5135795365341	monoclinic	P21/n	5.087400000000001	11.7817	5.463500000000001	90.0	112.05300000000004	90.0
