# Supplementary material for: Assessment and Optimization of Force Fields for Glycine Polymorphism and Solution Properties
Source: J Chem Theory Comput. 2026 Apr 7;22(8):4012–25. doi: 10.1021/acs.jctc.6c00162 (PMC13130867; doi:10.1021/acs.jctc.6c00162)
Supplement: Supplementary file 2 [file ct6c00162_si_002.zip › Glycine-Force-Field-Data/Experimental-Cell-Parameters/data/glycine_csd_all.csv]

	polymorph	z	temp	press	dens	vol	crystal_system	spacegroup_symbol	a	b	c	alpha	beta	gamma
GLYCIN	beta polymorph	2.0			1.5842608908292342	157.3612842269044	monoclinic	P21	5.077	6.268	5.38	90.0	113.2	90.0
GLYCIN01	gamma polymorph	3.0			1.590346919350209	235.13862789749848	trigonal	P32	7.037	7.037	5.4830000000000005	90.0	90.0	119.99999999999999
GLYCIN02	alpha polymorph	4.0			1.6099630240644978	309.69820375372854	monoclinic	P21/n	5.102	11.9709	5.4575000000000005	90.0	111.70000000000002	90.0
GLYCIN03	alpha polymorph	4.0			1.607111796898482	310.2476489967496	monoclinic	P21/n	5.1054	11.9688	5.4645	90.0	111.70000000000002	90.0
GLYCIN04	alpha polymorph	4.0			1.6070783131724669	310.2541130546556	monoclinic	P21/n	5.1054	11.9688	5.4645	90.0	111.697	90.0
GLYCIN05	alpha polymorph	4.0			1.6100189421973765	309.68744751673285	monoclinic	P21/n	5.102	11.9709	5.4575000000000005	90.0	111.705	90.0
GLYCIN06	alpha polymorph	4.0	415 K		0.0	313.6156359173649	monoclinic	P21/n	5.11	12.120000000000001	5.45	90.0	111.70000000000002	90.0
GLYCIN07	alpha polymorph	4.0	355 K		0.0	310.6776351042428	monoclinic	P21/n	5.1000000000000005	12.030000000000001	5.45	90.0	111.70000000000002	90.0
GLYCIN08	alpha polymorph	4.0			0.0	309.64654842539863	monoclinic	P21/n	5.102	11.97	5.457	90.0	111.70000000000002	90.0
GLYCIN09	alpha polymorph	4.0	77 K		0.0	302.80001015878656	monoclinic	P21/n	5.069	11.801	5.448	90.0	111.70000000000002	90.0
GLYCIN10	beta polymorph	2.0			0.0	157.30693408238707	monoclinic	P21	5.077	6.267	5.3790000000000004	90.0	113.2	90.0
GLYCIN11	beta polymorph	2.0	77 K		0.0	154.1012555103884	monoclinic	P21	5.077	6.1450000000000005	5.3740000000000006	90.0	113.2	90.0
GLYCIN12	gamma polymorph	0.0	415 K			477.237775888	orthorhombic	Unknown	7.096	12.266	5.4830000000000005	90.0	90.0	90.0
GLYCIN13	gamma polymorph	0.0				470.298803619	orthorhombic	Unknown	7.037	12.189	5.4830000000000005	90.0	90.0	90.0
GLYCIN14	gamma polymorph	0.0	77 K			463.300039235	orthorhombic	Unknown	6.985	12.097	5.4830000000000005	90.0	90.0	90.0
GLYCIN15	gamma polymorph	3.0			1.5839756407490937	236.08443392486294	trigonal	P32	7.046	7.046	5.4910000000000005	90.0	90.0	119.99999999999999
GLYCIN16	gamma polymorph	3.0	at 83 K		1.6217031035702925	230.59214209662693	trigonal	P32	6.9750000000000005	6.9750000000000005	5.473	90.0	90.0	119.99999999999999
GLYCIN17	alpha polymorph	4.0	at 120 K		1.6391923481038504	304.17580782356544	monoclinic	P21/n	5.0835	11.82	5.4579	90.0	111.95	90.0
GLYCIN18	gamma polymorph	3.0			1.5917984955818176	234.92420273983157	trigonal	P31	7.037	7.037	5.478	90.0	90.0	119.99999999999999
GLYCIN19	alpha polymorph	4.0	at 288 K		1.6147357764325163	308.7828138447972	monoclinic	P21/n	5.0993	11.941600000000001	5.4608	90.0	111.784	90.0
GLYCIN20	alpha polymorph	4.0	at 301 K		1.6135748228452087	309.00498049635655	monoclinic	P21/n	5.0999	11.951600000000001	5.4594000000000005	90.0	111.781	90.0
GLYCIN21	alpha polymorph	4.0	at 304 K		1.6123859075025746	309.23282964869225	monoclinic	P21/n	5.1008000000000004	11.9558	5.4602	90.0	111.772	90.0
GLYCIN22	alpha polymorph	4.0	at 313 K		1.6108462810997861	309.52839045714575	monoclinic	P21/n	5.1012	11.965100000000001	5.4604	90.0	111.763	90.0
GLYCIN23	alpha polymorph	4.0	at 323 K		1.6090377605384627	309.8762930808031	monoclinic	P21/n	5.1026	11.975200000000001	5.4602	90.0	111.757	90.0
GLYCIN24	alpha polymorph	4.0	at 427 K		1.5948633525255136	312.6303302870077	monoclinic	P21/n	5.1074	12.0775	5.4596	90.0	111.827	90.0
GLYCIN25	beta polymorph; forms the alpha polymorph if air humidity increases	2.0	at 294 K		1.5761237435323876	158.17370263873892	monoclinic	P21	5.093500000000001	6.274	5.3847000000000005	90.0	113.19	90.0
GLYCIN26	beta polymorph	2.0			1.602856914047622	155.53561028838095	monoclinic	P21	5.0785	6.1923	5.386900000000001	90.0	113.346	90.0
GLYCIN27	beta polymorph	2.0	at 295 K		1.5768086831039432	158.1049946025151	monoclinic	P21	5.0920000000000005	6.273	5.384	90.0	113.17	90.0
GLYCIN28	alpha polymorph	4.0	at 295 K		1.606554040739469	310.3553593710409	monoclinic	P21/n	5.106	11.979000000000001	5.463	90.0	111.75000000000001	90.0
GLYCIN29	alpha polymorph	4.0	at 294 K		1.607761406493382	310.12229466944115	monoclinic	P21/n	5.1047	11.972000000000001	5.4631	90.0	111.74000000000001	90.0
GLYCIN30	alpha polymorph	4.0	at 150 K		1.6307489227529586	305.7507196270145	monoclinic	P21/n	5.092700000000001	11.846	5.463	90.0	111.918	90.0
GLYCIN31	beta polymorph	2.0	at 294 K		1.5765728068135505	158.1286492155201	monoclinic	P21	5.0932	6.272	5.3852	90.0	113.19	90.0
GLYCIN32	beta polymorph	2.0	at 150 K		1.6067863619138985	155.15524293745963	monoclinic	P21	5.0764000000000005	6.182	5.3871	90.0	113.4	90.0
GLYCIN33	gamma polymorph	3.0	at 294 K		1.5902525443061333	235.15258242217521	trigonal	P31	7.0383000000000004	7.0383000000000004	5.4813	90.0	90.0	119.99999999999999
GLYCIN34	gamma polymorph	3.0	at 150 K		1.609472664356822	232.3444198702565	trigonal	P31	6.998	6.998	5.478400000000001	90.0	90.0	119.99999999999999
GLYCIN35	high-pressure polymorph	2.0	at 295 K	0.785 GPa	1.9807638944942407	125.86120386397863	monoclinic	Pn	5.3790000000000004	5.557	4.78	90.0	118.25	90.0
GLYCIN36	delta polymorph	2.0	at 293 K	at 0.95 GPa	1.7093532319154952	145.8454131519567	monoclinic	Pn	4.973	5.939	5.4830000000000005	90.0	115.76	90.0
GLYCIN37	delta polymorph	2.0	at 293 K	at 3.38 GPa	1.8222894140785126	136.80666002080326	monoclinic	Pn	4.8950000000000005	5.7620000000000005	5.454	90.0	117.21000000000001	90.0
GLYCIN38	delta polymorph	2.0	at 293 K	at 4.17 GPa	1.855019591688765	134.39282768134538	monoclinic	Pn	4.869	5.716	5.441	90.0	117.44	90.0
GLYCIN39	delta polymorph	2.0	at 293 K	at 5.83 GPa	1.9141268558494053	130.242845488273	monoclinic	Pn	4.828	5.636	5.413	90.0	117.84	90.0
GLYCIN40	delta polymorph	2.0	at 293 K	at 7.46 GPa	1.9693933989955397	126.58787647937704	monoclinic	Pn	4.791	5.57	5.38	90.0	118.15	90.0
GLYCIN41	delta polymorph	2.0	at 293 K	at 7.10 GPa	1.9547628242459227	127.53533330956373	monoclinic	Pn	4.801	5.587	5.389	90.0	118.08000000000001	90.0
GLYCIN42	delta polymorph	2.0	at 293 K	at 6.72 GPa	1.9390814389334134	128.56671376756378	monoclinic	Pn	4.807	5.609	5.4	90.0	117.99000000000001	90.0
GLYCIN43	delta polymorph	2.0	at 293 K	at 6.10 GPa	1.9246201149244146	129.5327459160109	monoclinic	Pn	4.82	5.626	5.405	90.0	117.90000000000002	90.0
GLYCIN44	delta polymorph	2.0	at 293 K	at 5.10 GPa	1.8913985570365666	131.80792985374373	monoclinic	Pn	4.8420000000000005	5.67	5.4190000000000005	90.0	117.62999999999998	90.0
GLYCIN45	delta polymorph	2.0	at 293 K	at 4.38 GPa	1.8684583831156145	133.4262141368347	monoclinic	Pn	4.857	5.702	5.429	90.0	117.45	90.0
GLYCIN46	delta polymorph	2.0	at 293 K	at 3.63 GPa	1.8374971819948385	135.6744003605488	monoclinic	Pn	4.88	5.744	5.442	90.0	117.20000000000002	90.0
GLYCIN47	delta polymorph	2.0	at 293 K	at 3.12 GPa	1.807896535882894	137.8957940254034	monoclinic	Pn	4.908	5.769	5.464	90.0	116.96000000000001	90.0
GLYCIN48	delta polymorph	2.0	at 293 K	at 2.36 GPa	1.7813187238619694	139.95324081636144	monoclinic	Pn	4.923	5.828	5.452	90.0	116.53	90.0
GLYCIN49	delta polymorph	2.0	at 293 K	at 2.00 GPa	1.753618170209212	142.16397421429858	monoclinic	Pn	4.934	5.869	5.472	90.0	116.21	90.0
GLYCIN50	delta polymorph	2.0	at 293 K	at 1.39 GPa	1.7249711144620892	144.52492928212854	monoclinic	Pn	4.962	5.912	5.48	90.0	115.97000000000001	90.0
GLYCIN51	delta polymorph	2.0	at 293 K	at 3.27 GPa	1.8147864547732668	137.37226640392504	monoclinic	Pn	4.899	5.7700000000000005	5.464	90.0	117.20000000000002	90.0
GLYCIN52	gamma polymorph	3.0	at 293 K	at 5.83 GPa	1.872777941058247	199.67770032880327	trigonal	P31	6.622	6.622	5.258	90.0	90.0	119.99999999999999
GLYCIN53	gamma polymorph	3.0	at 293 K	at 1.85 GPa	1.7153966914763275	217.99738471874184	trigonal	P31	6.825	6.825	5.404	90.0	90.0	119.99999999999999
GLYCIN54	gamma polymorph	3.0	at 293 K	at 2.74 GPa	1.7374210989218717	215.2339422659663	trigonal	P31	6.7860000000000005	6.7860000000000005	5.397	90.0	90.0	119.99999999999999
GLYCIN55	gamma polymorph	3.0	at 293 K	at 3.27 GPa	1.7556195424357486	213.0028650616411	trigonal	P31	6.757000000000001	6.757000000000001	5.3870000000000005	90.0	90.0	119.99999999999999
GLYCIN56	gamma polymorph	3.0	at 293 K	at 3.38 GPa	1.7624633964174992	212.17574972458527	trigonal	P31	6.747	6.747	5.382	90.0	90.0	119.99999999999999
GLYCIN57	gamma polymorph	3.0	at 293 K	at 4.17 GPa	1.7964909537914175	208.15690260383005	trigonal	P31	6.694	6.694	5.364	90.0	90.0	119.99999999999999
GLYCIN58	gamma polymorph	3.0	at 293 K	at 4.67 GPa	1.772578747405157	210.96495320416244	trigonal	P31	6.739	6.739	5.364	90.0	90.0	119.99999999999999
GLYCIN59	gamma polymorph	3.0	at 293 K	at 0.63 GPa	1.651368209706783	226.4497949633055	trigonal	P31	6.933	6.933	5.44	90.0	90.0	119.99999999999999
GLYCIN60	delta polymorph	2.0	at 293 K	at 4.67 GPa	1.881720474845661	132.4858456205062	monoclinic	Pn	4.849	5.681	5.426	90.0	117.57999999999998	90.0
GLYCIN61	delta polymorph	2.0	at 293 K	at 6.47 GPa	1.9401664172078341	128.49481679521426	monoclinic	Pn	4.8100000000000005	5.606	5.396	90.0	117.98000000000002	90.0
GLYCIN62	delta polymorph	2.0	at 293 K	at 7.8 GPa	1.9763625999854293	126.14149262548574	monoclinic	Pn	4.785	5.562	5.38	90.0	118.24	90.0
GLYCIN63	alpha polymorph	4.0	at 293 K	at 2 GPa	1.7811594275465807	279.9315148052104	monoclinic	P21/n	4.9669	11.459	5.423100000000001	90.0	114.91599999999998	90.0
GLYCIN64	alpha polymorph	4.0	at 293 K	at 6.2 GPa	1.9167242603086592	260.13269982944934	monoclinic	P21/n	4.869000000000001	11.139	5.3777	90.0	116.888	90.0
GLYCIN65	gamma polymorph	3.0	at 293 K	at 0.5 GPa	1.646671942871404	227.09562406519086	trigonal	P31	6.9332	6.9332	5.4552000000000005	90.0	90.0	119.99999999999999
GLYCIN66	gamma polymorph	3.0	at 293 K	at 1.3 GPa	1.689530072941256	221.33491346858312	trigonal	P31	6.8617	6.8617	5.4282	90.0	90.0	119.99999999999999
GLYCIN67	delta polymorph	4.0	at 293 K	at 1.9GPa	1.7597544391772313	283.33649602601156	monoclinic	P21/a	11.156	5.864400000000001	5.3417	90.0	125.83000000000001	90.0
GLYCIN68	epsilon polymorph	2.0	at 293 K	at 4.3 GPa	1.8226471873113406	136.77980580493048	monoclinic	Pn	4.8887	5.7541	5.4419	90.0	116.68200000000002	90.0
GLYCIN69	alpha polymorph	4.0	at 23 K		1.6447004853862548	303.15711650416387	monoclinic	P21/n	5.086600000000001	11.773100000000001	5.4595	90.0	111.99000000000001	90.0
GLYCIN70	gamma polymorph	3.0			0.0	234.0620724740942	trigonal	P32	7.026	7.026	5.4750000000000005	90.0	90.0	119.99999999999999
GLYCIN71	beta polymorph	2.0	at 293 K		1.5747614199514655	158.3105384554261	monoclinic	P21	5.388	6.276	5.0905000000000005	90.0	113.12000000000002	90.0
GLYCIN72	beta polymorph	2.0	at 293 K	at 0.2 GPa	1.6000385848672827	155.8095727747881	monoclinic	P21	5.3806	6.2170000000000005	5.0760000000000005	90.0	113.42	90.0
GLYCIN73	beta polymorph	2.0	at 293 K	at 0.4 GPa	1.616522685280639	154.2207422149894	monoclinic	P21	5.377800000000001	6.183800000000001	5.0623000000000005	90.0	113.64	90.0
GLYCIN74	beta polymorph	2.0	at 293 K	at 0.7 GPa	1.6423406625788262	151.7963562686754	monoclinic	P21	5.374700000000001	6.1248000000000005	5.0449	90.0	113.931	90.0
GLYCIN75	high-pressure beta' polymorph	4.0	at 293 K	at 0.9 GPa	1.692490640033629	294.596995025502	monoclinic	P21/c	5.367	6.01	10.01	90.0	114.16	90.0
GLYCIN76	high-pressure beta' polymorph	4.0	at 293 K	at 1.7 GPa	1.72365675448902	289.2702711048216	monoclinic	P21/c	5.363	5.932	9.979000000000001	90.0	114.33	90.0
GLYCIN77	high-pressure beta' polymorph	4.0	at 293 K	at 1.9 GPa	1.7448796179617811	285.75189458922137	monoclinic	P21/c	5.3523000000000005	5.8893	9.958400000000001	90.0	114.45	90.0
GLYCIN78	high-pressure beta' polymorph	4.0	at 293 K	at 2.3 GPa	1.7590469999778755	283.450445990907	monoclinic	P21/c	5.344	5.863	9.949	90.0	114.59	90.0
GLYCIN79	high-pressure beta' polymorph	4.0	at 293 K	at 2.6 GPa	1.7787136496272185	280.3164279799576	monoclinic	P21/c	5.333	5.819	9.941	90.0	114.68000000000002	90.0
GLYCIN80	alpha polymorph	4.0	at 288 K		1.6147357764325163	308.7828138447972	monoclinic	P21/n	5.0993	11.941600000000001	5.4608	90.0	111.784	90.0
GLYCIN81	beta polymorph	2.0			1.476469576517686	168.84962094466943	triclinic	P1	5.14204	6.532019999999999	5.39898	90.0	111.39	90.0
GLYCIN82	gamma polymorph	3.0			1.513933696205611	247.00684939787118	triclinic	P1	7.21247	7.21247	5.4829	90.0	90.0	119.99999999999999
GLYCIN83	gamma polymorph	3.0	at 153 K		1.601738790849469	233.46627716913787	trigonal	P31	7.011100000000001	7.011100000000001	5.4843	90.0	90.0	119.99999999999999
GLYCIN84	gamma polymorph	3.0	at 173 K		1.5988178920707419	233.8927993936134	trigonal	P32	7.017060000000001	7.017060000000001	5.484990000000001	90.0	90.0	119.99999999999999
GLYCIN85	alpha polymorph	4.0	at 23 K		1.6443186583192002	303.2275125871043	monoclinic	P21/n	5.087	11.773	5.46	90.0	111.98	90.0
GLYCIN86	alpha polymorph	4.0	at 23 K		1.6444345255887802	303.2061471004289	monoclinic	P21/n	5.087	11.773	5.46	90.0	111.99000000000001	90.0
GLYCIN87	alpha polymorph	4.0	298 K		1.608377915763309	310.0034213203353	monoclinic	P21/n	5.103800000000001	11.9701	5.462000000000001	90.0	111.718	90.0
GLYCIN88	alpha polymorph	4.0	298 K		1.6096729272370374	309.75401786655783	monoclinic	P21/n	5.104	11.966000000000001	5.462000000000001	90.0	111.79	90.0
GLYCIN89	alpha polymorph	4.0	250 K		1.6148650500171067	308.75809508504375	monoclinic	P21/n	5.1012	11.9376	5.4626	90.0	111.84800000000001	90.0
GLYCIN90	alpha polymorph	4.0	250 K		1.6062000483766596	310.42375896241515	monoclinic	P21/n	5.115	11.925	5.4812	90.0	111.80000000000001	90.0
GLYCIN91	alpha polymorph	4.0	200 K		1.6256513741873109	306.7094609457426	monoclinic	P21/n	5.0936	11.878300000000001	5.4625	90.0	111.87200000000001	90.0
GLYCIN92	alpha polymorph	4.0	190 K		1.6259674878558292	306.64983179965384	monoclinic	P21/n	5.0949	11.877600000000001	5.4614	90.0	111.899	90.0
GLYCIN93	alpha polymorph	4.0	150 K		1.633011426897794	305.32710821863833	monoclinic	P21/n	5.0906	11.8413	5.460500000000001	90.0	111.935	90.0
GLYCIN94	alpha polymorph	4.0	130 K		1.633816577332857	305.17664196836927	monoclinic	P21/n	5.091200000000001	11.8353	5.4617	90.0	111.98100000000002	90.0
GLYCIN95	alpha polymorph	4.0	100 K		1.6387732203792684	304.25360291602885	monoclinic	P21/n	5.0876	11.8092	5.4615	90.0	111.992	90.0
GLYCIN96	alpha polymorph	4.0	50 K		1.6402334324513403	303.9827422109855	monoclinic	P21/n	5.088100000000001	11.798000000000002	5.4629	90.0	112.034	90.0
GLYCIN97	alpha polymorph	4.0	50 K		1.6436175242395188	303.35686332706445	monoclinic	P21/n	5.0856	11.7821	5.4615	90.0	112.02900000000002	90.0
GLYCIN98	alpha polymorph	4.0	10 K		1.6427688587247498	303.5135795365341	monoclinic	P21/n	5.087400000000001	11.7817	5.463500000000001	90.0	112.05300000000003	90.0
GLYCIN99	alpha polymorph	4.0	298 K		1.607973503972248	310.08138842522936	monoclinic	P21/c	5.10422	11.971770000000001	5.93652	90.0	121.26420000000003	90.0
