# Supplementary material for: Assessment and Optimization of Force Fields for Glycine Polymorphism and Solution Properties
Source: J Chem Theory Comput. 2026 Apr 7;22(8):4012–25. doi: 10.1021/acs.jctc.6c00162 (PMC13130867; doi:10.1021/acs.jctc.6c00162)
Supplement: Supplementary file 2 [file ct6c00162_si_002.zip › Glycine-Force-Field-Data/simutils/src/simutils/analysis/cell.py]

import numpy as np
from MDAnalysis.analysis.base import AnalysisBase
from MDAnalysis.transformations.base import TransformationBase


class ContinousCellMatrix(TransformationBase):
    def __init__(self, max_threads=None):
        super().__init__(max_threads=max_threads, parallelizable=False)
        self._H_prev = None

    def _transform(self, ts):
        H = ts.triclinic_dimensions

        if self._H_prev is not None:
            # unwrap b_x
            shift = np.round((H[1, 0] - self._H_prev[1, 0]) / H[0, 0])
            H[1] -= shift * H[0]
            # unwrap c_x
            shift = np.round((H[2, 0] - self._H_prev[2, 0]) / H[0, 0])
            H[2] -= shift * H[0]
            # unwrap c_y
            shift = np.round((H[2, 1] - self._H_prev[2, 1]) / H[1, 1])
            H[2] -= shift * H[1]

        ts.triclinic_dimensions = H.copy()
        self._H_prev = ts.triclinic_dimensions
        return ts


class CellParameters(AnalysisBase):
    """
    Compute cell parameters.

    Parameters
    ----------
    u : Universe
        Universe for MSD analysis.
    tau_min : float, optional
        Start time for averaging in ps (default = first frame time).
    tau_max : float, optional
        End time for averaging in ps (default = last frame time).

    Attributes
    ----------
    results.cell_matrices : ndarray
        Nx3x3 array of cell matrices. Components in Å.
    results.cell_parameters : ndarray
        Nx6 array of cell parameters: a, b, c, alpha, beta, gamma. Lengths in Å. Angles in degrees.
    results.avg_cell_matrix : ndarray
        3x3 array of average cell matrix values. Components in Å.
    results.avg_cell_parameters : ndarray
        Cell parameters of the average cell matrix. Lengths in Å. Angles in degrees.
    """

    def __init__(self, u, t_min=None, t_max=None):
        super(CellParameters, self).__init__(u.trajectory)
        self._u = u
        self._t_min = t_min
        self._t_max = t_max

    def _prepare(self):
        self.results.cell_matrices = np.zeros((self.n_frames, 3, 3))

    def _single_frame(self):
        self.results.cell_matrices[self._frame_index] = self._ts.triclinic_dimensions

    def _conclude(self):
        self.results.cell_parameters = np.zeros((self.n_frames, 6))
        for i in range(self.n_frames):
            self.results.cell_parameters[i] = calculate_cell_parameters(self.results.cell_matrices[i])

        times = self.times

        if self._t_min is None:
            self._t_min = times[0]
        if self._t_max is None:
            self._t_max = times[-1]

        mask = (times >= self._t_min) & (times <= self._t_max)

        self.results.avg_cell_matrix = self.results.cell_matrices[mask].mean(axis=0)
        self.results.avg_cell_parameters = calculate_cell_parameters(self.results.avg_cell_matrix)


def calculate_cell_parameters(H):
    """
    Calculate cell lengths and angles from cell matrix.

    Parameters
    ----------
    H : ndarray
        3x3 cell matrix, rows correspond to box vectors a, b, c. H[1, 0] = b_x.
        
    Returns
    -------
    cell_parameters : ndarray
        Cell parameters a, b, c, alpha, beta, gamma.
    """
    a_vec, b_vec, c_vec = H[0], H[1], H[2]
    a = np.linalg.norm(a_vec)
    b = np.linalg.norm(b_vec)
    c = np.linalg.norm(c_vec)
    alpha = np.degrees(np.arccos(np.dot(b_vec, c_vec) / (b * c)))
    beta  = np.degrees(np.arccos(np.dot(a_vec, c_vec) / (a * c)))
    gamma = np.degrees(np.arccos(np.dot(a_vec, b_vec) / (a * b)))
    return np.array([a, b, c, alpha, beta, gamma])


def box_volume(H):
    """
    Calculate box volume from cell matrix.

    Parameters
    ----------
    H : ndarray
        3x3 cell matrix, rows correspond to box vectors a, b, c. H[1, 0] = b_x.
        
    Returns
    -------
    box_volume : float
        Box volume.
    """
    return np.abs(np.linalg.det(H))
