# Supplementary material for: Assessment and Optimization of Force Fields for Glycine Polymorphism and Solution Properties
Source: J Chem Theory Comput. 2026 Apr 7;22(8):4012–25. doi: 10.1021/acs.jctc.6c00162 (PMC13130867; doi:10.1021/acs.jctc.6c00162)
Supplement: Supplementary file 2 [file ct6c00162_si_002.zip › Glycine-Force-Field-Data/simutils/src/simutils/setup/cgf.py]

FORCE_FIELDS = {
    "opls":["ligpargen_chelpg", "ligpargen_cm1a", "opls2020_basic", "opls2020_chelpg", "opls2020_cm1a", "opls2020_cndo", "opls_basic", "opls_chelpg", "opls_cm1a", "opls_cndo"],
    "gaff":["gaff2_abcg2", "gaff2_cndo", "gaff2_dnp", "gaff2_resp", "gaff_bcc", "gaff_cndo", "gaff_dnp", "gaff_resp"],
}

POLYMORPHS = ["alpha", "beta", "gamma"]

DEFAULTS = {
    "opls":"    1         3          yes         0.5         0.5",
    "gaff":"    1         2          yes         0.5        0.8333"
}

BETA_ZX = {"alpha":"1e-5", "beta":"1e-5", "gamma":"0.0"}

Z = {"alpha": 4, "beta": 2, "gamma": 3}

WATER_MODELS = ["tip3p", "tip4p", "tip4p2005"]

TEMPS = [298.15, 318.15] # K
