# Supplementary material for: Assessment and Optimization of Force Fields for Glycine Polymorphism and Solution Properties
Source: J Chem Theory Comput. 2026 Apr 7;22(8):4012–25. doi: 10.1021/acs.jctc.6c00162 (PMC13130867; doi:10.1021/acs.jctc.6c00162)
Supplement: Supplementary file 2 [file ct6c00162_si_002.zip › Glycine-Force-Field-Data/simutils/src/simutils/__init__.py]

from pint import UnitRegistry
import logging

ureg = UnitRegistry()

def set_logging_config():

    logging.basicConfig(
        level=logging.INFO,
        format="[%(levelname)s %(asctime)s] %(name)s: %(message)s",
        datefmt='%m-%d %H:%M:%S',
    )

    logging.getLogger("MDAnalysis").setLevel(logging.WARNING)
    logging.getLogger("pymbar").setLevel(logging.WARNING)
