# Supplementary material for: Assessment and Optimization of Force Fields for Glycine Polymorphism and Solution Properties
Source: J Chem Theory Comput. 2026 Apr 7;22(8):4012–25. doi: 10.1021/acs.jctc.6c00162 (PMC13130867; doi:10.1021/acs.jctc.6c00162)
Supplement: Supplementary file 2 [file ct6c00162_si_002.zip › Glycine-Force-Field-Data/simutils/src/simutils/plotting/cgf.py]

NAMES = {
    "gaff2_abcg2":"gaff2-abcg",
    "gaff2_cndo":"gaff2-cndo",
    "gaff2_dnp":"gaff2-ndp",
    "gaff2_resp":"gaff2-resp",
    "gaff_bcc":"gaff-bcc",
    "gaff_cndo":"gaff-cndo",
    "gaff_dnp":"gaff-dnp",
    "gaff_resp":"gaff-resp",
    "ligpargen_chelpg":"opls3-chpg",
    "ligpargen_cm1a":"opls2-cm1a",
    "opls2020_basic":"opls2-aa",
    "opls2020_chelpg":"opls2-chpg",
    "opls2020_cm1a":"opls2-cm1a",
    "opls2020_cndo":"opls2-cndo",
    "opls_basic":"opls-aa",
    "opls_chelpg":"opls-chpg",
    "opls_cm1a":"opls-cm1a",
    "opls_cndo":"opls-cndo",
}
