# Supplementary material for: Assessment and Optimization of Force Fields for Glycine Polymorphism and Solution Properties
Source: J Chem Theory Comput. 2026 Apr 7;22(8):4012–25. doi: 10.1021/acs.jctc.6c00162 (PMC13130867; doi:10.1021/acs.jctc.6c00162)
Supplement: Supplementary file 2 [file ct6c00162_si_002.zip › Glycine-Force-Field-Data/README.md]

# Glycine Force Field

Input files and simulation data for the paper *Assessment and Optimisation of Force Fields for Glycine Polymorphism and Solution Properties*.

Simulation directories:
- `Lattice-Energy`: static crystal phase properties (lattice energies and unit cell densities)
- `Single-Molecule`: average potential energy in the gas phase (used to derive lattice energy)
- `Solution-Properties`: density and diffusion of glycine in aqueous solution
- `Hydration-Free-Energy`: hydration free energies (used to derive solvation enthalpy and solution enthalpy)
- `Thermal-Expansion`: crystal phase stability at higher temperatures

Each simulation directory contains a subdirectory named `scripts` containing Python scripts used to set up and analyse simulations.
Input file templates are read from `templates`, modified (if necessary) and written to `simulations` (not provided here).
Analysis scripts deposit figures (not provied here) and simulation results (in the form of csv files) in the `plots` subdirectory.

Frequently-used functions and analysis routines are grouped in the `simutils` package, installed locally.

To avoid polluting simulation directories with `.itp` files, GROMACS topology files for all the tested force fields are grouped in the `gmxtop` directory.
These files can be accessed from `.top` files by setting the environment variable `GMXLIB=/path/to/gmxtop`.

Scripts for the multi-objective Bayesian optimisation of select force fields are provided in the `Bayesian-Optimisation` directory.

The `Test-Candidates` directory contains a set of simulation directories analagous to those used to compare the original force fields, calculating the same properties but for the optimised force field candidates.

The `Experimental-Cell-Parameters` directory contains experimental data and scripts used to fit the unit cell parameters of glycine polymorphs vs temperature.

Note that a different naming convention is used for the force field variants in the paper:
| Simulations      | Paper            |
| ---------------- | ---------------- |
| opls_basic       | opls-aa          |
| opls_chelpg      | opls-chpg        |
| opls_cm1a        | opls-cm1a        |
| opls_cndo        | opls-cndo        |
| opls2020_basic   | opls2-aa         |
| opls2020_chelpg  | opls2-chpg       |
| opls2020_cm1a    | opls2-cm1a       |
| opls2020_cndo    | opls2-cndo       |
| ligpargen_chelpg | opls3-chpg       |
| ligpargen_cm1a   | opls3-cm1a       |
| gaff_bcc         | gaff-bcc         |
| gaff_cndo        | gaff-cndo        |
| gaff_dnp         | gaff-dnp         |
| gaff_resp        | gaff-resp        |
| gaff2_abcg2      | gaff2-abcg       |
| gaff2_cndo       | gaff2-cndo       |
| gaff2_dnp        | gaff2-dnp        |
| gaff2_resp       | gaff2-resp       |
| opls2020_mocl_98 | bayes-opt        |

To find relevant data for a specific figure or table:
| Directory                    | Figures      | Tables        |
| ---------------------------- | ------------ | ------------- |
| Bayesian-Optimisation        | 6            | 4             |
| Experimental-Cell-Parameters | S2,S3        |               |
| gmxtop                       | S1           | 1,S1,S2,S3    |
| Hydration-Free-Energy        | 5,S9         |               |
| Lattice Energy               | 2            | 3,S4,S5,S6,S7 |
| Solution-Properties          | 3,4,S6,S7,S8 | 2             |
| Test-Candidates              | 7,8          |               |
| Thermal-Expansion            | S4,S5        |               |
