# Supplementary material for: Assessment and Optimization of Force Fields for Glycine Polymorphism and Solution Properties
Source: J Chem Theory Comput. 2026 Apr 7;22(8):4012–25. doi: 10.1021/acs.jctc.6c00162 (PMC13130867; doi:10.1021/acs.jctc.6c00162)
Supplement: Supplementary file 2 [file ct6c00162_si_002.zip › Glycine-Force-Field-Data/Solution-Properties/scripts/plot_diffusion.py]

from simutils.setup.cgf import FORCE_FIELDS, WATER_MODELS
from simutils.plotting.config import NAMES, COLOR_CYCLES, set_plot_style
from pathlib import Path
import matplotlib.pyplot as plt
import pandas as pd


set_plot_style(base_font=14)

BASE = Path(__file__).parents[1]

markers = [ "o", "^", "s", "D", "h"]
color_dict = COLOR_CYCLES["tol_vibrant"]
color_dict.pop("red")
colors = color_dict.values()

df = pd.read_csv(BASE / "plots" / "diffusion.csv", index_col=[0, 1, 2])

exp_diff = pd.read_csv(BASE / "plots" / "exp_diff.csv") # conc [g/100g H2O], diff [1e-9 m^2/s], delta-diff [1e-9 m^2/s]
n_gly = exp_diff["conc"] / 75.0675
n_sol = 100 / 18.0154
exp_diff["mole-fraction"] = n_gly / (n_gly + n_sol)
exp_diff.set_index("mole-fraction", inplace=True)

for ff_type, ffs in FORCE_FIELDS.items():
    df_subset = df.loc[df.index.get_level_values("ff").isin(FORCE_FIELDS[ff_type])]
    df_subset = df_subset.rename(NAMES, level="ff")
    df_subset.sort_index(inplace=True)

    ff_names = df_subset.index.get_level_values("ff").unique()
    marker_map = {t: m for t, m in zip(sorted({ff.split("-")[0] for ff in ff_names}), markers)}
    color_map  = {q: c for q, c in zip(sorted({ff.split("-")[1] for ff in ff_names}), colors)}

    for wm in WATER_MODELS:

        fig, ax = plt.subplots()
        ax.errorbar(exp_diff.index, exp_diff["diff"], exp_diff["delta-diff"], color="tab:red", label="Exp.", zorder=3, marker="o", ls="--")
        for ff in ff_names:
            t, q = ff.split("-")
            df_subset_wm_ff = df_subset.xs((ff, wm), level=("ff", "water-model"))
            ax.errorbar(
                df_subset_wm_ff.index, df_subset_wm_ff["diff"], df_subset_wm_ff["delta-diff"], label=ff,
                marker=marker_map[t], color=color_map[q],
            )
        ax.set_xlabel(r"$x_\text{gly}$")
        ax.set_ylabel(r"$D$ / $10^{-9} \, \text{m}^2 \, \text{s}^{-1}$")
        # ax.legend()
        fig.savefig(BASE / "plots" / f"diffusion_{ff_type}_{wm}.png")
        fig.savefig(BASE / "plots" / f"diffusion_{ff_type}_{wm}.pdf")

    handles, labels = ax.get_legend_handles_labels()
    fig, ax = plt.subplots(figsize=(6.4, 1.5))
    ax.axis("off")
    fig.legend(handles, labels, loc="center", ncol=3, columnspacing=1.0)
    fig.savefig(BASE / "plots" / f"diffusion_{ff_type}_legend.png", bbox_inches=None, pad_inches=0)
    fig.savefig(BASE / "plots" / f"diffusion_{ff_type}_legend.pdf", bbox_inches=None, pad_inches=0)
