# Supplementary material for: Assessment and Optimization of Force Fields for Glycine Polymorphism and Solution Properties
Source: J Chem Theory Comput. 2026 Apr 7;22(8):4012–25. doi: 10.1021/acs.jctc.6c00162 (PMC13130867; doi:10.1021/acs.jctc.6c00162)
Supplement: Supplementary file 2 [file ct6c00162_si_002.zip › Glycine-Force-Field-Data/Solution-Properties/scripts/analyse_diffusion.py]

from simutils.setup.cgf import FORCE_FIELDS, WATER_MODELS
from simutils.plotting.config import set_plot_style
from simutils import ureg, set_logging_config
from simutils.analysis.msd import MSD
from pathlib import Path
import matplotlib.pyplot as plt
import MDAnalysis as mda
import pandas as pd
import numpy as np
import logging


set_plot_style()

logger = logging.getLogger(__name__)
set_logging_config()

BASE = Path(__file__).parents[1]

mfs = np.linspace(0.01, 0.08, 8)
tau_max = 2000 # ps
ureg.define("du = 1e-9 * m^2/s")

index = pd.MultiIndex.from_product([[f for ff in FORCE_FIELDS.values() for f in ff], WATER_MODELS, mfs], names=["ff", "water-model", "mole-fraction"])
df = pd.DataFrame(index=index, columns=["diff", "delta-diff"])
df.sort_index(inplace=True)

for ff_type, ffs in FORCE_FIELDS.items():
    for ff in ffs:
        for wm in WATER_MODELS:

            logger.info(f"Analysing diffusion for force field {ff} with {wm} water.")
            sim_dir = BASE / "simulations" / ff / wm

            plot_dir = BASE / "plots" / ff / wm
            plot_dir.mkdir(parents=True, exist_ok=True)

            fig1, ax1 = plt.subplots()
            fig2, ax2 = plt.subplots()
            fig3, ax3 = plt.subplots(len(mfs), 1, sharex=True)
            
            for i, mf in enumerate(mfs):
                mf_dir = sim_dir / f"{mf:.2f}"

                u = mda.Universe(mf_dir / "diff.tpr", mf_dir / "diff.xtc")

                msd = MSD(u.select_atoms("resname GCN"))
                msd.run()

                diff_coeffs = msd.compute_diff_coeffs(tau_max=tau_max)
                diff_coeffs *= ureg("Å^2/ps").to("du").magnitude
                df.loc[(ff, wm, mf), "diff"] = diff_coeffs.mean()
                df.loc[(ff, wm, mf), "delta-diff"] = diff_coeffs.std() / np.sqrt(len(diff_coeffs))

                # plot MSD
                ax1.plot(msd.times/1000, msd.results.timeseries, label=f"{mf:.2f}")

                # plot slope of log-log plot
                slope = np.gradient(np.log10(msd.results.timeseries), np.log10(msd.times))
                ax2.plot(msd.times/1000, slope, label=f"{mf:.2f}")

                # plot diffusion coefficient distribution
                ax3[i].hist(diff_coeffs, bins=20)
                ax3[i].annotate(f"{mf:.2f}", (0.9, 0.5), xycoords="axes fraction")

            ax1.set_xlabel(r"$\tau$ / $\text{ns}$")
            ax1.set_ylabel(r"$\langle \Delta \mathbf{r} (\tau) \rangle$ / $\mathrm{\AA}^2$")
            ax1.legend()
            fig1.savefig(plot_dir / "msd.png")
            plt.close(fig1)

            ax2.axhline(1, color="black", linestyle="--")
            ax2.set_ylim(0, 2)
            ax2.set_xlabel(r"$\tau$ / $\text{ns}$")
            ax2.set_ylabel(r"$\langle \Delta \mathbf{r} (\tau) \rangle$ / $\mathrm{\AA}^2$")
            ax2.legend()
            fig2.savefig(plot_dir / "log_log_slope.png")
            plt.close(fig2)

            ax3[-1].set_xlabel(r"$D$ / $10^{-9} \, \text{m}^2 \, \text{s}^{-1}$")
            fig3.subplots_adjust(hspace=0.0)
            fig3.savefig(plot_dir / "distribution.png")
            plt.close(fig3)

print(df)
df.to_csv(BASE / "plots" / "diffusion.csv")
