# Supplementary material for: Assessment and Optimization of Force Fields for Glycine Polymorphism and Solution Properties
Source: J Chem Theory Comput. 2026 Apr 7;22(8):4012–25. doi: 10.1021/acs.jctc.6c00162 (PMC13130867; doi:10.1021/acs.jctc.6c00162)
Supplement: Supplementary file 2 [file ct6c00162_si_002.zip › Glycine-Force-Field-Data/Solution-Properties/scripts/setup.py]

from simutils.setup.utils import write_from_template
from simutils.setup.cgf import FORCE_FIELDS, DEFAULTS, WATER_MODELS
from simutils import ureg, set_logging_config
from pathlib import Path
import shutil
import re, subprocess
import numpy as np
import logging


logger = logging.getLogger(__name__)
set_logging_config()

BASE = Path(__file__).parents[1]

mfs = np.linspace(0.01, 0.08, 8)
n_sol = 2000

for ff_type, ffs in FORCE_FIELDS.items():
    for ff in ffs:
        for wm in WATER_MODELS:

            logger.info(f"Creating simulation directory for {ff} with {wm} water.")
            sim_dir = BASE / "simulations" / ff / wm
            sim_dir.mkdir(parents=True, exist_ok=True)

            for mf in mfs:

                logger.info(f"Setting up mole fraction {mf:.2f}.")
                mf_dir = sim_dir / f"{mf:.2f}"
                mf_dir.mkdir(parents=True, exist_ok=True)

                # calculate n_gly and approx box volume
                n_gly = int(mf * n_sol / (1 - mf))
                vol = n_gly * (75.0675*ureg("g/mol") / (1610*ureg("kg/m^3") * ureg("N_A"))) + n_sol * (18.0154*ureg("g/mol") / (997*ureg("kg/m^3") * ureg("N_A")))
                a = (vol.to("nm^3").magnitude)**(1/3) * 1.05 # scale by 5%

                # create gro file
                p = subprocess.run(
                    f"gmx insert-molecules -ci {BASE / "templates" / "glycine.gro"} -box {a:.1f} {a:.1f} {a:.1f} -nmol {n_gly} -o {mf_dir / "box.gro"}",
                    shell=True,
                    check=True,
                    capture_output=True
                )
                match = re.search(r"Added (\d+) molecules", p.stderr.decode())
                n_ins = int(match.group(1))
                assert n_ins == n_gly
                logger.info(f"Inserted {n_gly} glycine molecules.")

                solv = "spc216" if wm == "tip3p" else "tip4p"
                p = subprocess.run(
                    f"gmx solvate -cp {mf_dir / "box.gro"} -cs {BASE / "templates" / f"{solv}.gro"} -maxsol {n_sol} -o {mf_dir / "box.gro"}",
                    shell=True,
                    check=True,
                    capture_output=True
                )
                match = re.search(r"Generated solvent containing \d+ atoms in (\d+) residues", p.stderr.decode())
                n_ins = int(match.group(1))
                assert n_ins == n_sol
                logger.info(f"Inserted {n_sol} solvent molecules.")
                [file.unlink() for file in mf_dir.glob("#box.gro.*#")]

                # write topology
                write_from_template(
                    BASE / "templates" / "topol.top",
                    mf_dir / "topol.top",
                    {
                        "defaults":DEFAULTS[ff_type],
                        "ff_type":ff_type,
                        "ff":ff,
                        "wm":wm,
                        "n_gly":f"{n_gly}",
                        "n_sol":f"{n_sol}",
                    }
                )

                # copy mdp files
                shutil.copy(BASE / "templates" / "min.mdp", mf_dir / "min.mdp")
                shutil.copy(BASE / "templates" / "nvt.mdp", mf_dir / "nvt.mdp")
                shutil.copy(BASE / "templates" / "npt.mdp", mf_dir / "npt.mdp")
                shutil.copy(BASE / "templates" / "dens.mdp", mf_dir / "dens.mdp")
                shutil.copy(BASE / "templates" / "diff.mdp", mf_dir / "diff.mdp")

            logger.info("Writing slurm file.")
            write_from_template(
                BASE / "templates" / "run.sh",
                sim_dir / "run.sh",
                {"ff":ff, "wm":wm, "mfs":" ".join([f"{mf:.2f}" for mf in mfs]), "n_mfs":len(mfs)-1}
            )
