# Supplementary material for: Assessment and Optimization of Force Fields for Glycine Polymorphism and Solution Properties
Source: J Chem Theory Comput. 2026 Apr 7;22(8):4012–25. doi: 10.1021/acs.jctc.6c00162 (PMC13130867; doi:10.1021/acs.jctc.6c00162)
Supplement: Supplementary file 2 [file ct6c00162_si_002.zip › Glycine-Force-Field-Data/Solution-Properties/scripts/analyse_density.py]

from simutils.setup.cgf import FORCE_FIELDS, WATER_MODELS
from simutils.plotting.config import set_plot_style
from simutils import ureg, set_logging_config
from simutils.analysis.blocking import blocking_analysis, optimal_block
from pathlib import Path
import matplotlib.pyplot as plt
import pandas as pd
import panedr
import numpy as np
import logging


set_plot_style()

logger = logging.getLogger(__name__)
set_logging_config()

BASE = Path(__file__).parents[1]

mfs = np.linspace(0.01, 0.08, 8)

index = pd.MultiIndex.from_product([[f for ff in FORCE_FIELDS.values() for f in ff], WATER_MODELS, mfs], names=["ff", "water-model", "mole-fraction"])
df = pd.DataFrame(index=index, columns=["dens", "delta-dens"])
df.sort_index(inplace=True)

for ff_type, ffs in FORCE_FIELDS.items():
    for ff in ffs:
        for wm in WATER_MODELS:

            logger.info(f"Analysing density for force field {ff} with {wm} water.")
            sim_dir = BASE / "simulations" / ff / wm

            for mf in mfs:
                mf_dir = sim_dir / f"{mf:.2f}"

                plot_dir = BASE / "plots" / ff / wm / f"{mf:.2f}"
                plot_dir.mkdir(parents=True, exist_ok=True)

                edr = panedr.edr_to_df(mf_dir / "dens.edr")
                density = edr["Density"] * ureg("kg/m^3").to("g/cm^3").magnitude

                blocking_df = blocking_analysis(density)
                dens, delta_dens = optimal_block(blocking_df)
                df.loc[(ff, wm, mf), ["dens", "delta-dens"]] = dens, delta_dens

                fig, ax = plt.subplots()
                ax.plot(edr["Time"]/1000, density)
                ax.axhline(dens, color="tab:red", ls="--")
                ax.set_xlabel(r"Time / $\text{ns}$")
                ax.set_ylabel(r"$\rho_\text{sol}$ / $\text{g} \, \text{cm}^{-3}$")
                fig.savefig(plot_dir / "density.png")
                plt.close(fig)

                fig, ax = plt.subplots()
                ax.errorbar(blocking_df.index, blocking_df["sem"], yerr=blocking_df["sem_err"])
                ax.axhline(delta_dens, color="tab:red", ls="--")
                ax.set_xlabel(r"Blocking Operations")
                ax.set_ylabel(r"$\sigma_\text{m}$ / $\text{g} \, \text{cm}^{-3}$")
                fig.savefig(plot_dir / "density_blocking.png")
                plt.close(fig)


print(df)
df.to_csv(BASE / "plots" / "density.csv")
