# Supplementary material for: Assessment and Optimization of Force Fields for Glycine Polymorphism and Solution Properties
Source: J Chem Theory Comput. 2026 Apr 7;22(8):4012–25. doi: 10.1021/acs.jctc.6c00162 (PMC13130867; doi:10.1021/acs.jctc.6c00162)
Supplement: Supplementary file 2 [file ct6c00162_si_002.zip › Glycine-Force-Field-Data/Solution-Properties/plots/diffusion.csv]

ff	water-model	mole-fraction	diff	delta-diff
gaff2_abcg2	tip3p	0.01	1.8329992180628871	0.11300585761653135
gaff2_abcg2	tip3p	0.02	0.48951142593175767	0.07874228703428379
gaff2_abcg2	tip3p	0.03	0.40471161077974643	0.048436058470720515
gaff2_abcg2	tip3p	0.04	0.27408014345543835	0.03674692073903592
gaff2_abcg2	tip3p	0.05	0.2310640639113705	0.01950519591692537
gaff2_abcg2	tip3p	0.060000000000000005	0.19508135493561957	0.014473177904588071
gaff2_abcg2	tip3p	0.06999999999999999	0.11259445017019486	0.014364377291261795
gaff2_abcg2	tip3p	0.08	0.08915436476997106	0.008190584019669942
gaff2_abcg2	tip4p	0.01	1.2157979554975769	0.09182810516221263
gaff2_abcg2	tip4p	0.02	0.5625867626728888	0.051578586733867254
gaff2_abcg2	tip4p	0.03	0.4545987633687841	0.037081778581952135
gaff2_abcg2	tip4p	0.04	0.2296481216113955	0.028761129104081174
gaff2_abcg2	tip4p	0.05	0.1426336552597373	0.015832401528482736
gaff2_abcg2	tip4p	0.060000000000000005	0.16051086902656944	0.01273248622039878
gaff2_abcg2	tip4p	0.06999999999999999	0.1149270013712803	0.013109248824025628
gaff2_abcg2	tip4p	0.08	0.12033264753268756	0.01089583207727054
gaff2_abcg2	tip4p2005	0.01	0.7569080642059377	0.045913948931766015
gaff2_abcg2	tip4p2005	0.02	0.6501551194639142	0.04478396313163094
gaff2_abcg2	tip4p2005	0.03	0.5004896440980805	0.020822032662186366
gaff2_abcg2	tip4p2005	0.04	0.369044679267184	0.02471420121721462
gaff2_abcg2	tip4p2005	0.05	0.22381028809150447	0.01948863785696148
gaff2_abcg2	tip4p2005	0.060000000000000005	0.18651268198943552	0.014138159195106555
gaff2_abcg2	tip4p2005	0.06999999999999999	0.15214433671784192	0.01277434436717639
gaff2_abcg2	tip4p2005	0.08	0.15648152362967863	0.010923203708962062
gaff2_cndo	tip3p	0.01	2.055483808870549	0.13235506961183613
gaff2_cndo	tip3p	0.02	0.9694057618796789	0.09636171967979165
gaff2_cndo	tip3p	0.03	0.46087766722180334	0.03718737155804477
gaff2_cndo	tip3p	0.04	0.3233972910746365	0.021135929013444885
gaff2_cndo	tip3p	0.05	0.33267034805955453	0.024365267769868016
gaff2_cndo	tip3p	0.060000000000000005	0.24505096604561463	0.014663044477371837
gaff2_cndo	tip3p	0.06999999999999999	0.15059214244941332	0.013252937678938998
gaff2_cndo	tip3p	0.08	0.13418961883633226	0.011009621467690491
gaff2_cndo	tip4p	0.01	1.3120673158974745	0.1087458999550374
gaff2_cndo	tip4p	0.02	0.6311837171241462	0.0607168484524049
gaff2_cndo	tip4p	0.03	0.4699523393687117	0.036245349792216934
gaff2_cndo	tip4p	0.04	0.39281394648923046	0.03200444531208976
gaff2_cndo	tip4p	0.05	0.27920350272472966	0.022357905900292636
gaff2_cndo	tip4p	0.060000000000000005	0.17212861838613466	0.015173047580733212
gaff2_cndo	tip4p	0.06999999999999999	0.23320041788299492	0.019528687641551558
gaff2_cndo	tip4p	0.08	0.11470747246804273	0.008573317814014495
gaff2_cndo	tip4p2005	0.01	1.0163253066453772	0.056915604715783136
gaff2_cndo	tip4p2005	0.02	0.8919466555431381	0.05064462910168811
gaff2_cndo	tip4p2005	0.03	0.4599380472138829	0.02949238850499867
gaff2_cndo	tip4p2005	0.04	0.3546527159853121	0.02759421284884424
gaff2_cndo	tip4p2005	0.05	0.18364366920867697	0.013933197769951847
gaff2_cndo	tip4p2005	0.060000000000000005	0.2058149637261743	0.014327127799453812
gaff2_cndo	tip4p2005	0.06999999999999999	0.16098725652509074	0.012004438231398708
gaff2_cndo	tip4p2005	0.08	0.16525487352648674	0.013204859950330425
gaff2_dnp	tip3p	0.01	2.517254619221284	0.19072315976995963
gaff2_dnp	tip3p	0.02	1.5782063708537541	0.09636550964449925
gaff2_dnp	tip3p	0.03	0.6346794570291149	0.057623672556068886
gaff2_dnp	tip3p	0.04	0.6232002584998683	0.0421807133785909
gaff2_dnp	tip3p	0.05	0.3630551957193431	0.029948434231283242
gaff2_dnp	tip3p	0.060000000000000005	0.36243889415517444	0.025227121249833062
gaff2_dnp	tip3p	0.06999999999999999	0.2277143532004583	0.014936280867559631
gaff2_dnp	tip3p	0.08	0.15792309096732396	0.01517921812544377
gaff2_dnp	tip4p	0.01	1.4594972104823953	0.09796150878956733
gaff2_dnp	tip4p	0.02	1.2128495306601745	0.0831702111681457
gaff2_dnp	tip4p	0.03	0.8285778640738173	0.047441881694846776
gaff2_dnp	tip4p	0.04	0.7373366080416651	0.04462608176775213
gaff2_dnp	tip4p	0.05	0.573158537953953	0.03557892488638698
gaff2_dnp	tip4p	0.060000000000000005	0.3967245088706259	0.023574702044208484
gaff2_dnp	tip4p	0.06999999999999999	0.35911542021783666	0.01912630053058881
gaff2_dnp	tip4p	0.08	0.3409261523461866	0.01968792555442226
gaff2_dnp	tip4p2005	0.01	1.029680554305286	0.081012343962093
gaff2_dnp	tip4p2005	0.02	0.8900682401197353	0.039271553519114266
gaff2_dnp	tip4p2005	0.03	0.7593365405225247	0.034776320271487485
gaff2_dnp	tip4p2005	0.04	0.6879290113297043	0.026039580576694844
gaff2_dnp	tip4p2005	0.05	0.5884277135372239	0.021984434282476345
gaff2_dnp	tip4p2005	0.060000000000000005	0.598760560664426	0.019911011178864384
gaff2_dnp	tip4p2005	0.06999999999999999	0.4534274304799403	0.017217888692500963
gaff2_dnp	tip4p2005	0.08	0.38798082360239855	0.01544567240398696
gaff2_resp	tip3p	0.01	0.44809279513271855	0.008055899350722734
gaff2_resp	tip3p	0.02	0.33542969485331947	0.025148086546902638
gaff2_resp	tip3p	0.03	0.1754219438171847	0.002074213209877526
gaff2_resp	tip3p	0.04	0.17296134049662765	0.01652490884197884
gaff2_resp	tip3p	0.05	0.07978340933770625	0.004852449408473793
gaff2_resp	tip3p	0.060000000000000005	0.046476286594145017	0.002047783573127801
gaff2_resp	tip3p	0.06999999999999999	0.04388903688480645	0.006494096198955005
gaff2_resp	tip3p	0.08	0.028679128712362608	0.0016002277394696006
gaff2_resp	tip4p	0.01	0.8658754150214074	0.054721423999729304
gaff2_resp	tip4p	0.02	0.3878508661097624	0.02697047120046372
gaff2_resp	tip4p	0.03	0.31553049621400164	0.017139380976070408
gaff2_resp	tip4p	0.04	0.20570131261479943	0.015542137544899689
gaff2_resp	tip4p	0.05	0.18069874240860995	0.011289590343670636
gaff2_resp	tip4p	0.060000000000000005	0.11163276541644868	0.0074551820690957485
gaff2_resp	tip4p	0.06999999999999999	0.09620498467152788	0.007499237342186259
gaff2_resp	tip4p	0.08	0.0812659953634481	0.005299158348540123
gaff2_resp	tip4p2005	0.01	0.5619390482793438	0.034826308819278694
gaff2_resp	tip4p2005	0.02	0.444946456551896	0.024376226447161715
gaff2_resp	tip4p2005	0.03	0.3436101521871218	0.016799035327285182
gaff2_resp	tip4p2005	0.04	0.3249066364550625	0.013427515121524016
gaff2_resp	tip4p2005	0.05	0.23334954473400224	0.010166737976237818
gaff2_resp	tip4p2005	0.060000000000000005	0.2291653566575205	0.008474701960264638
gaff2_resp	tip4p2005	0.06999999999999999	0.18291639673688367	0.005890006595001462
gaff2_resp	tip4p2005	0.08	0.15331680728204355	0.005057756637547633
gaff_bcc	tip3p	0.01	1.6611565827755534	0.1130069578838351
gaff_bcc	tip3p	0.02	1.5069708801625363	0.08506141257019681
gaff_bcc	tip3p	0.03	1.4049243775402585	0.0732687769227699
gaff_bcc	tip3p	0.04	1.1011210208511093	0.04528951571019119
gaff_bcc	tip3p	0.05	1.0029943155931116	0.03266749157313243
gaff_bcc	tip3p	0.060000000000000005	0.8972588180345336	0.02909610763615418
gaff_bcc	tip3p	0.06999999999999999	0.7454617642492543	0.020819577657743827
gaff_bcc	tip3p	0.08	0.6435666009193463	0.01768323382427252
gaff_bcc	tip4p	0.01	1.2294561610209502	0.11724872982939626
gaff_bcc	tip4p	0.02	1.1914297912974212	0.05729597038134208
gaff_bcc	tip4p	0.03	0.9639680404354082	0.045713925710299017
gaff_bcc	tip4p	0.04	0.9054061183544964	0.038208513536038546
gaff_bcc	tip4p	0.05	0.8952019112046203	0.02679931968467611
gaff_bcc	tip4p	0.060000000000000005	0.7455756498718358	0.020964361402115925
gaff_bcc	tip4p	0.06999999999999999	0.6882046477074735	0.02021595483200045
gaff_bcc	tip4p	0.08	0.56643210491501	0.017353664352786128
gaff_bcc	tip4p2005	0.01	0.745498094950629	0.05001510719566798
gaff_bcc	tip4p2005	0.02	0.731136507100242	0.036532374000235644
gaff_bcc	tip4p2005	0.03	0.6832090980669403	0.026586703886449934
gaff_bcc	tip4p2005	0.04	0.610915386004875	0.02583451811088006
gaff_bcc	tip4p2005	0.05	0.5761281668213506	0.02012908160467079
gaff_bcc	tip4p2005	0.060000000000000005	0.5183872284408327	0.01568118420337652
gaff_bcc	tip4p2005	0.06999999999999999	0.472440943372267	0.013796238258713286
gaff_bcc	tip4p2005	0.08	0.425623323700026	0.01038260807503407
gaff_cndo	tip3p	0.01	2.894120334357343	0.216943804039682
gaff_cndo	tip3p	0.02	2.4516735924997595	0.12879481715131832
gaff_cndo	tip3p	0.03	1.9932412367985977	0.07789244978005812
gaff_cndo	tip3p	0.04	1.920374284589336	0.0721507062532553
gaff_cndo	tip3p	0.05	1.8019740913475137	0.06115960130718477
gaff_cndo	tip3p	0.060000000000000005	1.5369153518318093	0.0460264453593268
gaff_cndo	tip3p	0.06999999999999999	1.4316368593325073	0.04117579592672433
gaff_cndo	tip3p	0.08	1.3566470251239673	0.038233139071142674
gaff_cndo	tip4p	0.01	1.6220598373379758	0.1272199738859535
gaff_cndo	tip4p	0.02	1.633004255120687	0.08349389971445857
gaff_cndo	tip4p	0.03	1.6873545256414655	0.07848360971206175
gaff_cndo	tip4p	0.04	1.3736833833605628	0.049228409449355144
gaff_cndo	tip4p	0.05	1.3533195137687557	0.04104707211903835
gaff_cndo	tip4p	0.060000000000000005	1.3291940574124599	0.04331729414186712
gaff_cndo	tip4p	0.06999999999999999	1.1194366385032093	0.029069636476692227
gaff_cndo	tip4p	0.08	1.0165477289621845	0.02416974020324085
gaff_cndo	tip4p2005	0.01	1.0685044096124727	0.06922156783894366
gaff_cndo	tip4p2005	0.02	1.0077669802323825	0.05966419701957731
gaff_cndo	tip4p2005	0.03	1.1312111335152304	0.05135747762226838
gaff_cndo	tip4p2005	0.04	1.0236919277373189	0.039715753640746004
gaff_cndo	tip4p2005	0.05	0.901393179824596	0.02662726900052683
gaff_cndo	tip4p2005	0.060000000000000005	0.873303922253511	0.024767290816106676
gaff_cndo	tip4p2005	0.06999999999999999	0.8340853632308701	0.023196882111548064
gaff_cndo	tip4p2005	0.08	0.7812787035656089	0.02153675433318491
gaff_dnp	tip3p	0.01	2.682619246847179	0.22190308582437493
gaff_dnp	tip3p	0.02	2.194402678174109	0.11513767029205355
gaff_dnp	tip3p	0.03	2.0773159093925577	0.08657231466306217
gaff_dnp	tip3p	0.04	1.8537272205146986	0.07873088063401086
gaff_dnp	tip3p	0.05	1.7406099708226428	0.062418584359778186
gaff_dnp	tip3p	0.060000000000000005	1.5942383926884758	0.050934454519369565
gaff_dnp	tip3p	0.06999999999999999	1.521293045530884	0.041143881043796494
gaff_dnp	tip3p	0.08	1.3756237287796234	0.03340575226281656
gaff_dnp	tip4p	0.01	1.8223676263742294	0.14888575864652484
gaff_dnp	tip4p	0.02	1.526380829797707	0.08311292575044016
gaff_dnp	tip4p	0.03	1.4829440842710946	0.061032836417379034
gaff_dnp	tip4p	0.04	1.4987641823620086	0.06204769615259091
gaff_dnp	tip4p	0.05	1.300617734901972	0.04268482007506963
gaff_dnp	tip4p	0.060000000000000005	1.2789568304888346	0.040080417647738696
gaff_dnp	tip4p	0.06999999999999999	1.2011154591883286	0.03168156179880414
gaff_dnp	tip4p	0.08	1.1107271031122048	0.025807092764227546
gaff_dnp	tip4p2005	0.01	1.1666567864050799	0.0952815739618827
gaff_dnp	tip4p2005	0.02	0.9897874118323513	0.04941733655152034
gaff_dnp	tip4p2005	0.03	0.9016494828319799	0.038954556730592005
gaff_dnp	tip4p2005	0.04	0.9579161416288284	0.03799397234086027
gaff_dnp	tip4p2005	0.05	0.9075651971297005	0.0294165578160566
gaff_dnp	tip4p2005	0.060000000000000005	0.8605535547423988	0.023871159733843544
gaff_dnp	tip4p2005	0.06999999999999999	0.8445701691604306	0.021611314494362818
gaff_dnp	tip4p2005	0.08	0.7595389477091682	0.01785805102590537
gaff_resp	tip3p	0.01	1.1163238099651385	0.09632570341890788
gaff_resp	tip3p	0.02	0.930421265431551	0.06034889485111947
gaff_resp	tip3p	0.03	0.6401286373098527	0.032499670082088726
gaff_resp	tip3p	0.04	0.468430549338482	0.029265439382030037
gaff_resp	tip3p	0.05	0.3780011269548261	0.017964021285645403
gaff_resp	tip3p	0.060000000000000005	0.4031857260425551	0.015722414178828085
gaff_resp	tip3p	0.06999999999999999	0.252680007363079	0.010132676731921144
gaff_resp	tip3p	0.08	0.1947913430667318	0.008926842963087692
gaff_resp	tip4p	0.01	0.9266198396459023	0.07438175857623616
gaff_resp	tip4p	0.02	0.7297590392169574	0.04375213679005505
gaff_resp	tip4p	0.03	0.6738742199341611	0.03201669353583992
gaff_resp	tip4p	0.04	0.5415575054715728	0.01981053329453284
gaff_resp	tip4p	0.05	0.5196289928668549	0.016288289734831277
gaff_resp	tip4p	0.060000000000000005	0.4192815329473947	0.01406480842747869
gaff_resp	tip4p	0.06999999999999999	0.3617259591212578	0.010919010860093168
gaff_resp	tip4p	0.08	0.29874379297458387	0.009428714670819658
gaff_resp	tip4p2005	0.01	0.6344362112242926	0.04834593804302837
gaff_resp	tip4p2005	0.02	0.6144746996217642	0.028770541027307864
gaff_resp	tip4p2005	0.03	0.47251831007490774	0.022442184471795048
gaff_resp	tip4p2005	0.04	0.40717741559558013	0.01426274147003075
gaff_resp	tip4p2005	0.05	0.3827731736469352	0.012689107515004577
gaff_resp	tip4p2005	0.060000000000000005	0.28930876935495115	0.008337035543451622
gaff_resp	tip4p2005	0.06999999999999999	0.24801457150773948	0.00646001058908261
gaff_resp	tip4p2005	0.08	0.20786239445656696	0.00583398694870419
ligpargen_chelpg	tip3p	0.01	1.775544793674775	0.12093200868687139
ligpargen_chelpg	tip3p	0.02	1.4765395776696941	0.06912520342394102
ligpargen_chelpg	tip3p	0.03	1.4796751390662792	0.06589074489024187
ligpargen_chelpg	tip3p	0.04	1.2349964758428884	0.05475499910486505
ligpargen_chelpg	tip3p	0.05	1.183907673329286	0.04412403891420495
ligpargen_chelpg	tip3p	0.060000000000000005	0.9021560520573947	0.027208763923467213
ligpargen_chelpg	tip3p	0.06999999999999999	0.8294075126032568	0.02156719465191715
ligpargen_chelpg	tip3p	0.08	0.7613602358635969	0.019847343308625868
ligpargen_chelpg	tip4p	0.01	1.4401754434969705	0.09056761615921521
ligpargen_chelpg	tip4p	0.02	1.0892087929948908	0.08181321776606318
ligpargen_chelpg	tip4p	0.03	0.9831138789885202	0.034310392540937255
ligpargen_chelpg	tip4p	0.04	0.9347440087424704	0.033028708674194406
ligpargen_chelpg	tip4p	0.05	0.8496033446575942	0.030056921259796983
ligpargen_chelpg	tip4p	0.060000000000000005	0.7551291192514973	0.022385779868283186
ligpargen_chelpg	tip4p	0.06999999999999999	0.7306285738499261	0.021181612353067796
ligpargen_chelpg	tip4p	0.08	0.6241486108087906	0.016470065981701643
ligpargen_chelpg	tip4p2005	0.01	0.835429301780028	0.05671660026348456
ligpargen_chelpg	tip4p2005	0.02	0.7357645838992802	0.03473131773503104
ligpargen_chelpg	tip4p2005	0.03	0.6771191215039922	0.0294555782094289
ligpargen_chelpg	tip4p2005	0.04	0.6179732351050781	0.022548318074760713
ligpargen_chelpg	tip4p2005	0.05	0.5504072882015626	0.01883711038252059
ligpargen_chelpg	tip4p2005	0.060000000000000005	0.5133066251685	0.017354756592926793
ligpargen_chelpg	tip4p2005	0.06999999999999999	0.4620519996482917	0.012862717418604628
ligpargen_chelpg	tip4p2005	0.08	0.42015870553385565	0.01146383696902088
ligpargen_cm1a	tip3p	0.01	1.878409028396295	0.13535929376675562
ligpargen_cm1a	tip3p	0.02	1.3325020623892956	0.07727241306874345
ligpargen_cm1a	tip3p	0.03	1.1889975366406065	0.0461340371688653
ligpargen_cm1a	tip3p	0.04	0.951769893826319	0.036074216203980304
ligpargen_cm1a	tip3p	0.05	0.8026352141125381	0.03052877246369319
ligpargen_cm1a	tip3p	0.060000000000000005	0.6403309538342243	0.022251180318388675
ligpargen_cm1a	tip3p	0.06999999999999999	0.633149878912554	0.020585088508284742
ligpargen_cm1a	tip3p	0.08	0.4822511937610626	0.012705687892552671
ligpargen_cm1a	tip4p	0.01	1.155652574467329	0.06537429692624783
ligpargen_cm1a	tip4p	0.02	0.8467832980099225	0.03284297261212345
ligpargen_cm1a	tip4p	0.03	0.8485437154118673	0.04257421096801797
ligpargen_cm1a	tip4p	0.04	0.6914040889019332	0.026505692266402432
ligpargen_cm1a	tip4p	0.05	0.6376805822915402	0.023014760499623064
ligpargen_cm1a	tip4p	0.060000000000000005	0.5816208370922166	0.019911005016899606
ligpargen_cm1a	tip4p	0.06999999999999999	0.49343496646010104	0.013588060376107297
ligpargen_cm1a	tip4p	0.08	0.43583095455570203	0.013957814933025413
ligpargen_cm1a	tip4p2005	0.01	0.7019520606069285	0.05622946534853644
ligpargen_cm1a	tip4p2005	0.02	0.710019279951419	0.03397926029688499
ligpargen_cm1a	tip4p2005	0.03	0.5559354453011489	0.024668259029985956
ligpargen_cm1a	tip4p2005	0.04	0.5329312170412172	0.016571939886801074
ligpargen_cm1a	tip4p2005	0.05	0.443903292895649	0.013753261777877938
ligpargen_cm1a	tip4p2005	0.060000000000000005	0.4350229252593596	0.012642507042345931
ligpargen_cm1a	tip4p2005	0.06999999999999999	0.36847117724232525	0.010381023583945864
ligpargen_cm1a	tip4p2005	0.08	0.33721938839515253	0.008351625721744346
opls2020_basic	tip3p	0.01	1.5153338037301816	0.11745883040917879
opls2020_basic	tip3p	0.02	1.3323081242453036	0.07147312561070299
opls2020_basic	tip3p	0.03	0.9930998350818625	0.04224028842126955
opls2020_basic	tip3p	0.04	0.9426152793837995	0.037758538021766486
opls2020_basic	tip3p	0.05	0.7278371967713108	0.02587940899212198
opls2020_basic	tip3p	0.060000000000000005	0.6146459789121578	0.020055938908688658
opls2020_basic	tip3p	0.06999999999999999	0.5900146736203904	0.01693477370523719
opls2020_basic	tip3p	0.08	0.477878548795302	0.012246988995918261
opls2020_basic	tip4p	0.01	1.147181270968244	0.07030700968179501
opls2020_basic	tip4p	0.02	0.9209553817027245	0.04720011392571771
opls2020_basic	tip4p	0.03	0.8500710068479258	0.04087605307124698
opls2020_basic	tip4p	0.04	0.707643928965221	0.024540702703894815
opls2020_basic	tip4p	0.05	0.6387595716145236	0.022424569920008956
opls2020_basic	tip4p	0.060000000000000005	0.5335666867032229	0.015324981205012361
opls2020_basic	tip4p	0.06999999999999999	0.5145570465914799	0.015634570525976565
opls2020_basic	tip4p	0.08	0.42176922296399677	0.01117608195985914
opls2020_basic	tip4p2005	0.01	0.7049141315354317	0.05611296278680967
opls2020_basic	tip4p2005	0.02	0.5805303953724911	0.027371854745828626
opls2020_basic	tip4p2005	0.03	0.5745018333234262	0.02441392268948942
opls2020_basic	tip4p2005	0.04	0.48132539958652154	0.015416705634026482
opls2020_basic	tip4p2005	0.05	0.44445411452485	0.015165420759502151
opls2020_basic	tip4p2005	0.060000000000000005	0.40651285346329497	0.012250166100081937
opls2020_basic	tip4p2005	0.06999999999999999	0.3388549079367335	0.008462627672048978
opls2020_basic	tip4p2005	0.08	0.29349010561604966	0.008048524332057716
opls2020_chelpg	tip3p	0.01	1.8245846475813186	0.16830517266402042
opls2020_chelpg	tip3p	0.02	1.7063552240872213	0.09121364831540593
opls2020_chelpg	tip3p	0.03	1.5028596951692679	0.06661882743936118
opls2020_chelpg	tip3p	0.04	1.361875533126975	0.05011866968286397
opls2020_chelpg	tip3p	0.05	1.2975536221436985	0.036176390281131315
opls2020_chelpg	tip3p	0.060000000000000005	1.1056139485738659	0.035848513175426734
opls2020_chelpg	tip3p	0.06999999999999999	1.0189562054958279	0.027978221861674594
opls2020_chelpg	tip3p	0.08	0.9638406804257044	0.023906879875879944
opls2020_chelpg	tip4p	0.01	1.3880563342859147	0.08812494284127131
opls2020_chelpg	tip4p	0.02	1.18409332163537	0.06175794169715888
opls2020_chelpg	tip4p	0.03	1.128331835199093	0.04652946223058305
opls2020_chelpg	tip4p	0.04	1.0745372401807118	0.033791620307535714
opls2020_chelpg	tip4p	0.05	0.9530187316094282	0.033052122606544006
opls2020_chelpg	tip4p	0.060000000000000005	0.8254999021301632	0.024256714715984683
opls2020_chelpg	tip4p	0.06999999999999999	0.7866349779755085	0.023943840919336087
opls2020_chelpg	tip4p	0.08	0.7232874773362777	0.019333214281772693
opls2020_chelpg	tip4p2005	0.01	0.8849486993324109	0.05850526098381685
opls2020_chelpg	tip4p2005	0.02	0.8289973994347616	0.040309255819200196
opls2020_chelpg	tip4p2005	0.03	0.7572072977061879	0.037413081898659245
opls2020_chelpg	tip4p2005	0.04	0.6927917196031614	0.024565293157050985
opls2020_chelpg	tip4p2005	0.05	0.6190654404375129	0.01788560715449159
opls2020_chelpg	tip4p2005	0.060000000000000005	0.5674424934586916	0.015144071116526459
opls2020_chelpg	tip4p2005	0.06999999999999999	0.4982179441188587	0.013693197319653254
opls2020_chelpg	tip4p2005	0.08	0.4682147958340952	0.01117419224430462
opls2020_cm1a	tip3p	0.01	1.7886094613242005	0.14997211897965934
opls2020_cm1a	tip3p	0.02	1.5775721534844351	0.06883929482073539
opls2020_cm1a	tip3p	0.03	1.372408263268619	0.06155969294324124
opls2020_cm1a	tip3p	0.04	1.240613576398865	0.04854548378205847
opls2020_cm1a	tip3p	0.05	1.0206810385377467	0.034867934575264006
opls2020_cm1a	tip3p	0.060000000000000005	0.8952130600770163	0.027020451291877835
opls2020_cm1a	tip3p	0.06999999999999999	0.750433923217174	0.02440841011176286
opls2020_cm1a	tip3p	0.08	0.682723978684059	0.01792855214182037
opls2020_cm1a	tip4p	0.01	1.2988485790260231	0.05934998570746261
opls2020_cm1a	tip4p	0.02	1.1526077675129138	0.06603107446310655
opls2020_cm1a	tip4p	0.03	0.9876643555997069	0.049888231710359617
opls2020_cm1a	tip4p	0.04	0.9034101239068361	0.03947992013944518
opls2020_cm1a	tip4p	0.05	0.853663095355408	0.030986605745844407
opls2020_cm1a	tip4p	0.060000000000000005	0.7434849808451711	0.022944707993407573
opls2020_cm1a	tip4p	0.06999999999999999	0.6572374144905614	0.017581728003461524
opls2020_cm1a	tip4p	0.08	0.5996806079672314	0.016258483882385523
opls2020_cm1a	tip4p2005	0.01	0.7920995017422183	0.0680296037354134
opls2020_cm1a	tip4p2005	0.02	0.747400168503697	0.038200888421793276
opls2020_cm1a	tip4p2005	0.03	0.7430804132067133	0.02881245691683556
opls2020_cm1a	tip4p2005	0.04	0.6149288114900053	0.02308981923883411
opls2020_cm1a	tip4p2005	0.05	0.5720249704537144	0.017906710731828458
opls2020_cm1a	tip4p2005	0.060000000000000005	0.5391488916922429	0.016969979078724926
opls2020_cm1a	tip4p2005	0.06999999999999999	0.46598136378275096	0.013527743441049055
opls2020_cm1a	tip4p2005	0.08	0.4182133263989705	0.010884184458451112
opls2020_cndo	tip3p	0.01	2.5386487535156554	0.2864178994065936
opls2020_cndo	tip3p	0.02	2.134061726350601	0.11295339733998738
opls2020_cndo	tip3p	0.03	1.9483569479002898	0.08881694897461143
opls2020_cndo	tip3p	0.04	1.8909167350980833	0.07514328962201575
opls2020_cndo	tip3p	0.05	1.8052547863502972	0.05642054589942792
opls2020_cndo	tip3p	0.060000000000000005	1.6734438550829707	0.054951799052590226
opls2020_cndo	tip3p	0.06999999999999999	1.4985344954117696	0.0385038644865653
opls2020_cndo	tip3p	0.08	1.435467497258924	0.03675217387594452
opls2020_cndo	tip4p	0.01	1.6510923658571592	0.12534022337567963
opls2020_cndo	tip4p	0.02	1.5117565201730443	0.08840059558298598
opls2020_cndo	tip4p	0.03	1.5350609687712977	0.065741564124372
opls2020_cndo	tip4p	0.04	1.4972999469765456	0.049520751682684466
opls2020_cndo	tip4p	0.05	1.375659537232759	0.048685366139832355
opls2020_cndo	tip4p	0.060000000000000005	1.2075421246522158	0.033170693757034735
opls2020_cndo	tip4p	0.06999999999999999	1.1633963296051832	0.030593010323781856
opls2020_cndo	tip4p	0.08	1.1023680272453784	0.0301319887591562
opls2020_cndo	tip4p2005	0.01	1.0543635489627905	0.07863192908873132
opls2020_cndo	tip4p2005	0.02	1.0744022516782903	0.05332317709294742
opls2020_cndo	tip4p2005	0.03	1.0028116905827782	0.03823003100909327
opls2020_cndo	tip4p2005	0.04	0.895285362224081	0.0347579507523274
opls2020_cndo	tip4p2005	0.05	0.9069183221864028	0.029802356421762127
opls2020_cndo	tip4p2005	0.060000000000000005	0.8113938292081049	0.023010114247032434
opls2020_cndo	tip4p2005	0.06999999999999999	0.7781078631863617	0.020099490966170527
opls2020_cndo	tip4p2005	0.08	0.7317518941325236	0.019254361417713764
opls_basic	tip3p	0.01	1.2422143373777397	0.10142088996697048
opls_basic	tip3p	0.02	0.69743741635761	0.0610073350116079
opls_basic	tip3p	0.03	0.48741293759854204	0.025088440342662468
opls_basic	tip3p	0.04	0.34117452235739043	0.022611614272969868
opls_basic	tip3p	0.05	0.30655829927593925	0.018717368081960523
opls_basic	tip3p	0.060000000000000005	0.18250472287604386	0.01384357205762088
opls_basic	tip3p	0.06999999999999999	0.173370943360401	0.009947203667244352
opls_basic	tip3p	0.08	0.16021227934039192	0.00850380226369781
opls_basic	tip4p	0.01	1.0041643736382668	0.05095148743996477
opls_basic	tip4p	0.02	0.6945638583885528	0.04607945098379636
opls_basic	tip4p	0.03	0.5643659673615059	0.02978369897046465
opls_basic	tip4p	0.04	0.41231983027599106	0.018292547113615425
opls_basic	tip4p	0.05	0.41582222965554744	0.017739997545814838
opls_basic	tip4p	0.060000000000000005	0.3521518082099123	0.013830113816210712
opls_basic	tip4p	0.06999999999999999	0.28011889675589696	0.00837814774167334
opls_basic	tip4p	0.08	0.2461706626479513	0.007597277201493301
opls_basic	tip4p2005	0.01	0.5216018009588306	0.0652483105320464
opls_basic	tip4p2005	0.02	0.5299967988873663	0.02686073111359548
opls_basic	tip4p2005	0.03	0.42943268874981877	0.02323771680518526
opls_basic	tip4p2005	0.04	0.3841083825023999	0.013792002677295093
opls_basic	tip4p2005	0.05	0.3649371683731624	0.013187486280727466
opls_basic	tip4p2005	0.060000000000000005	0.2910221009575335	0.009425105635460817
opls_basic	tip4p2005	0.06999999999999999	0.24255836610500683	0.006487917877745906
opls_basic	tip4p2005	0.08	0.20249846431371807	0.005365749969727073
opls_chelpg	tip3p	0.01	1.9043835102582716	0.16325405306629473
opls_chelpg	tip3p	0.02	1.5103764687028076	0.08133139530477031
opls_chelpg	tip3p	0.03	1.4268066923217886	0.06471243669629705
opls_chelpg	tip3p	0.04	1.0839195594863422	0.043495928701080884
opls_chelpg	tip3p	0.05	0.9721086721860027	0.028791800099828138
opls_chelpg	tip3p	0.060000000000000005	0.8837769125481789	0.026733603516089503
opls_chelpg	tip3p	0.06999999999999999	0.7482751633060832	0.02260674930164012
opls_chelpg	tip3p	0.08	0.7042297578538171	0.018545538422353434
opls_chelpg	tip4p	0.01	1.270479857651458	0.0810572941032698
opls_chelpg	tip4p	0.02	1.0894416816669543	0.05928563146332147
opls_chelpg	tip4p	0.03	1.0014990287607741	0.04102994659293386
opls_chelpg	tip4p	0.04	0.8697580001609289	0.03305239049688557
opls_chelpg	tip4p	0.05	0.7706895200258035	0.025202968957429874
opls_chelpg	tip4p	0.060000000000000005	0.755274454319625	0.024284647900968123
opls_chelpg	tip4p	0.06999999999999999	0.6935786109372386	0.01855793721631913
opls_chelpg	tip4p	0.08	0.6122368890767853	0.015768862898545576
opls_chelpg	tip4p2005	0.01	0.8475164832792219	0.07262124281133847
opls_chelpg	tip4p2005	0.02	0.6875788106380367	0.0359292700298241
opls_chelpg	tip4p2005	0.03	0.7054278855554681	0.025014494009778912
opls_chelpg	tip4p2005	0.04	0.5907091869889939	0.021535783457594257
opls_chelpg	tip4p2005	0.05	0.5308702751007942	0.017898409491858485
opls_chelpg	tip4p2005	0.060000000000000005	0.4980265597727632	0.01480158507833339
opls_chelpg	tip4p2005	0.06999999999999999	0.44475260564071895	0.012752626841450277
opls_chelpg	tip4p2005	0.08	0.3862198038225451	0.00961636061464223
opls_cm1a	tip3p	0.01	1.6095362950502903	0.1509754445569288
opls_cm1a	tip3p	0.02	1.4377388456719706	0.06861600516291383
opls_cm1a	tip3p	0.03	1.0507107406089102	0.04046588614642827
opls_cm1a	tip3p	0.04	0.8113720785635461	0.033676708163892205
opls_cm1a	tip3p	0.05	0.7241423767745447	0.025814418462941087
opls_cm1a	tip3p	0.060000000000000005	0.6143299673896668	0.026671514191461923
opls_cm1a	tip3p	0.06999999999999999	0.5029478884407276	0.01612601999878281
opls_cm1a	tip3p	0.08	0.41975732513592817	0.015328549525241328
opls_cm1a	tip4p	0.01	1.0827248088120651	0.062374668118700405
opls_cm1a	tip4p	0.02	0.9915365615625223	0.04731678789829381
opls_cm1a	tip4p	0.03	0.6948195521892807	0.03219473199809669
opls_cm1a	tip4p	0.04	0.6918371695010378	0.029591014317802436
opls_cm1a	tip4p	0.05	0.5502349406131649	0.020729380963253087
opls_cm1a	tip4p	0.060000000000000005	0.4444636752063223	0.01682398758404725
opls_cm1a	tip4p	0.06999999999999999	0.4056642363129958	0.012074453993605232
opls_cm1a	tip4p	0.08	0.3496507862497003	0.010578268884772677
opls_cm1a	tip4p2005	0.01	0.7723365611230439	0.057070104499575273
opls_cm1a	tip4p2005	0.02	0.6266551094721484	0.03243178977787595
opls_cm1a	tip4p2005	0.03	0.624180532176853	0.027693162332101517
opls_cm1a	tip4p2005	0.04	0.47871282414791255	0.017408253986844195
opls_cm1a	tip4p2005	0.05	0.4353643422984801	0.013751109282286953
opls_cm1a	tip4p2005	0.060000000000000005	0.38091578541948906	0.011753053258963989
opls_cm1a	tip4p2005	0.06999999999999999	0.2971947962466751	0.010906112439093832
opls_cm1a	tip4p2005	0.08	0.3360592701771616	0.009526437174529237
opls_cndo	tip3p	0.01	2.1265899227147615	0.11592805827419074
opls_cndo	tip3p	0.02	2.4042396315593395	0.11338228320755063
opls_cndo	tip3p	0.03	2.0604232365725985	0.087325976886017
opls_cndo	tip3p	0.04	1.8691511873971889	0.059443469823300385
opls_cndo	tip3p	0.05	1.747770598961595	0.056905100408298534
opls_cndo	tip3p	0.060000000000000005	1.6880498774040207	0.05527994351004881
opls_cndo	tip3p	0.06999999999999999	1.5804890194690897	0.045067483098708165
opls_cndo	tip3p	0.08	1.4094996932915955	0.0350595047478168
opls_cndo	tip4p	0.01	1.6267477169209694	0.10473563812717279
opls_cndo	tip4p	0.02	1.577938805455857	0.08597913071396694
opls_cndo	tip4p	0.03	1.4214989785305452	0.058537116163094614
opls_cndo	tip4p	0.04	1.387199189294621	0.05100032046299466
opls_cndo	tip4p	0.05	1.2667964295696	0.03852799353611112
opls_cndo	tip4p	0.060000000000000005	1.1806380128284253	0.03789628583082393
opls_cndo	tip4p	0.06999999999999999	1.1610808018506111	0.029207903577124505
opls_cndo	tip4p	0.08	1.153587886509384	0.028079145375061194
opls_cndo	tip4p2005	0.01	0.8816291949337254	0.05745416633930655
opls_cndo	tip4p2005	0.02	0.9501372942928168	0.056092263140168394
opls_cndo	tip4p2005	0.03	0.946908945597558	0.035160846355152306
opls_cndo	tip4p2005	0.04	0.9051578173233448	0.02930565108440254
opls_cndo	tip4p2005	0.05	0.8653926770394444	0.02994684272523952
opls_cndo	tip4p2005	0.060000000000000005	0.7588650063972944	0.021479641594511857
opls_cndo	tip4p2005	0.06999999999999999	0.7764402932775111	0.020534239598355725
opls_cndo	tip4p2005	0.08	0.7718423104875854	0.019676025576367762
