# Supplementary material for: Assessment and Optimization of Force Fields for Glycine Polymorphism and Solution Properties
Source: J Chem Theory Comput. 2026 Apr 7;22(8):4012–25. doi: 10.1021/acs.jctc.6c00162 (PMC13130867; doi:10.1021/acs.jctc.6c00162)
Supplement: Supplementary file 2 [file ct6c00162_si_002.zip › Glycine-Force-Field-Data/Solution-Properties/plots/density.csv]

ff	water-model	mole-fraction	dens	delta-dens
gaff2_abcg2	tip3p	0.01	1.0062973606288435	0.00019906820698919512
gaff2_abcg2	tip3p	0.02	1.022556852042675	0.0002116655348424853
gaff2_abcg2	tip3p	0.03	1.0396795380413535	0.00023163104381920542
gaff2_abcg2	tip3p	0.04	1.055414230912924	0.00026215551844319113
gaff2_abcg2	tip3p	0.05	1.0714262575209141	0.0002771018228625937
gaff2_abcg2	tip3p	0.060000000000000005	1.0861065762043	0.0002585208158426699
gaff2_abcg2	tip3p	0.06999999999999999	1.1013897066712381	0.00024130942939953846
gaff2_abcg2	tip3p	0.08	1.1158581006824972	0.0002069824703922417
gaff2_abcg2	tip4p	0.01	1.0141297941058875	0.00021630838693367113
gaff2_abcg2	tip4p	0.02	1.0313519593179228	0.0001980277524270841
gaff2_abcg2	tip4p	0.03	1.0477646359503272	0.00020907361771258437
gaff2_abcg2	tip4p	0.04	1.0639192939698698	0.0002234420422723108
gaff2_abcg2	tip4p	0.05	1.0804983997642996	0.00019691541022789845
gaff2_abcg2	tip4p	0.060000000000000005	1.095619598388672	0.0002161038977781607
gaff2_abcg2	tip4p	0.06999999999999999	1.1114390788376334	0.0002533366739676396
gaff2_abcg2	tip4p	0.08	1.1247754777371886	0.00021686281636856402
gaff2_abcg2	tip4p2005	0.01	1.0173456776589158	0.00019519648061210444
gaff2_abcg2	tip4p2005	0.02	1.0365192265957597	0.00017306768134370514
gaff2_abcg2	tip4p2005	0.03	1.054114321678877	0.00019816487522823333
gaff2_abcg2	tip4p2005	0.04	1.0722446382641793	0.00016766444767148112
gaff2_abcg2	tip4p2005	0.05	1.0878052422404292	0.00018797351256452175
gaff2_abcg2	tip4p2005	0.060000000000000005	1.1022778012752534	0.00023951027947289458
gaff2_abcg2	tip4p2005	0.06999999999999999	1.1181532800197607	0.00045490469610135365
gaff2_abcg2	tip4p2005	0.08	1.1313710485398771	0.0003189319158796896
gaff2_cndo	tip3p	0.01	1.0060096989572052	0.00026865720276171426
gaff2_cndo	tip3p	0.02	1.0225449457317595	0.00022648330776834535
gaff2_cndo	tip3p	0.03	1.038222157582641	0.00020775767399317248
gaff2_cndo	tip3p	0.04	1.0552337438762192	0.00019554508968832611
gaff2_cndo	tip3p	0.05	1.071460496336222	0.0002491725332512162
gaff2_cndo	tip3p	0.060000000000000005	1.086037505745888	0.0002629067549770511
gaff2_cndo	tip3p	0.06999999999999999	1.1007852819859985	0.00020525892533575284
gaff2_cndo	tip3p	0.08	1.1149855356812481	0.0002442853612192439
gaff2_cndo	tip4p	0.01	1.0134860072135927	0.00019784296154278717
gaff2_cndo	tip4p	0.02	1.0308498666882517	0.00024290282972461887
gaff2_cndo	tip4p	0.03	1.0474101989120248	0.00023098623222923348
gaff2_cndo	tip4p	0.04	1.0632685413062575	0.0001915205498180096
gaff2_cndo	tip4p	0.05	1.0788306428790095	0.00021108480386376177
gaff2_cndo	tip4p	0.060000000000000005	1.093660623162985	0.00018264707666227058
gaff2_cndo	tip4p	0.06999999999999999	1.1086994435191158	0.00024863918229667975
gaff2_cndo	tip4p	0.08	1.1220139829516413	0.00024444411839692125
gaff2_cndo	tip4p2005	0.01	1.016691063836217	0.00015327475150335614
gaff2_cndo	tip4p2005	0.02	1.0348726971894506	0.0002035334405480323
gaff2_cndo	tip4p2005	0.03	1.0509435844719413	0.00018697439415444044
gaff2_cndo	tip4p2005	0.04	1.0690201891958715	0.00019439506051663322
gaff2_cndo	tip4p2005	0.05	1.0837040732204914	0.00018471464813693339
gaff2_cndo	tip4p2005	0.060000000000000005	1.098032674700022	0.0002291969911691133
gaff2_cndo	tip4p2005	0.06999999999999999	1.1130119595229628	0.00021145980716968252
gaff2_cndo	tip4p2005	0.08	1.1272192806601526	0.00018470595823257482
gaff2_dnp	tip3p	0.01	1.006344059094787	0.00026911507138161785
gaff2_dnp	tip3p	0.02	1.0240954472720625	0.00020804137675667985
gaff2_dnp	tip3p	0.03	1.0405229603052142	0.0002135705300050247
gaff2_dnp	tip3p	0.04	1.0571958202123644	0.0002346900074359656
gaff2_dnp	tip3p	0.05	1.073316451132298	0.00024113547639520336
gaff2_dnp	tip3p	0.060000000000000005	1.0881140162050729	0.0002431736167310199
gaff2_dnp	tip3p	0.06999999999999999	1.1036519802212719	0.00022208267382111972
gaff2_dnp	tip3p	0.08	1.1173773821890356	0.0002017582735942693
gaff2_dnp	tip4p	0.01	1.0143479575961831	0.00019907981202687018
gaff2_dnp	tip4p	0.02	1.0328666458278897	0.00019793144769992744
gaff2_dnp	tip4p	0.03	1.0503510652780534	0.0002903774558842575
gaff2_dnp	tip4p	0.04	1.0679059732556344	0.0002592644310302726
gaff2_dnp	tip4p	0.05	1.0830244202017787	0.00023131842698506782
gaff2_dnp	tip4p	0.060000000000000005	1.0973083215355874	0.00026487782109698235
gaff2_dnp	tip4p	0.06999999999999999	1.1135928502082828	0.00023295491008027948
gaff2_dnp	tip4p	0.08	1.1278521324396136	0.00024970909762565
gaff2_dnp	tip4p2005	0.01	1.0175180665403607	0.00020525650866671063
gaff2_dnp	tip4p2005	0.02	1.036237324357033	0.0002140800231742449
gaff2_dnp	tip4p2005	0.03	1.0548750423491005	0.00017403016578010323
gaff2_dnp	tip4p2005	0.04	1.0723653614223005	0.0002306930625779957
gaff2_dnp	tip4p2005	0.05	1.0885421234369281	0.0002894644297738905
gaff2_dnp	tip4p2005	0.060000000000000005	1.1045148704946044	0.0001916256544454314
gaff2_dnp	tip4p2005	0.06999999999999999	1.1207465695738796	0.00016695115814105798
gaff2_dnp	tip4p2005	0.08	1.1348715595006946	0.00026451992583258264
gaff2_resp	tip3p	0.01	1.0094714336097244	0.00025990268617777346
gaff2_resp	tip3p	0.02	1.0316234453320505	0.0003258029743349954
gaff2_resp	tip3p	0.03	1.0515824513435366	0.0002760733603695095
gaff2_resp	tip3p	0.04	1.0740847999453549	0.0002816725825488755
gaff2_resp	tip3p	0.05	1.094619440853596	0.00021096047140863102
gaff2_resp	tip3p	0.060000000000000005	1.1153961079120638	0.00025759601029487386
gaff2_resp	tip3p	0.06999999999999999	1.1331417112946514	0.00033753423032329463
gaff2_resp	tip3p	0.08	1.1527278164327148	0.0002858410270258273
gaff2_resp	tip4p	0.01	1.0227649314105514	0.0003008639079722423
gaff2_resp	tip4p	0.02	1.0469301996529106	0.00037301126712010823
gaff2_resp	tip4p	0.03	1.071341587930918	0.0004474930552623181
gaff2_resp	tip4p	0.04	1.096114642053843	0.0002895790849417469
gaff2_resp	tip4p	0.05	1.115809600800276	0.00037824171410736577
gaff2_resp	tip4p	0.060000000000000005	1.1376890140473845	0.00036104997515695053
gaff2_resp	tip4p	0.06999999999999999	1.1608131601810459	0.0008212086727001116
gaff2_resp	tip4p	0.08	1.184624173730612	0.0003147809669942021
gaff2_resp	tip4p2005	0.01	1.027222902491689	0.00028160652240623774
gaff2_resp	tip4p2005	0.02	1.0537101724445823	0.0002504513130265923
gaff2_resp	tip4p2005	0.03	1.079784487038851	0.00026055395670146583
gaff2_resp	tip4p2005	0.04	1.1050547399222852	0.0003070792895867377
gaff2_resp	tip4p2005	0.05	1.1293537640571598	0.00017747685611552174
gaff2_resp	tip4p2005	0.060000000000000005	1.1523698800802233	0.0002880950423369578
gaff2_resp	tip4p2005	0.06999999999999999	1.174743454128504	0.0002084923171776805
gaff2_resp	tip4p2005	0.08	1.1973605689406397	0.00026037753302567503
gaff_bcc	tip3p	0.01	1.0048417422771456	0.0002157325891643747
gaff_bcc	tip3p	0.02	1.022302172571421	0.00029686535929644687
gaff_bcc	tip3p	0.03	1.0395617840737108	0.00021205769489801902
gaff_bcc	tip3p	0.04	1.0553666735291483	0.00020196321233947306
gaff_bcc	tip3p	0.05	1.0704614524245266	0.00021045086106253474
gaff_bcc	tip3p	0.060000000000000005	1.0848147149682048	0.00015628117401930407
gaff_bcc	tip3p	0.06999999999999999	1.0979375175833703	0.00023617757997734866
gaff_bcc	tip3p	0.08	1.1120165808796885	0.00022336617972950132
gaff_bcc	tip4p	0.01	1.0130722334086897	0.00025324431869288617
gaff_bcc	tip4p	0.02	1.0316610219627622	0.0002166310205840692
gaff_bcc	tip4p	0.03	1.04946957013011	0.0002562369408209249
gaff_bcc	tip4p	0.04	1.0669135678112511	0.00019884228185715582
gaff_bcc	tip4p	0.05	1.0829345408678057	0.0002320877937508049
gaff_bcc	tip4p	0.060000000000000005	1.0984331176877025	0.00019368431164302599
gaff_bcc	tip4p	0.06999999999999999	1.1125265042185786	0.00017238876596212138
gaff_bcc	tip4p	0.08	1.1261980205178264	0.00017006543545945572
gaff_bcc	tip4p2005	0.01	1.0157239049971105	0.00018892505434743795
gaff_bcc	tip4p2005	0.02	1.033657541736961	0.00015080201381261117
gaff_bcc	tip4p2005	0.03	1.0507639226913454	0.00016866122010330393
gaff_bcc	tip4p2005	0.04	1.0679170287251474	0.0001781130931955478
gaff_bcc	tip4p2005	0.05	1.0833578472435477	0.00017378715717467086
gaff_bcc	tip4p2005	0.060000000000000005	1.0982119754552844	0.000162743501810091
gaff_bcc	tip4p2005	0.06999999999999999	1.1125852548182014	0.00017169856472052817
gaff_bcc	tip4p2005	0.08	1.1261966064572335	0.00016548366935445062
gaff_cndo	tip3p	0.01	1.0026968836933376	0.00029733938347721394
gaff_cndo	tip3p	0.02	1.0182578160613778	0.0003027194942108535
gaff_cndo	tip3p	0.03	1.0337908343672755	0.00026337483359098723
gaff_cndo	tip3p	0.04	1.048903519243002	0.00025443694996991244
gaff_cndo	tip3p	0.05	1.062714891970158	0.00020577599319383338
gaff_cndo	tip3p	0.060000000000000005	1.0763515180647376	0.00017958169914179958
gaff_cndo	tip3p	0.06999999999999999	1.0896676179468634	0.00018484516080351964
gaff_cndo	tip3p	0.08	1.1017909695506098	0.00021702967699844468
gaff_cndo	tip4p	0.01	1.0105169536769392	0.00019363041758355484
gaff_cndo	tip4p	0.02	1.0263430105894806	0.000213624472126776
gaff_cndo	tip4p	0.03	1.0416204104274516	0.00018209278012958435
gaff_cndo	tip4p	0.04	1.0564420345723633	0.00021061132284199712
gaff_cndo	tip4p	0.05	1.0706313443183901	0.00020131416914707595
gaff_cndo	tip4p	0.060000000000000005	1.0844503164589407	0.0002206589076083232
gaff_cndo	tip4p	0.06999999999999999	1.0974906123280528	0.0001930928725985924
gaff_cndo	tip4p	0.08	1.109845426410437	0.00017573533898338492
gaff_cndo	tip4p2005	0.01	1.0136901384145025	0.00022011416437115052
gaff_cndo	tip4p2005	0.02	1.0295779504030946	0.0001923739512986351
gaff_cndo	tip4p2005	0.03	1.044157465398312	0.0001871513071919553
gaff_cndo	tip4p2005	0.04	1.0597728621363642	0.0001826426859020307
gaff_cndo	tip4p2005	0.05	1.073645042896271	0.00017304945545008196
gaff_cndo	tip4p2005	0.060000000000000005	1.0872340686023239	0.00020369975935610168
gaff_cndo	tip4p2005	0.06999999999999999	1.099867440670729	0.00018037823481278011
gaff_cndo	tip4p2005	0.08	1.1119234212040903	0.00015841571799076913
gaff_dnp	tip3p	0.01	1.0034426524192097	0.0002238742522845329
gaff_dnp	tip3p	0.02	1.0192947153151037	0.00019079659502289423
gaff_dnp	tip3p	0.03	1.0350057907402517	0.00020296137765542658
gaff_dnp	tip3p	0.04	1.0507410511076452	0.0002049694477510827
gaff_dnp	tip3p	0.05	1.065355857372284	0.0002450280971257805
gaff_dnp	tip3p	0.060000000000000005	1.0792855373919013	0.00019153558907878857
gaff_dnp	tip3p	0.06999999999999999	1.0927336459457877	0.00019605573369794565
gaff_dnp	tip3p	0.08	1.1052633449137215	0.00021947323451679274
gaff_dnp	tip4p	0.01	1.0112530128061774	0.00024379147095253574
gaff_dnp	tip4p	0.02	1.0269961328953507	0.00020103801988917032
gaff_dnp	tip4p	0.03	1.0430873228609565	0.00020290062514563648
gaff_dnp	tip4p	0.04	1.058389944583178	0.00018834154483980437
gaff_dnp	tip4p	0.05	1.0734648331403736	0.00021911105083135927
gaff_dnp	tip4p	0.060000000000000005	1.0872631526291374	0.000183737058107608
gaff_dnp	tip4p	0.06999999999999999	1.1007094612717632	0.00020466007179418223
gaff_dnp	tip4p	0.08	1.1134011573493483	0.00019040064736964996
gaff_dnp	tip4p2005	0.01	1.0136062880605463	0.00017336264898544528
gaff_dnp	tip4p2005	0.02	1.0298936481028798	0.00018646936926657495
gaff_dnp	tip4p2005	0.03	1.0454485806524756	0.00018110787015648974
gaff_dnp	tip4p2005	0.04	1.0609825205206875	0.00019595502040084585
gaff_dnp	tip4p2005	0.05	1.075078730493784	0.0002170181177637896
gaff_dnp	tip4p2005	0.060000000000000005	1.0888966280519963	0.00015321374198465508
gaff_dnp	tip4p2005	0.06999999999999999	1.102101349025965	0.00016873254456611607
gaff_dnp	tip4p2005	0.08	1.1150810136198999	0.0001577921140895496
gaff_resp	tip3p	0.01	1.0128014269322159	0.00028922568452181726
gaff_resp	tip3p	0.02	1.0353473453968767	0.00031881628597588786
gaff_resp	tip3p	0.03	1.0572742225527767	0.0002583723520988462
gaff_resp	tip3p	0.04	1.0780061755180361	0.00024232803845957284
gaff_resp	tip3p	0.05	1.0990129978060725	0.0003205803567998901
gaff_resp	tip3p	0.060000000000000005	1.1180540010035043	0.0002888719556871507
gaff_resp	tip3p	0.06999999999999999	1.1364662804007533	0.0009567163426570478
gaff_resp	tip3p	0.08	1.1540568825006488	0.0004818989532675705
gaff_resp	tip4p	0.01	1.0225865016430618	0.00020272863024962875
gaff_resp	tip4p	0.02	1.0489715781807902	0.00024235245443315792
gaff_resp	tip4p	0.03	1.073848627239466	0.0002458705582500187
gaff_resp	tip4p	0.04	1.0978035717606547	0.0002489613512660096
gaff_resp	tip4p	0.05	1.1225036295950415	0.00027909049210659783
gaff_resp	tip4p	0.060000000000000005	1.1438229653239254	0.00025445861546236775
gaff_resp	tip4p	0.06999999999999999	1.164728666543961	0.00027040938146634895
gaff_resp	tip4p	0.08	1.185473011851311	0.00026725516213743525
gaff_resp	tip4p2005	0.01	1.025105178922415	0.0002597295116603351
gaff_resp	tip4p2005	0.02	1.0515078219473364	0.0001773995318167169
gaff_resp	tip4p2005	0.03	1.0768766995072367	0.0002136064475061923
gaff_resp	tip4p2005	0.04	1.1014173407554626	0.00027681832013872593
gaff_resp	tip4p2005	0.05	1.1253872480690483	0.00017086273456373645
gaff_resp	tip4p2005	0.060000000000000005	1.1459210994541646	0.0002251309360962899
gaff_resp	tip4p2005	0.06999999999999999	1.167432168155909	0.00026415811785055106
gaff_resp	tip4p2005	0.08	1.186931905448437	0.00016662220070367203
ligpargen_chelpg	tip3p	0.01	1.004640778452158	0.00022889335081587435
ligpargen_chelpg	tip3p	0.02	1.0214979721903803	0.00020368512842769973
ligpargen_chelpg	tip3p	0.03	1.0374713172465566	0.00022418559274765894
ligpargen_chelpg	tip3p	0.04	1.053325574576855	0.0002447442800824012
ligpargen_chelpg	tip3p	0.05	1.0683370340466503	0.000233872032794014
ligpargen_chelpg	tip3p	0.060000000000000005	1.082338385075331	0.00026193939366358994
ligpargen_chelpg	tip3p	0.06999999999999999	1.095350612074137	0.00017944394643729266
ligpargen_chelpg	tip3p	0.08	1.1084718792736532	0.00018264300816543382
ligpargen_chelpg	tip4p	0.01	1.0131362619996074	0.00021223377374025653
ligpargen_chelpg	tip4p	0.02	1.030787200510502	0.0002350747286854352
ligpargen_chelpg	tip4p	0.03	1.0472515204846862	0.00018618380286276745
ligpargen_chelpg	tip4p	0.04	1.0642033558487893	0.00018859902999737512
ligpargen_chelpg	tip4p	0.05	1.0792369657456877	0.00016216752645245282
ligpargen_chelpg	tip4p	0.060000000000000005	1.0938823034465317	0.00019840473947572429
ligpargen_chelpg	tip4p	0.06999999999999999	1.1077652113437657	0.00018621763732803114
ligpargen_chelpg	tip4p	0.08	1.120710811108351	0.00018414075178935384
ligpargen_chelpg	tip4p2005	0.01	1.014724912494421	0.00019985532787368608
ligpargen_chelpg	tip4p2005	0.02	1.0320546135604383	0.00019924425551753267
ligpargen_chelpg	tip4p2005	0.03	1.0490240571498872	0.00019209987960834557
ligpargen_chelpg	tip4p2005	0.04	1.0647328234910967	0.00017843476630725408
ligpargen_chelpg	tip4p2005	0.05	1.0798993361294271	0.0001866505888542722
ligpargen_chelpg	tip4p2005	0.060000000000000005	1.0935012887418272	0.0001699605762028365
ligpargen_chelpg	tip4p2005	0.06999999999999999	1.107583531022072	0.0001504803262531362
ligpargen_chelpg	tip4p2005	0.08	1.1201602562963966	0.00015827307818111784
ligpargen_cm1a	tip3p	0.01	1.0047623100131753	0.0002755763907601928
ligpargen_cm1a	tip3p	0.02	1.020952620893717	0.00026776979178757475
ligpargen_cm1a	tip3p	0.03	1.0370158976465467	0.0001929501661176372
ligpargen_cm1a	tip3p	0.04	1.0524675168395046	0.00023594486776534854
ligpargen_cm1a	tip3p	0.05	1.0669897713661196	0.00019485755451032063
ligpargen_cm1a	tip3p	0.060000000000000005	1.0800767676830294	0.0002673209575274165
ligpargen_cm1a	tip3p	0.06999999999999999	1.0935043705403809	0.00022174386537070854
ligpargen_cm1a	tip3p	0.08	1.1061538016796115	0.00021184119845654278
ligpargen_cm1a	tip4p	0.01	1.013336598441005	0.0002819433518425711
ligpargen_cm1a	tip4p	0.02	1.0305231297016146	0.0002132550222662516
ligpargen_cm1a	tip4p	0.03	1.0472810002565387	0.00025959894633784147
ligpargen_cm1a	tip4p	0.04	1.0632270362675191	0.0002724515662898675
ligpargen_cm1a	tip4p	0.05	1.0783914358317854	0.0002252509143197744
ligpargen_cm1a	tip4p	0.060000000000000005	1.0921022442877295	0.00021589051149567605
ligpargen_cm1a	tip4p	0.06999999999999999	1.10647672405839	0.00022556237207453417
ligpargen_cm1a	tip4p	0.08	1.118166758388281	0.00018891840327868074
ligpargen_cm1a	tip4p2005	0.01	1.0156456878334286	0.00023776986030049085
ligpargen_cm1a	tip4p2005	0.02	1.0328336137682204	0.00019029140411054395
ligpargen_cm1a	tip4p2005	0.03	1.0486564876735214	0.00018484625229427733
ligpargen_cm1a	tip4p2005	0.04	1.0653841805160047	0.00021830719037431627
ligpargen_cm1a	tip4p2005	0.05	1.0801038997769359	0.00017951784572220117
ligpargen_cm1a	tip4p2005	0.060000000000000005	1.0936806071698668	0.0001760885451329221
ligpargen_cm1a	tip4p2005	0.06999999999999999	1.1069515957236293	0.00019671718348784366
ligpargen_cm1a	tip4p2005	0.08	1.1200422905087475	0.00015967184414430113
opls2020_basic	tip3p	0.01	1.00868691444397	0.00022654812992217575
opls2020_basic	tip3p	0.02	1.028405535027385	0.0002962560500428179
opls2020_basic	tip3p	0.03	1.04700231435895	0.00020795960481971034
opls2020_basic	tip3p	0.04	1.066066024810076	0.00023132157458905596
opls2020_basic	tip3p	0.05	1.082597730010748	0.0002648164459056968
opls2020_basic	tip3p	0.060000000000000005	1.0984013490080837	0.0002328443928324746
opls2020_basic	tip3p	0.06999999999999999	1.11364058855176	0.0002489403708894247
opls2020_basic	tip3p	0.08	1.1279292015731337	0.00025403678844221155
opls2020_basic	tip4p	0.01	1.017457345604897	0.000198652178930586
opls2020_basic	tip4p	0.02	1.0383490094989543	0.00021232404889926445
opls2020_basic	tip4p	0.03	1.0588122199177743	0.000219031282329794
opls2020_basic	tip4p	0.04	1.0786223851144316	0.00018741092671112849
opls2020_basic	tip4p	0.05	1.0965664762556555	0.00017845294573383907
opls2020_basic	tip4p	0.060000000000000005	1.1138451400101186	0.0002265498191090416
opls2020_basic	tip4p	0.06999999999999999	1.1298428638279443	0.00019012559235197287
opls2020_basic	tip4p	0.08	1.1455298984050752	0.0001933477758258682
opls2020_basic	tip4p2005	0.01	1.019742692023516	0.000240670176266522
opls2020_basic	tip4p2005	0.02	1.039965164065361	0.00021757104667901225
opls2020_basic	tip4p2005	0.03	1.0600022657215598	0.00018922200464800766
opls2020_basic	tip4p2005	0.04	1.0795067627131942	0.00018355439261138071
opls2020_basic	tip4p2005	0.05	1.0967648211121563	0.00021961913624345312
opls2020_basic	tip4p2005	0.060000000000000005	1.1133417431712154	0.00016409741277527242
opls2020_basic	tip4p2005	0.06999999999999999	1.1288373924791815	0.00016601703749690285
opls2020_basic	tip4p2005	0.08	1.14333317989111	0.00018177842294633665
opls2020_chelpg	tip3p	0.01	1.0041273968666795	0.00026390621233681095
opls2020_chelpg	tip3p	0.02	1.0199564558267595	0.0002127118210123927
opls2020_chelpg	tip3p	0.03	1.0353217507600787	0.00020349274400446123
opls2020_chelpg	tip3p	0.04	1.0508699552416805	0.00017146627299593093
opls2020_chelpg	tip3p	0.05	1.0647198066413406	0.00019742675213502248
opls2020_chelpg	tip3p	0.060000000000000005	1.0774611709117892	0.00019502097118474673
opls2020_chelpg	tip3p	0.06999999999999999	1.090178639262915	0.00017305046220617172
opls2020_chelpg	tip3p	0.08	1.1013786138296129	0.0001873850632606436
opls2020_chelpg	tip4p	0.01	1.0115778934657578	0.00020668122288050697
opls2020_chelpg	tip4p	0.02	1.028121974796057	0.00021215041388404401
opls2020_chelpg	tip4p	0.03	1.044307603210211	0.00019925687117291422
opls2020_chelpg	tip4p	0.04	1.059270304143429	0.000186283100910381
opls2020_chelpg	tip4p	0.05	1.0735922806262972	0.00018386649051047117
opls2020_chelpg	tip4p	0.060000000000000005	1.087413772106171	0.00017823584050193636
opls2020_chelpg	tip4p	0.06999999999999999	1.0998065338432792	0.00023054844147731132
opls2020_chelpg	tip4p	0.08	1.1119075949788095	0.00018184537409100956
opls2020_chelpg	tip4p2005	0.01	1.013576228812337	0.00020453002154881256
opls2020_chelpg	tip4p2005	0.02	1.0296304846107962	0.00021594809219199534
opls2020_chelpg	tip4p2005	0.03	1.044929006546736	0.00017553463033584814
opls2020_chelpg	tip4p2005	0.04	1.059856160819531	0.00016881400794636464
opls2020_chelpg	tip4p2005	0.05	1.0732728979885582	0.00017373783889417053
opls2020_chelpg	tip4p2005	0.060000000000000005	1.0860760538876058	0.00018120504823055742
opls2020_chelpg	tip4p2005	0.06999999999999999	1.098404627591372	0.0001706290285868342
opls2020_chelpg	tip4p2005	0.08	1.1098233645260336	0.00017462359792827422
opls2020_cm1a	tip3p	0.01	1.0039638385772707	0.00027155575973234196
opls2020_cm1a	tip3p	0.02	1.020476201653481	0.00020047429717698223
opls2020_cm1a	tip3p	0.03	1.0361174845993522	0.00025385391577639006
opls2020_cm1a	tip3p	0.04	1.050638456910849	0.0001841843670170138
opls2020_cm1a	tip3p	0.05	1.0645279144644741	0.00023644734566543837
opls2020_cm1a	tip3p	0.060000000000000005	1.076425270646811	0.00026189694140008957
opls2020_cm1a	tip3p	0.06999999999999999	1.0892306560873988	0.0001860181240356583
opls2020_cm1a	tip3p	0.08	1.1009953317642216	0.000225639722657623
opls2020_cm1a	tip4p	0.01	1.0121193432360889	0.00018139448791165577
opls2020_cm1a	tip4p	0.02	1.028863327071071	0.0002424166072361058
opls2020_cm1a	tip4p	0.03	1.045620284765959	0.00021317488092634335
opls2020_cm1a	tip4p	0.04	1.0608315423429016	0.00021452566244728222
opls2020_cm1a	tip4p	0.05	1.0751955188214781	0.00017633225102210926
opls2020_cm1a	tip4p	0.060000000000000005	1.0883982076942922	0.00016539759814833364
opls2020_cm1a	tip4p	0.06999999999999999	1.101428545802832	0.00023186979115106908
opls2020_cm1a	tip4p	0.08	1.1130464955270294	0.00015548777455683604
opls2020_cm1a	tip4p2005	0.01	1.0144306123256688	0.00024265055574800406
opls2020_cm1a	tip4p2005	0.02	1.0307428214997056	0.00018312261360135075
opls2020_cm1a	tip4p2005	0.03	1.0464664158821106	0.00018711631480969538
opls2020_cm1a	tip4p2005	0.04	1.0614302577078345	0.0002141397333023858
opls2020_cm1a	tip4p2005	0.05	1.0754774823486806	0.00017766766969478534
opls2020_cm1a	tip4p2005	0.060000000000000005	1.0883072243034844	0.00016272835348713556
opls2020_cm1a	tip4p2005	0.06999999999999999	1.1007371192872526	0.00019724482544113174
opls2020_cm1a	tip4p2005	0.08	1.1123532347381118	0.0001572100573559483
opls2020_cndo	tip3p	0.01	0.9986635587960484	0.0002157853539061839
opls2020_cndo	tip3p	0.02	1.0104673661887649	0.0002623516912649016
opls2020_cndo	tip3p	0.03	1.022349996685982	0.0002102990248297698
opls2020_cndo	tip3p	0.04	1.0333906207680705	0.0001789388516124049
opls2020_cndo	tip3p	0.05	1.0443755157291892	0.0001980841211666788
opls2020_cndo	tip3p	0.060000000000000005	1.0537011404037477	0.00018598546349688698
opls2020_cndo	tip3p	0.06999999999999999	1.063302768647671	0.00018192296793462923
opls2020_cndo	tip3p	0.08	1.072665921777487	0.00017974841094864545
opls2020_cndo	tip4p	0.01	1.0060050795674327	0.0002866774569112957
opls2020_cndo	tip4p	0.02	1.0179239169657233	0.00017234328750057894
opls2020_cndo	tip4p	0.03	1.02912019482255	0.0001990903981575574
opls2020_cndo	tip4p	0.04	1.0407570264786483	0.00017817498422658152
opls2020_cndo	tip4p	0.05	1.0509127250909807	0.00017144916888299014
opls2020_cndo	tip4p	0.060000000000000005	1.0610394458770755	0.00021984252291484395
opls2020_cndo	tip4p	0.06999999999999999	1.0699611579179766	0.00017993963816081033
opls2020_cndo	tip4p	0.08	1.0793756963908674	0.00018843249997786468
opls2020_cndo	tip4p2005	0.01	1.0094643753618004	0.0001958969828216206
opls2020_cndo	tip4p2005	0.02	1.0206184760481123	0.00018831507268587096
opls2020_cndo	tip4p2005	0.03	1.0324904695004227	0.0001716281988168226
opls2020_cndo	tip4p2005	0.04	1.0432846182286744	0.00017337531426254828
opls2020_cndo	tip4p2005	0.05	1.053557832360268	0.00016891343059113615
opls2020_cndo	tip4p2005	0.060000000000000005	1.0629595499038698	0.00015268834026097798
opls2020_cndo	tip4p2005	0.06999999999999999	1.0725767083168032	0.0001731440068491531
opls2020_cndo	tip4p2005	0.08	1.080980497002602	0.00016834255117837934
opls_basic	tip3p	0.01	1.0070725735127928	0.00023344061046116918
opls_basic	tip3p	0.02	1.0250775353312496	0.0003104281491718486
opls_basic	tip3p	0.03	1.0423989235907796	0.0002828117280883233
opls_basic	tip3p	0.04	1.060141487181187	0.000555732479970797
opls_basic	tip3p	0.05	1.0744219141900544	0.00028723314365370516
opls_basic	tip3p	0.060000000000000005	1.0910155553221705	0.0002358317498751153
opls_basic	tip3p	0.06999999999999999	1.1055034457743171	0.0003006446509029669
opls_basic	tip3p	0.08	1.1192010644078256	0.0003436225204980577
opls_basic	tip4p	0.01	1.0173377418518068	0.00020893483681019658
opls_basic	tip4p	0.02	1.037612825199962	0.0001936813894322203
opls_basic	tip4p	0.03	1.0584170966446402	0.0002660400910225942
opls_basic	tip4p	0.04	1.0764213647842409	0.00025658798102960577
opls_basic	tip4p	0.05	1.0936077290177346	0.00031548359254555155
opls_basic	tip4p	0.060000000000000005	1.111394694387913	0.0002783155358169047
opls_basic	tip4p	0.06999999999999999	1.1280130828320982	0.00038632473361645064
opls_basic	tip4p	0.08	1.142803404718638	0.0002701763495592386
opls_basic	tip4p2005	0.01	1.020652160510421	0.00024950936873883235
opls_basic	tip4p2005	0.02	1.0409125809520487	0.0002796234363850025
opls_basic	tip4p2005	0.03	1.0611732485294345	0.00019962474506399544
opls_basic	tip4p2005	0.04	1.0806458306610587	0.00026677827079109854
opls_basic	tip4p2005	0.05	1.099239015698433	0.0002601024365043908
opls_basic	tip4p2005	0.060000000000000005	1.1158909038901332	0.0002475226164000877
opls_basic	tip4p2005	0.06999999999999999	1.1309089958369734	0.0002523980224354885
opls_basic	tip4p2005	0.08	1.1463990877866745	0.00023721380721053106
opls_chelpg	tip3p	0.01	1.0045005285143853	0.00022294894791918544
opls_chelpg	tip3p	0.02	1.0212908535748721	0.00024846441510387315
opls_chelpg	tip3p	0.03	1.0372283618152143	0.00026478798145425234
opls_chelpg	tip3p	0.04	1.0531365864574913	0.00021967913039755457
opls_chelpg	tip3p	0.05	1.0674672888517382	0.00023613417028278796
opls_chelpg	tip3p	0.060000000000000005	1.081540060400963	0.00023993412326374375
opls_chelpg	tip3p	0.06999999999999999	1.0948367749452594	0.00020806636513016625
opls_chelpg	tip3p	0.08	1.1073293843865397	0.0001975551638502424
opls_chelpg	tip4p	0.01	1.0127516309022906	0.00021127952612781428
opls_chelpg	tip4p	0.02	1.0303002969771626	0.00028381370081912837
opls_chelpg	tip4p	0.03	1.0473901692032817	0.00020281773487606844
opls_chelpg	tip4p	0.04	1.0636908450722695	0.0002036886273524611
opls_chelpg	tip4p	0.05	1.0795266230106355	0.00018822330699525932
opls_chelpg	tip4p	0.060000000000000005	1.0935647885501387	0.00020469256517705113
opls_chelpg	tip4p	0.06999999999999999	1.1073933295309546	0.00018129058163796234
opls_chelpg	tip4p	0.08	1.1205171306133273	0.00018167097196807424
opls_chelpg	tip4p2005	0.01	1.015551023498178	0.00023533161879151713
opls_chelpg	tip4p2005	0.02	1.0324028138518337	0.00019641161439870735
opls_chelpg	tip4p2005	0.03	1.0487725552320482	0.00019842006123665907
opls_chelpg	tip4p2005	0.04	1.064721486538649	0.0001727349003242151
opls_chelpg	tip4p2005	0.05	1.0795616128444674	0.00022416961755012793
opls_chelpg	tip4p2005	0.060000000000000005	1.0934993580877785	0.00015879067396858669
opls_chelpg	tip4p2005	0.06999999999999999	1.1071050490736964	0.00020932560196977728
opls_chelpg	tip4p2005	0.08	1.1194985543191436	0.00020195706076518334
opls_cm1a	tip3p	0.01	1.0041458549052478	0.0002555553460179997
opls_cm1a	tip3p	0.02	1.021377195030451	0.0002348430895012268
opls_cm1a	tip3p	0.03	1.0361362304091455	0.00024433123419289796
opls_cm1a	tip3p	0.04	1.0515883731544022	0.0002499471386811357
opls_cm1a	tip3p	0.05	1.0660047603249554	0.00025140446677374313
opls_cm1a	tip3p	0.060000000000000005	1.0788303810954099	0.00029239493082248
opls_cm1a	tip3p	0.06999999999999999	1.0917448676526549	0.00021711940155741494
opls_cm1a	tip3p	0.08	1.1031985425353052	0.00019831094032888045
opls_cm1a	tip4p	0.01	1.0128016965538267	0.0001883053831173011
opls_cm1a	tip4p	0.02	1.0302296585291626	0.0002447837386149239
opls_cm1a	tip4p	0.03	1.0458831859231	0.00019778269893023975
opls_cm1a	tip4p	0.04	1.0622639308869841	0.0001989798138446896
opls_cm1a	tip4p	0.05	1.0767239612638955	0.00023719692549701362
opls_cm1a	tip4p	0.060000000000000005	1.0902592969536786	0.00023448940795417855
opls_cm1a	tip4p	0.06999999999999999	1.1047104342579845	0.0002568352552963274
opls_cm1a	tip4p	0.08	1.115988289445639	0.0002559858260656656
opls_cm1a	tip4p2005	0.01	1.0154088817834857	0.0002522158506211429
opls_cm1a	tip4p2005	0.02	1.03241636633873	0.00017732969801370835
opls_cm1a	tip4p2005	0.03	1.048763529479504	0.0002534061155179055
opls_cm1a	tip4p2005	0.04	1.064450387388468	0.00020054461470911053
opls_cm1a	tip4p2005	0.05	1.0791445552110674	0.0001921072889535152
opls_cm1a	tip4p2005	0.060000000000000005	1.0928178454935555	0.00022496946387641438
opls_cm1a	tip4p2005	0.06999999999999999	1.1059042542576794	0.00020654287489274933
opls_cm1a	tip4p2005	0.08	1.1180491674244406	0.00018352559590782477
opls_cndo	tip3p	0.01	1.0001740406900648	0.0002658234125445793
opls_cndo	tip3p	0.02	1.0131184602826835	0.00028829773339202026
opls_cndo	tip3p	0.03	1.0260522974282504	0.00028487791392636206
opls_cndo	tip3p	0.04	1.0389918566942218	0.00024323479832606766
opls_cndo	tip3p	0.05	1.0507504507601264	0.00023623990328723506
opls_cndo	tip3p	0.060000000000000005	1.0619602774977688	0.00019697178167782086
opls_cndo	tip3p	0.06999999999999999	1.0727099627852443	0.00017252487674276467
opls_cndo	tip3p	0.08	1.083232670605183	0.00018256718509085864
opls_cndo	tip4p	0.01	1.0079211311340335	0.00020067228395728964
opls_cndo	tip4p	0.02	1.0208591867834331	0.00018628305298104726
opls_cndo	tip4p	0.03	1.0339628339558842	0.0001886139105440189
opls_cndo	tip4p	0.04	1.0465849093496802	0.00018259939410229103
opls_cndo	tip4p	0.05	1.0585905911922457	0.0002329937691685124
opls_cndo	tip4p	0.060000000000000005	1.069498291999102	0.00023361129064961827
opls_cndo	tip4p	0.06999999999999999	1.0806181665658952	0.0001556688676071119
opls_cndo	tip4p	0.08	1.0906367846727374	0.0001781320697795612
opls_cndo	tip4p2005	0.01	1.0113120987266304	0.00019952701842503086
opls_cndo	tip4p2005	0.02	1.0238575126528744	0.0001938305583141406
opls_cndo	tip4p2005	0.03	1.036400953859091	0.00018616337655638117
opls_cndo	tip4p2005	0.04	1.04940248477459	0.0001644643338376202
opls_cndo	tip4p2005	0.05	1.061042983621359	0.0001823130662755518
opls_cndo	tip4p2005	0.060000000000000005	1.0718529352247719	0.00015299915476507255
opls_cndo	tip4p2005	0.06999999999999999	1.082471002429724	0.0001772433736290556
opls_cndo	tip4p2005	0.08	1.0927650673389437	0.00015378145621289938
