# Supplementary material for: Assessment and Optimization of Force Fields for Glycine Polymorphism and Solution Properties
Source: J Chem Theory Comput. 2026 Apr 7;22(8):4012–25. doi: 10.1021/acs.jctc.6c00162 (PMC13130867; doi:10.1021/acs.jctc.6c00162)
Supplement: Supplementary file 2 [file ct6c00162_si_002.zip › Glycine-Force-Field-Data/Hydration-Free-Energy/scripts/plot.py]

from simutils.setup.cgf import FORCE_FIELDS, WATER_MODELS, TEMPS
from simutils.plotting.config import NAMES, set_plot_style
from pathlib import Path
import numpy as np
import pandas as pd
import matplotlib.pyplot as plt


set_plot_style()

BASE = Path(__file__).parents[1]
E_LATT = -282.17 # kJ/mol
H_SOL = 14.523 # kJ/mol
H_SOLV = H_SOL + E_LATT # kJ/mol

df = pd.read_csv(BASE / "plots" / "hydration.csv", index_col=[0, 1, 2])

e_latt = pd.read_csv(BASE.parent / "Lattice-Energy" / "plots" / "energy.csv", index_col=[0,1]).xs("alpha", level="polymorph") # ff, e-latt [kJ/mol], delta-e-latt [kJ/mol]

# compute solvation enthalpy and solution enthalpy
T1, T2 = TEMPS
df = df.unstack(level="temperature")
G1 = df["g-hyd", T1]
G2 = df["g-hyd", T2]
DG1 = df["delta-g-hyd", T1]
DG2 = df["delta-g-hyd", T2]
H = ((G2/T2)-(G1/T1)) / ((1/T2)-(1/T1))
DH = np.sqrt((DG1/T1)**2 + (DG2/T2)**2) / np.abs(1/T2-1/T1)
hyd = pd.DataFrame({"h-solv": H, "delta-h-solv": DH})
hyd["h-sol"] = hyd["h-solv"] - e_latt["e-latt"]
hyd["delta-h-sol"] = np.sqrt(hyd["delta-h-solv"]**2 + e_latt["delta-e-latt"]**2)

hyd.to_csv(BASE / "plots" / "enthalpy.csv")

for ff_type in FORCE_FIELDS.keys():
    df_subset = hyd.loc[hyd.index.get_level_values("ff").isin(FORCE_FIELDS[ff_type])]
    df_subset = df_subset.rename(NAMES, level="ff")
    df_subset = df_subset.unstack(level="water-model", sort=True)

    # solvation enthalpy
    fig, ax = plt.subplots()
    df_subset["h-solv"].plot(ax=ax, kind="bar", yerr=df_subset["delta-h-solv"], width=0.8)
    ax.set_xlabel(r"Force Field")
    ax.set_ylabel(r"$\Delta H_\text{solv}$ / $\text{kJ} \, \text{mol}^{-1}$")
    ax.axhline(H_SOLV, color="tab:red", ls="--", label="Exp.")
    ax.legend(["Exp."] + WATER_MODELS, loc='upper center', bbox_to_anchor=(0.5, 1.1), ncol=4, framealpha=0)
    major_ticks = ax.get_xticks()
    minor_ticks = (major_ticks[:-1] + major_ticks[1:]) / 2
    ax.set_xlim(minor_ticks[0] - 1, minor_ticks[-1] + 1)
    ax.set_xticks(minor_ticks, minor=True)
    ax.tick_params(which="minor", axis="x", bottom=False)
    ax.grid(which="minor", axis="x", ls="--")
    fig.savefig(BASE / "plots" / f"solvation_{ff_type}.png")

    # solution enthalpy
    fig, ax = plt.subplots()
    df_subset["h-sol"].plot(ax=ax, kind="bar", yerr=df_subset["delta-h-sol"], width=0.8)
    ax.set_xlabel(r"Force Field")
    ax.set_ylabel(r"$\Delta H_\text{sol}$ / $\text{kJ} \, \text{mol}^{-1}$")
    ax.axhline(H_SOL, color="tab:red", ls="--", label="Exp.")
    ax.legend(["Exp."] + WATER_MODELS, loc='upper center', bbox_to_anchor=(0.5, 1.1), ncol=4, framealpha=0)
    major_ticks = ax.get_xticks()
    minor_ticks = (major_ticks[:-1] + major_ticks[1:]) / 2
    ax.set_xlim(minor_ticks[0] - 1, minor_ticks[-1] + 1)
    ax.set_xticks(minor_ticks, minor=True)
    ax.tick_params(which="minor", axis="x", bottom=False)
    ax.grid(which="minor", axis="x", ls="--")
    fig.savefig(BASE / "plots" / f"solution_{ff_type}.png")
