# Supplementary material for: Assessment and Optimization of Force Fields for Glycine Polymorphism and Solution Properties
Source: J Chem Theory Comput. 2026 Apr 7;22(8):4012–25. doi: 10.1021/acs.jctc.6c00162 (PMC13130867; doi:10.1021/acs.jctc.6c00162)
Supplement: Supplementary file 2 [file ct6c00162_si_002.zip › Glycine-Force-Field-Data/Hydration-Free-Energy/scripts/analyse.py]

from simutils.setup.cgf import FORCE_FIELDS, WATER_MODELS, TEMPS
from simutils.plotting.config import set_plot_style
from simutils import ureg, set_logging_config
from pathlib import Path
from alchemlyb.parsing.gmx import extract_u_nk
from alchemlyb.preprocessing.subsampling import decorrelate_u_nk
from alchemlyb.convergence import forward_backward_convergence
from alchemlyb.estimators import MBAR
import pandas as pd
import matplotlib.pyplot as plt
import numpy as np
import logging
import jax


logger = logging.getLogger(__name__)
set_logging_config()

set_plot_style()

BASE = Path(__file__).parents[1]
R = ureg("R").to("kJ/mol/K")

index = pd.MultiIndex.from_product([[f for ff in FORCE_FIELDS.values() for f in ff], WATER_MODELS, TEMPS], names=["ff", "water-model", "temperature"])
df = pd.DataFrame(index=index, columns=["g-hyd", "delta-g-hyd"])
df.sort_index(inplace=True)

for ff_type, ffs in FORCE_FIELDS.items():
    for ff in ffs:
        for wm in WATER_MODELS:
            for temp in TEMPS:

                logger.info(f"Analysing free energy for {ff} with {wm} water at {temp} K.")
                sim_dir = BASE / "simulations" / ff / wm / f"{temp}"

                u_nk_list = [extract_u_nk(xvg, T=temp) for xvg in sim_dir.glob("*/md.xvg")]
                decorrelated_u_nk_list = [decorrelate_u_nk(u_nk, remove_burnin=True) for u_nk in u_nk_list]
                data = pd.concat(decorrelated_u_nk_list)

                mbar = MBAR(n_bootstraps=100, initial_f_k="BAR")
                mbar.fit(data)

                df.loc[(ff, wm, temp), "g-hyd"] = mbar.delta_f_.iloc[-1, 0] * (R*temp*ureg("K")).magnitude
                df.loc[(ff, wm, temp), "delta-g-hyd"] = mbar.d_delta_f_.iloc[-1, 0] * (R*temp*ureg("K")).magnitude

                plot_dir = BASE / "plots" / ff / wm / f"{temp}"
                plot_dir.mkdir(parents=True, exist_ok=True)
                
                # overlap matrix
                overlap_matrix = mbar.overlap_matrix
                N = len(overlap_matrix)

                fig, ax = plt.subplots(figsize=(N/3, N/3))
                ax.matshow(mbar.overlap_matrix, cmap="Greys")
                for i in range(N):
                    for j in range(N):
                        if overlap_matrix[i, j] > 0.005:
                            color = "black" if overlap_matrix[i, j] < 0.5 else "white"
                            ax.text(j, i, f"{overlap_matrix[i, j]:.2f}"[1:], ha="center", va="center", color=color, size=8)
                        if i == j:
                            ax.add_patch(plt.Rectangle((i - 0.5, j - 0.5), 1, 1, fill=False, edgecolor="black")) #, lw=2.0))
                        if i == j+1 or i == j-1:
                            ax.add_patch(plt.Rectangle((i - 0.5, j - 0.5), 1, 1, fill=False, edgecolor="black")) #, lw=1.5))
                ax.set_xticks(range(N))
                ax.set_yticks(range(N))
                ax.set_xticks(np.arange(N + 1) - 0.5, minor=True)
                ax.set_yticks(np.arange(N + 1) - 0.5, minor=True)
                ax.tick_params(axis="both", which="major", bottom=False, top=False, left=False, pad=0)
                ax.tick_params(axis="both", which="minor", bottom=False, top=True, left=True)
                ax.set_axisbelow(True)
                ax.grid(which="minor", lw=0.25)
                fig.savefig(plot_dir / "overlap.png")
                plt.close(fig)

                # time convergence
                convergence = forward_backward_convergence(decorrelated_u_nk_list, "mbar")
                convergence = convergence.set_index("data_fraction")
                convergence["Forward"] = convergence["Forward"] * -(R*temp*ureg("K")).magnitude
                convergence["Backward"] = convergence["Backward"] * -(R*temp*ureg("K")).magnitude
                convergence["Forward_Error"] = convergence["Forward_Error"] * (R*temp*ureg("K")).magnitude
                convergence["Backward_Error"] = convergence["Backward_Error"] * (R*temp*ureg("K")).magnitude

                fig, ax = plt.subplots()
                ax.errorbar(convergence.index, convergence["Forward"], yerr=convergence["Forward_Error"], label="Forward", marker="o")
                ax.errorbar(convergence.index, convergence["Backward"], yerr=convergence["Backward_Error"], label="Backward", marker="o")
                ax.set_xlabel(r"Fraction of Simulation Time")
                ax.set_ylabel(r"$\Delta G_\text{hyd}$ / $\text{kJ} \, \text{mol}^{-1}$")
                ax.set_xticks(convergence.index)
                ax.legend()
                fig.savefig(plot_dir / "convergence.png")
        jax.clear_caches()

print(df)
df.to_csv(BASE / "plots" / "hydration.csv")
