# Supplementary material for: Assessment and Optimization of Force Fields for Glycine Polymorphism and Solution Properties
Source: J Chem Theory Comput. 2026 Apr 7;22(8):4012–25. doi: 10.1021/acs.jctc.6c00162 (PMC13130867; doi:10.1021/acs.jctc.6c00162)
Supplement: Supplementary file 2 [file ct6c00162_si_002.zip › Glycine-Force-Field-Data/Hydration-Free-Energy/scripts/setup.py]

from simutils.setup.utils import write_from_template
from simutils.setup.cgf import FORCE_FIELDS, DEFAULTS, WATER_MODELS, TEMPS
from simutils import ureg, set_logging_config
from pathlib import Path
import shutil
import re, subprocess
import numpy as np
import logging


logger = logging.getLogger(__name__)
set_logging_config()

BASE = Path(__file__).parents[1]

coul_lambdas = np.concatenate([np.linspace(0.0, 1.0, 11), np.full(14, 1.0)])
vdw_lambdas = np.concatenate([np.full(10, 0.0), np.linspace(0.0, 0.60, 7), np.linspace(0.65, 1.0, 8)])

for ff_type, ffs in FORCE_FIELDS.items():
    for ff in ffs:
        for wm in WATER_MODELS:
            for temp in TEMPS:

                logger.info(f"Creating simulation directory for {ff} with {wm} water at {temp} K.")
                sim_dir = BASE / "simulations" / ff / wm / f"{temp}"
                sim_dir.mkdir(parents=True, exist_ok=True)

                logger.info("Checking lambda values.")
                assert len(coul_lambdas) == len(vdw_lambdas)
                n_lambdas = len(coul_lambdas)

                logger.info("Solvating glycine single molecule.")
                shutil.copy(BASE / "templates" / "box.gro", sim_dir)
                solv = "spc216" if wm == "tip3p" else "tip4p"
                p = subprocess.run(
                    f"gmx solvate -cp {sim_dir / "box.gro"} -cs {BASE / "templates" / f"{solv}.gro"} -o {sim_dir / "box.gro"}",
                    shell=True,
                    check=True,
                    capture_output=True
                )
                match = re.search(r"Generated solvent containing \d+ atoms in (\d+) residues", p.stderr.decode())
                n_sol = int(match.group(1))
                logger.info(f"Inserted {n_sol} solvent molecules.")

                logger.info(f"Creating lambda directories.")
                for l in range(n_lambdas):

                    lambda_dir = sim_dir / f"{l}"
                    lambda_dir.mkdir(parents=True, exist_ok=True)

                    # copy gro file
                    shutil.copy(sim_dir / "box.gro", lambda_dir)

                    # make index
                    p = subprocess.run(
                        f"echo \"a 5\nname 6 FIX\nq\" | gmx make_ndx -f {lambda_dir / "box.gro"} -o {lambda_dir / "index.ndx"}",
                        shell=True,
                        check=True,
                        capture_output=True
                    )

                    # write topology
                    write_from_template(
                        BASE / "templates" / "topol.top",
                        lambda_dir / "topol.top",
                        {
                            "defaults":DEFAULTS[ff_type],
                            "n_sol":f"{n_sol}",
                            "ff_type":ff_type,
                            "ff":ff,
                            "wm":wm,
                        }
                    )

                    # write mdp files
                    lambda_values = {
                        "coul_lambdas":" ".join(f"{i:.2f}" for i in coul_lambdas),
                        "vdw_lambdas":" ".join(f"{i:.2f}" for i in vdw_lambdas),
                    }
                    write_from_template(BASE / "templates" / "min.mdp", lambda_dir / "min.mdp", lambda_values | {"l":l})
                    write_from_template(BASE / "templates" / "nvt.mdp", lambda_dir / "nvt.mdp", lambda_values | {"l":l, "temp":temp})
                    write_from_template(BASE / "templates" / "npt.mdp", lambda_dir / "npt.mdp", lambda_values | {"l":l, "temp":temp})
                    write_from_template(BASE / "templates" / "md.mdp", lambda_dir / "md.mdp", lambda_values | {"l":l, "temp":temp})

                logger.info("Writing slurm file.")
                write_from_template(
                    BASE / "templates" / "run.sh",
                    sim_dir / "run.sh",
                    {"ff":ff, "wm":wm, "temp":f"{temp}", "n_lambdas":n_lambdas-1}
                )

                logger.info("Removing backup files.")
                [file.unlink() for file in sim_dir.glob("*box.gro*")]
