# Supplementary material for: Assessment and Optimization of Force Fields for Glycine Polymorphism and Solution Properties
Source: J Chem Theory Comput. 2026 Apr 7;22(8):4012–25. doi: 10.1021/acs.jctc.6c00162 (PMC13130867; doi:10.1021/acs.jctc.6c00162)
Supplement: Supplementary file 2 [file ct6c00162_si_002.zip › Glycine-Force-Field-Data/Hydration-Free-Energy/plots/hydration.csv]

ff	water-model	temperature	g-hyd	delta-g-hyd
gaff2_abcg2	tip3p	298.15	-184.1198987863509	0.1191726385898186
gaff2_abcg2	tip3p	318.15	-180.7874424370056	0.1097969997394739
gaff2_abcg2	tip4p	298.15	-184.59309823906005	0.14440293800599857
gaff2_abcg2	tip4p	318.15	-181.96085199054804	0.1297143531202316
gaff2_abcg2	tip4p2005	298.15	-188.6300481137332	0.1869618747566894
gaff2_abcg2	tip4p2005	318.15	-185.83719221229617	0.14892562742453905
gaff2_cndo	tip3p	298.15	-130.0523243514386	0.09731432998697197
gaff2_cndo	tip3p	318.15	-127.65720708671634	0.0881176012975807
gaff2_cndo	tip4p	298.15	-131.72725390963052	0.13770544484404604
gaff2_cndo	tip4p	318.15	-129.4666909124764	0.11105456533034874
gaff2_cndo	tip4p2005	298.15	-133.8556755404409	0.17116619405583774
gaff2_cndo	tip4p2005	318.15	-131.7023936248126	0.14912344100167915
gaff2_dnp	tip3p	298.15	-136.6560919916285	0.11975655987514078
gaff2_dnp	tip3p	318.15	-134.20424749468984	0.09386837598925614
gaff2_dnp	tip4p	298.15	-139.0979144575195	0.1158540740389005
gaff2_dnp	tip4p	318.15	-137.04708448040955	0.14171255670665409
gaff2_dnp	tip4p2005	298.15	-141.44842864802362	0.16761684755086045
gaff2_dnp	tip4p2005	318.15	-139.88091915913444	0.13800629761967023
gaff2_resp	tip3p	298.15	-280.84956783817296	0.1411632064070812
gaff2_resp	tip3p	318.15	-276.17022199857183	0.1419166620609687
gaff2_resp	tip4p	298.15	-291.67238521784753	0.17544041171020178
gaff2_resp	tip4p	318.15	-287.5721812112613	0.15950623113311033
gaff2_resp	tip4p2005	298.15	-298.8258425447724	0.2363453649783197
gaff2_resp	tip4p2005	318.15	-294.3613616927825	0.18217127309742695
gaff_bcc	tip3p	298.15	-181.19717792743398	0.11295638397074141
gaff_bcc	tip3p	318.15	-177.8041909866841	0.1260954125436742
gaff_bcc	tip4p	298.15	-185.70442409026725	0.15400973195968473
gaff_bcc	tip4p	318.15	-182.63621063538702	0.1381467037583905
gaff_bcc	tip4p2005	298.15	-188.7706264139217	0.18822118688377004
gaff_bcc	tip4p2005	318.15	-185.87015033338304	0.17013008683384334
gaff_cndo	tip3p	298.15	-120.37921865819995	0.11155231025778393
gaff_cndo	tip3p	318.15	-118.49747538012872	0.08968820048497522
gaff_cndo	tip4p	298.15	-121.81628028017126	0.13414256145896425
gaff_cndo	tip4p	318.15	-120.17239624227125	0.12464888521203409
gaff_cndo	tip4p2005	298.15	-123.12952503986921	0.16931070376923435
gaff_cndo	tip4p2005	318.15	-121.58539063543553	0.16607719421008915
gaff_dnp	tip3p	298.15	-127.00110536186949	0.11338428052593974
gaff_dnp	tip3p	318.15	-124.91798122135651	0.10005398213190128
gaff_dnp	tip4p	298.15	-130.15246900192042	0.14135306260438563
gaff_dnp	tip4p	318.15	-127.88148250276299	0.11980086391964893
gaff_dnp	tip4p2005	298.15	-131.6910768331586	0.14484411934764665
gaff_dnp	tip4p2005	318.15	-129.7175919404138	0.1397953231497496
gaff_resp	tip3p	298.15	-270.5390612612687	0.12337195466057649
gaff_resp	tip3p	318.15	-266.0825285034407	0.14813715716920828
gaff_resp	tip4p	298.15	-281.9248949253905	0.17141447244763883
gaff_resp	tip4p	318.15	-277.7590573346555	0.17317997995724624
gaff_resp	tip4p2005	298.15	-287.97232345558353	0.22064321264226636
gaff_resp	tip4p2005	318.15	-283.8487504905317	0.2093269870999381
ligpargen_chelpg	tip3p	298.15	-174.6749417587743	0.14605994373453676
ligpargen_chelpg	tip3p	318.15	-171.37438723392484	0.12391516979974576
ligpargen_chelpg	tip4p	298.15	-178.83114516207553	0.1482055654512022
ligpargen_chelpg	tip4p	318.15	-175.62040426606993	0.1423647162675201
ligpargen_chelpg	tip4p2005	298.15	-182.3082874436147	0.19418791429616497
ligpargen_chelpg	tip4p2005	318.15	-179.045770758683	0.15027375939213916
ligpargen_cm1a	tip3p	298.15	-192.95902009980364	0.13177188586652325
ligpargen_cm1a	tip3p	318.15	-189.39518616786805	0.1362993612688427
ligpargen_cm1a	tip4p	298.15	-193.7476739212404	0.15481283059594628
ligpargen_cm1a	tip4p	318.15	-190.53916036124318	0.16320451745043085
ligpargen_cm1a	tip4p2005	298.15	-197.11825123747812	0.21330020974151676
ligpargen_cm1a	tip4p2005	318.15	-194.0291561368372	0.17756397895098525
opls2020_basic	tip3p	298.15	-237.20716285553493	0.15193277854110476
opls2020_basic	tip3p	318.15	-233.07395712873455	0.12384926408777859
opls2020_basic	tip4p	298.15	-246.62031230321105	0.17380299946042985
opls2020_basic	tip4p	318.15	-242.28974882026574	0.14053632387440743
opls2020_basic	tip4p2005	298.15	-250.8471323971781	0.22434309946077258
opls2020_basic	tip4p2005	318.15	-247.50544589671733	0.16370492117690477
opls2020_chelpg	tip3p	298.15	-172.18039234443285	0.14330169901801065
opls2020_chelpg	tip3p	318.15	-169.3250774729245	0.1136324451650249
opls2020_chelpg	tip4p	298.15	-178.4533028726521	0.1696836053010414
opls2020_chelpg	tip4p	318.15	-175.6620789536832	0.13689030317085912
opls2020_chelpg	tip4p2005	298.15	-181.10004554203772	0.17747868686664606
opls2020_chelpg	tip4p2005	318.15	-178.68839168005988	0.17460799503468655
opls2020_cm1a	tip3p	298.15	-188.09233876663683	0.134315085436453
opls2020_cm1a	tip3p	318.15	-184.78532958259504	0.12859611659579656
opls2020_cm1a	tip4p	298.15	-192.12653591560237	0.16279436955785379
opls2020_cm1a	tip4p	318.15	-188.89096049949993	0.13977761416448176
opls2020_cm1a	tip4p2005	298.15	-195.1730600185296	0.19129830815490753
opls2020_cm1a	tip4p2005	318.15	-192.1910337922033	0.18235138397429398
opls2020_cndo	tip3p	298.15	-113.32972022033252	0.11265197036812881
opls2020_cndo	tip3p	318.15	-111.29438757692057	0.10821731479955149
opls2020_cndo	tip4p	298.15	-115.10956237413194	0.1399417773101732
opls2020_cndo	tip4p	318.15	-113.26413766789324	0.11277562030933329
opls2020_cndo	tip4p2005	298.15	-115.78945894425287	0.15718235957106716
opls2020_cndo	tip4p2005	318.15	-114.0791933486914	0.14008781688505417
opls_basic	tip3p	298.15	-240.48451198215494	0.17258360282275398
opls_basic	tip3p	318.15	-236.42342158421343	0.11667459740868848
opls_basic	tip4p	298.15	-246.73067436943302	0.1589773945436666
opls_basic	tip4p	318.15	-242.88379222333344	0.1547291442961367
opls_basic	tip4p2005	298.15	-251.68057572968175	0.21384830095195356
opls_basic	tip4p2005	318.15	-248.70878118961025	0.2086325572982682
opls_chelpg	tip3p	298.15	-176.8805218630181	0.1375082756757936
opls_chelpg	tip3p	318.15	-173.79777620904906	0.12056149258564285
opls_chelpg	tip4p	298.15	-181.24549152438763	0.18136371959218955
opls_chelpg	tip4p	318.15	-178.1005760689893	0.14773825902186022
opls_chelpg	tip4p2005	298.15	-184.55911259023168	0.19745690529362556
opls_chelpg	tip4p2005	318.15	-181.68775394601357	0.14590730882389563
opls_cm1a	tip3p	298.15	-195.9996647412864	0.15001260552050802
opls_cm1a	tip3p	318.15	-192.55420242959255	0.13860555832649882
opls_cm1a	tip4p	298.15	-196.2494431873456	0.15432990859543713
opls_cm1a	tip4p	318.15	-193.14279400979697	0.13308382346623548
opls_cm1a	tip4p2005	298.15	-200.04826535108975	0.17460990233604887
opls_cm1a	tip4p2005	318.15	-197.24427486727848	0.19383727042500984
opls_cndo	tip3p	298.15	-117.13306856153748	0.11223538891111012
opls_cndo	tip3p	318.15	-114.91578651864025	0.12005774037977172
opls_cndo	tip4p	298.15	-118.35360886436405	0.12676983922959142
opls_cndo	tip4p	318.15	-116.50293200678746	0.14109615209585524
opls_cndo	tip4p2005	298.15	-119.50493429803109	0.18896175166346937
opls_cndo	tip4p2005	318.15	-117.58216826519235	0.14072286571955722
