# Supplementary material for: Assessment and Optimization of Force Fields for Glycine Polymorphism and Solution Properties
Source: J Chem Theory Comput. 2026 Apr 7;22(8):4012–25. doi: 10.1021/acs.jctc.6c00162 (PMC13130867; doi:10.1021/acs.jctc.6c00162)
Supplement: Supplementary file 2 [file ct6c00162_si_002.zip › Glycine-Force-Field-Data/Hydration-Free-Energy/plots/enthalpy.csv]

ff	water-model	h-solv	delta-h-solv	h-sol	delta-h-sol
gaff2_abcg2	tip3p	-233.7984918142151	2.5045829248347187	56.47842551414979	2.5086381571153615
gaff2_abcg2	tip4p	-223.83330918875228	3.002645767758086	66.44360813961262	3.0060291719471164
gaff2_abcg2	tip4p2005	-230.26454746440547	3.7113515321670967	60.012369863959435	3.7140893865496265
gaff2_cndo	tip3p	-165.75753497528572	2.030263347029472	62.88772507198112	2.036949772188897
gaff2_cndo	tip4p	-165.4265967897055	2.7457856527134594	63.21866325756133	2.750733350722342
gaff2_cndo	tip4p2005	-165.9557256976697	3.5150772697566603	62.68953434959715	3.518943496063701
gaff2_dnp	tip3p	-173.20696382974126	2.3637449099234664	63.4629547093337	2.3684219685015333
gaff2_dnp	tip4p	-169.670662341286	2.803471748822208	66.99925619778895	2.807416333238772
gaff2_dnp	tip4p2005	-164.81607635363926	3.3678040996843293	71.8538421854357	3.371088411113265
gaff2_resp	tip3p	-350.6069159420265	3.0851856669695983	39.142918668683535	3.089296325800568
gaff2_resp	tip4p	-352.7961764460317	3.6664405132672684	36.9536581646783	3.669900165707208
gaff2_resp	tip4p2005	-365.3800908458121	4.637908820229104	24.36974376489792	4.640644288640227
gaff_bcc	tip3p	-231.77813074666338	2.600424672490095	43.97658604124851	2.603819739747898
gaff_bcc	tip4p	-231.44381616889393	3.200511990342895	44.31090061901796	3.2032711031279
gaff_bcc	tip4p2005	-232.00947358455176	3.9239251365142604	43.74524320336013	3.926175904970898
gaff_cndo	tip3p	-148.43130657604684	2.2218362358526114	57.925607307298435	2.228535461413413
gaff_cndo	tip4p	-146.3224815751658	2.8295463334199122	60.034432308179476	2.834809781413819
gaff_cndo	tip4p2005	-146.1487086739641	3.6583443759456316	60.20820520938116	3.6624169092066
gaff_dnp	tip3p	-158.05527848656627	2.3404970690115308	55.85223799815299	2.345783096131975
gaff_dnp	tip4p	-164.00720023810953	2.8715214119357246	49.90031624660972	2.875831535965257
gaff_dnp	tip4p2005	-161.11080287175164	3.1067609820995568	52.79671361296761	3.110745184669286
gaff_resp	tip3p	-336.9748233485897	2.954385067093348	27.46548409590025	2.959006704938034
gaff_resp	tip4p	-344.02711880927245	3.7550473097158457	20.413188635217523	3.7586845908387
gaff_resp	tip4p2005	-349.4444874320934	4.696493770593744	14.995820012396564	4.699402439931051
ligpargen_chelpg	tip3p	-223.87795833796758	2.9682996180684778	41.60612772755604	2.9722410116580296
ligpargen_chelpg	tip4p	-226.69526506927883	3.1721206505074435	38.788820996244795	3.1758090985026546
ligpargen_chelpg	tip4p2005	-230.94425492423375	3.815850833770303	34.53983114128988	3.8189175945995477
ligpargen_cm1a	tip3p	-246.08687444013356	2.9193217549969424	39.168012349191656	2.9235303285764775
ligpargen_cm1a	tip4p	-241.57858981689836	3.461815632769353	43.676296972426854	3.4653654278004122
ligpargen_cm1a	tip4p2005	-243.16893645028185	4.303456674248294	42.085950339043364	4.306312740621639
opls2020_basic	tip3p	-298.82292722781165	3.04138527993165	28.95675650839587	3.0445188068642586
opls2020_basic	tip4p	-311.1781874252185	3.46888663076947	16.601496310989035	3.4716343127547886
opls2020_basic	tip4p2005	-300.663323902797	4.323377602055907	27.116359833410513	4.3255825312117135
opls2020_chelpg	tip3p	-214.7459987914435	2.8400706116170795	45.27344389467143	2.843504266229041
opls2020_chelpg	tip4p	-220.06347344468105	3.3838338825322123	39.95596924143388	3.386716282428271
opls2020_chelpg	tip4p2005	-217.05177548947196	3.8400706457085407	42.967667196642964	3.842610830818566
opls2020_cm1a	tip3p	-237.39157817773992	2.8705750032668185	44.23388363551271	2.873776212956852
opls2020_cm1a	tip4p	-240.36087643114948	3.3238900696049023	41.26458538210315	3.3266550869596347
opls2020_cm1a	tip4p2005	-239.62761598748853	4.080445929963968	41.9978458257641	4.082698600207446
opls2020_cndo	tip3p	-143.67144160199626	2.411198570283511	54.97216127712832	2.417073762073397
opls2020_cndo	tip4p	-142.6202311823852	2.789636055173578	56.02337169673939	2.7947157898954234
opls2020_cndo	tip4p2005	-141.28524331008572	3.2577808281569203	57.35835956903887	3.26213165740949
opls_basic	tip3p	-301.0252170894676	3.2499743735633326	36.44017815065689	3.253968351481736
opls_basic	tip4p	-304.0780699624122	3.4228671057850697	33.38732527771231	3.4266595727460074
opls_basic	tip4p2005	-295.9826028357973	4.609280709950297	41.4827924043272	4.612097707849033
opls_chelpg	tip3p	-222.83655269956122	2.831069806206336	45.64675818868844	2.835321771654072
opls_chelpg	tip4p	-228.1283186757379	3.629611090232874	40.354992212511775	3.6329285662594413
opls_chelpg	tip4p2005	-227.3638915789123	3.82063943356836	41.11941930933736	3.8237911792539045
opls_cm1a	tip3p	-247.36289415286336	3.1565787875364952	41.19352030799257	3.1597159000273516
opls_cm1a	tip4p	-242.561815801652	3.1564356356457184	45.994598659203945	3.159572890270848
opls_cm1a	tip4p2005	-241.84875348850557	4.0081238943133775	46.70766097235037	4.010594978195395
opls_cndo	tip3p	-150.18720061602784	2.5280113184084128	47.40429114120499	2.533606385470297
opls_cndo	tip4p	-145.94257411868657	2.913913753655947	51.648917638546266	2.9187691676869743
opls_cndo	tip4p2005	-148.16856893257412	3.6655645864334874	49.42292282465871	3.6694255446609247
