# Supplementary material for: Assessment and Optimization of Force Fields for Glycine Polymorphism and Solution Properties
Source: J Chem Theory Comput. 2026 Apr 7;22(8):4012–25. doi: 10.1021/acs.jctc.6c00162 (PMC13130867; doi:10.1021/acs.jctc.6c00162)
Supplement: Supplementary file 2 [file ct6c00162_si_002.zip › Glycine-Force-Field-Data/Lattice-Energy/scripts/compute_no_relax.py]

from simutils.setup.cgf import FORCE_FIELDS, POLYMORPHS
from simutils.plotting.config import NAMES, set_plot_style
from pathlib import Path
import matplotlib.pyplot as plt
import pandas as pd


set_plot_style()

BASE = Path(__file__).parents[1]
E_LATT = -282.17 # kJ/mol

df = pd.read_csv(BASE / "plots" / "energy.csv", index_col=[0, 1])

df["diff"] = df["e-latt-no-relax"] - df["e-latt"]

print(df)
