# Supplementary material for: Assessment and Optimization of Force Fields for Glycine Polymorphism and Solution Properties
Source: J Chem Theory Comput. 2026 Apr 7;22(8):4012–25. doi: 10.1021/acs.jctc.6c00162 (PMC13130867; doi:10.1021/acs.jctc.6c00162)
Supplement: Supplementary file 2 [file ct6c00162_si_002.zip › Glycine-Force-Field-Data/Lattice-Energy/scripts/setup_min.py]

from simutils.setup.utils import write_from_template
from simutils.setup.cgf import FORCE_FIELDS, POLYMORPHS
from simutils import set_logging_config
from simutils.analysis.cell import ContinousCellMatrix, CellParameters
from pathlib import Path
import MDAnalysis as mda
import logging


logger = logging.getLogger(__name__)
set_logging_config()

BASE = Path(__file__).parents[1]

t_min = 80 # ps

for ff_type, ffs in FORCE_FIELDS.items():
    for ff in ffs:
        for polymorph in POLYMORPHS:

            logger.info(f"Analysing relaxation for {polymorph}-glycine with {ff} force field.")
            sim_dir = BASE / "simulations" / ff / polymorph

            u = mda.Universe(sim_dir / "relax.tpr", sim_dir / "relax.xtc")
            u.trajectory.add_transformations(ContinousCellMatrix())

            n_frames = u.trajectory.n_frames
            cell = CellParameters(u, t_min=t_min)
            cell.run()

            a_x, a_y, a_z, b_x, b_y, b_z, c_x, c_y, c_z = cell.results.avg_cell_matrix.flatten()
            logger.info(f"Average Cell Matrix: a_x = {a_x:.3f}, b_y = {b_y:.3f}, c_z = {c_z:.3f}, b_x = {b_x:.3f}, c_x = {c_x:.3f}, c_y = {c_y:.3f} [Å]")

            a, b, c, alpha, beta, gamma = cell.results.avg_cell_parameters
            logger.info(f"Average Cell Parameters: a = {a:.2f}, b = {b:.2f}, c = {c:.2f} [Å] alpha = {alpha:.3f}, beta = {beta:.3f}, gamma = {gamma:.3f} [deg]")

            with open(sim_dir / "relax.gro", "r") as f:
                lines = f.readlines()
            with open(sim_dir / "relax_avg.gro", "w") as f:
                f.writelines(lines[:-1])
                f.write(f"{a_x/10:10.5f}{b_y/10:10.5f}{c_z/10:10.5f}{a_y/10:10.5f}{a_z/10:10.5f}{b_x/10:10.5f}{b_z/10:10.5f}{c_x/10:10.5f}{c_y/10:10.5f}\n")

        logger.info(f"Writing slurm file.")
        write_from_template(
            BASE / "templates" / "run_min.sh",
            sim_dir.parent / "run_min.sh",
            {"ff":ff}
        )
