# Supplementary material for: Assessment and Optimization of Force Fields for Glycine Polymorphism and Solution Properties
Source: J Chem Theory Comput. 2026 Apr 7;22(8):4012–25. doi: 10.1021/acs.jctc.6c00162 (PMC13130867; doi:10.1021/acs.jctc.6c00162)
Supplement: Supplementary file 2 [file ct6c00162_si_002.zip › Glycine-Force-Field-Data/Lattice-Energy/scripts/plot_energy.py]

from simutils.setup.cgf import FORCE_FIELDS, POLYMORPHS
from simutils.plotting.config import NAMES, set_plot_style
from pathlib import Path
import matplotlib.pyplot as plt
import pandas as pd


set_plot_style()

BASE = Path(__file__).parents[1]
E_LATT = -282.17 # kJ/mol

df = pd.read_csv(BASE / "plots" / "energy.csv", index_col=[0, 1])

for ff_type in FORCE_FIELDS.keys():
    df_subset = df.loc[df.index.get_level_values("ff").isin(FORCE_FIELDS[ff_type])]
    df_subset = df_subset.rename(NAMES, level="ff")
    df_subset = df_subset.unstack(level="polymorph", sort=True)

    fig, ax = plt.subplots()
    df_subset["e-latt"].plot(ax=ax, kind="bar", yerr=df_subset["delta-e-latt"], width=0.8)
    ax.set_xlabel(r"Force Field")
    ax.set_ylabel(r"$E_\text{latt}$ / $\text{kJ} \, \text{mol}^{-1}$")
    ax.axhline(E_LATT, color="tab:red", ls="--", label="Exp.")
    ax.legend(["Exp."] + POLYMORPHS, loc='upper center', bbox_to_anchor=(0.5, 1.1), ncol=4, framealpha=0)
    major_ticks = ax.get_xticks()
    minor_ticks = (major_ticks[:-1] + major_ticks[1:]) / 2
    ax.set_xlim(minor_ticks[0] - 1, minor_ticks[-1] + 1)
    ax.set_xticks(minor_ticks, minor=True)
    ax.tick_params(which="minor", axis="x", bottom=False)
    ax.grid(which="minor", axis="x", ls="--")
    fig.savefig(BASE / "plots" / f"elatt_{ff_type}.png")

    fig, ax = plt.subplots()
    df_subset["e-latt-no-relax"].plot(ax=ax, kind="bar", yerr=df_subset["delta-e-latt-no-relax"], width=0.8)
    ax.set_xlabel(r"Force Field")
    ax.set_ylabel(r"$E_\text{latt}$ / $\text{kJ} \, \text{mol}^{-1}$")
    ax.axhline(E_LATT, color="tab:red", ls="--", label="Exp.")
    ax.legend(["Exp."] + POLYMORPHS, loc='upper center', bbox_to_anchor=(0.5, 1.1), ncol=4, framealpha=0)
    major_ticks = ax.get_xticks()
    minor_ticks = (major_ticks[:-1] + major_ticks[1:]) / 2
    ax.set_xlim(minor_ticks[0] - 1, minor_ticks[-1] + 1)
    ax.set_xticks(minor_ticks, minor=True)
    ax.tick_params(which="minor", axis="x", bottom=False)
    ax.grid(which="minor", axis="x", ls="--")
    fig.savefig(BASE / "plots" / f"elatt_no_relax_{ff_type}.png")

    fig, ax = plt.subplots()
    df_subset["e-latt-min"].plot(ax=ax, kind="bar", width=0.8)
    ax.set_xlabel(r"Force Field")
    ax.set_ylabel(r"$E_\text{latt}$ / $\text{kJ} \, \text{mol}^{-1}$")
    ax.axhline(E_LATT, color="tab:red", ls="--", label="Exp.")
    ax.legend(["Exp."] + POLYMORPHS, loc='upper center', bbox_to_anchor=(0.5, 1.1), ncol=4, framealpha=0)
    major_ticks = ax.get_xticks()
    minor_ticks = (major_ticks[:-1] + major_ticks[1:]) / 2
    ax.set_xlim(minor_ticks[0] - 1, minor_ticks[-1] + 1)
    ax.set_xticks(minor_ticks, minor=True)
    ax.tick_params(which="minor", axis="x", bottom=False)
    ax.grid(which="minor", axis="x", ls="--")
    fig.savefig(BASE / "plots" / f"elatt_min_{ff_type}.png")
