# Supplementary material for: Assessment and Optimization of Force Fields for Glycine Polymorphism and Solution Properties
Source: J Chem Theory Comput. 2026 Apr 7;22(8):4012–25. doi: 10.1021/acs.jctc.6c00162 (PMC13130867; doi:10.1021/acs.jctc.6c00162)
Supplement: Supplementary file 2 [file ct6c00162_si_002.zip › Glycine-Force-Field-Data/Lattice-Energy/scripts/plot_shared.py]

from simutils.setup.cgf import FORCE_FIELDS
from simutils.plotting.config import NAMES, set_plot_style
from pathlib import Path
import matplotlib.pyplot as plt
import pandas as pd


set_plot_style(figsize=(6.4, 9.6), base_font=14)

BASE = Path(__file__).parents[1]
E_LATT = -282.17 # kJ/mol

df_energy = pd.read_csv(BASE / "plots" / "energy.csv", index_col=[0, 1])
df_percentage = pd.read_csv(BASE / "plots" / "percentage.csv", index_col=[0, 1])
exp_cell = pd.read_csv(BASE / "plots" / "exp_cell.csv", index_col=[0,1])

for ff_type in FORCE_FIELDS.keys():
    ff_energy = df_energy.loc[df_energy.index.get_level_values("ff").isin(FORCE_FIELDS[ff_type])]
    ff_energy = ff_energy.rename(NAMES, level="ff")
    ff_energy = ff_energy.unstack(level="polymorph", sort=True)

    ff_percentages = df_percentage.loc[df_percentage.index.get_level_values("ff").isin(FORCE_FIELDS[ff_type])]
    ff_percentages = ff_percentages.rename(NAMES, level="ff")
    ff_percentages = ff_percentages.unstack(level="polymorph", sort=True)

    fig, (ax1, ax2) = plt.subplots(2, 1, sharex=True, gridspec_kw=dict(hspace=0))

    ff_energy["e-latt"].plot(ax=ax1, kind="bar", yerr=ff_energy["delta-e-latt"], width=0.8, legend=False)
    ax1.set_ylabel(r"$E_\text{latt}$ / $\text{kJ} \, \text{mol}^{-1}$")
    ax1.axhline(E_LATT, color="tab:red", ls="--", label="Exp.")
    major_ticks = ax1.get_xticks()
    minor_ticks = (major_ticks[:-1] + major_ticks[1:]) / 2
    ax1.set_xlim(minor_ticks[0] - 1, minor_ticks[-1] + 1)
    ax1.set_xticks(minor_ticks, minor=True)
    ax1.tick_params(which="minor", axis="x", bottom=False)
    ax1.grid(which="minor", axis="x", ls="--")

    ff_percentages["dens"].plot(ax=ax2, kind="bar", width=0.8, legend=False)
    ax2.set_xlabel("")
    ax2.set_ylabel(r"$\rho_\text{cell}$ % Difference")
    major_ticks = ax2.get_xticks()
    minor_ticks = (major_ticks[:-1] + major_ticks[1:]) / 2
    ax2.set_xlim(minor_ticks[0] - 1, minor_ticks[-1] + 1)
    ax2.set_xticks(minor_ticks, minor=True)
    ax2.tick_params(which="minor", axis="x", bottom=False)
    ax2.grid(which="minor", axis="x", ls="--")

    fig.align_ylabels()
    fig.savefig(BASE / "plots" / f"crystal_{ff_type}.png")
    fig.savefig(BASE / "plots" / f"crystal_{ff_type}.pdf")
    plt.close(fig)

fig, ax = plt.subplots(figsize=(6.4, 0.5))
ax.axis("off")
handles, labels = ax1.get_legend_handles_labels()
fig.legend(handles=handles, labels=["Exp.", r"$\alpha$-glycine", r"$\beta$-glycine", r"$\gamma$-glycine"], loc="center", ncol=4, columnspacing=1.0)
fig.savefig(BASE / "plots" / "legend.png", bbox_inches=None, pad_inches=0)
fig.savefig(BASE / "plots" / "legend.pdf", bbox_inches=None, pad_inches=0)
