# Supplementary material for: Assessment and Optimization of Force Fields for Glycine Polymorphism and Solution Properties
Source: J Chem Theory Comput. 2026 Apr 7;22(8):4012–25. doi: 10.1021/acs.jctc.6c00162 (PMC13130867; doi:10.1021/acs.jctc.6c00162)
Supplement: Supplementary file 2 [file ct6c00162_si_002.zip › Glycine-Force-Field-Data/Lattice-Energy/scripts/analyse_energy.py]

from simutils.setup.cgf import FORCE_FIELDS, POLYMORPHS
from simutils import ureg, set_logging_config
from simutils.plotting.config import set_plot_style
from simutils.analysis.symmetry import Symmetry
from pathlib import Path
import MDAnalysis as mda
import pandas as pd
import panedr
import logging


logger = logging.getLogger(__name__)
set_logging_config()

set_plot_style()

BASE = Path(__file__).parents[1]
N_MOL = 288

fraction = 0.2 # final 20% of trajectory
replicas = {"alpha":[6, 2, 6], "beta":[6, 4, 6], "gamma":[4, 4, 6]}

index = pd.MultiIndex.from_product([[f for ff in FORCE_FIELDS.values() for f in ff], POLYMORPHS], names=["ff", "polymorph"])
columns = ["e-latt", "delta-e-latt", "e-latt-no-relax", "delta-e-latt-no-relax", "e-latt-min", "symmetry"]
df = pd.DataFrame(index=index, columns=columns)
df.sort_index(inplace=True)

single_mol = pd.read_csv(BASE.parent / "Single-Molecule" / "plots" / "single.csv", index_col=0)

for ff_type, ffs in FORCE_FIELDS.items():
    for ff in ffs:

        logger.info(f"Analysing {ff}.")

        for polymorph in POLYMORPHS:

            sim_dir = BASE / "simulations" / ff / polymorph

            # lattice energy
            edr = panedr.edr_to_df(sim_dir / "min2.edr")
            df.loc[(ff, polymorph), "e-latt"] = edr["Potential"].iloc[-1]/N_MOL  - single_mol.loc[ff, "e-pot"]
            df.loc[(ff, polymorph), "delta-e-latt"] = single_mol.loc[ff, "delta-e-pot"] # kJ/mol

            # lattice energy without relaxation and with minimisation only
            edr = panedr.edr_to_df(sim_dir / "min1.edr")
            df.loc[(ff, polymorph), "e-latt-min"] = edr["Potential"].iloc[-1]/N_MOL  - single_mol.loc[ff, "e-min"] # kJ/mol
            df.loc[(ff, polymorph), "e-latt-no-relax"] = edr["Potential"].iloc[-1]/N_MOL  - single_mol.loc[ff, "e-pot"]
            df.loc[(ff, polymorph), "delta-e-latt-no-relax"] = single_mol.loc[ff, "delta-e-pot"] # kJ/mol

            # symmetry
            u = mda.Universe(sim_dir / "min2.tpr", sim_dir / "min2.gro")
            symm = Symmetry(u.atoms)
            symm.run(verbose=False)
            df.loc[(ff, polymorph), "symmetry"] = symm.results.space_group_numbers[0]

print(df)
df.to_csv(BASE / "plots" / "energy.csv")
