# Supplementary material for: Assessment and Optimization of Force Fields for Glycine Polymorphism and Solution Properties
Source: J Chem Theory Comput. 2026 Apr 7;22(8):4012–25. doi: 10.1021/acs.jctc.6c00162 (PMC13130867; doi:10.1021/acs.jctc.6c00162)
Supplement: Supplementary file 2 [file ct6c00162_si_002.zip › Glycine-Force-Field-Data/Lattice-Energy/scripts/setup_relax.py]

from simutils.setup.utils import write_from_template, replicate_unitcell
from simutils.setup.cgf import FORCE_FIELDS, POLYMORPHS, DEFAULTS, BETA_ZX, Z
from simutils import set_logging_config
from pathlib import Path
import shutil
import logging


logger = logging.getLogger(__name__)
set_logging_config()

BASE = Path(__file__).parents[1]

replicas = {"alpha":[6, 2, 6], "beta":[6, 4, 6], "gamma":[4, 4, 6]}

for ff_type, ffs in FORCE_FIELDS.items():
    for ff in ffs:
        for polymorph in POLYMORPHS:

            logger.info(f"Creating simulation directory for {polymorph}-glycine with {ff} force field.")
            sim_dir = BASE / "simulations" / ff / polymorph
            sim_dir.mkdir(parents=True, exist_ok=True)

            logger.info(f"Creating mdp files")
            shutil.copy(BASE / "templates" / "min.mdp", sim_dir)
            write_from_template(
                BASE / "templates" / "relax.mdp",
                sim_dir / "relax.mdp",
                {"beta_zx":BETA_ZX[polymorph]}
            )

            nx, ny, nz = replicas[polymorph]
            logger.info(f"Creating crystal supercell. Replicating by {nx} {ny} {nz}.")
            replicate_unitcell(
                BASE / "templates" / f"{polymorph}.gro",
                sim_dir / f"{polymorph}_crystal.gro",
                replicas[polymorph],
            )

            n_mol = nx * ny * nz * Z[polymorph]
            logger.info(f"Writing topol file with {n_mol} glycine molecules.")
            write_from_template(
                BASE / "templates" / "topol.top",
                sim_dir / "topol.top",
                {
                    "defaults":DEFAULTS[ff_type],
                    "n_mol":f"{n_mol}",
                    "ff_type":ff_type,
                    "ff":ff,
                }
            )

        logger.info(f"Writing slurm file.")
        write_from_template(
            BASE / "templates" / "run_relax.sh",
            sim_dir.parent / "run_relax.sh",
            {"ff":ff}
        )
