# Supplementary material for: Assessment and Optimization of Force Fields for Glycine Polymorphism and Solution Properties
Source: J Chem Theory Comput. 2026 Apr 7;22(8):4012–25. doi: 10.1021/acs.jctc.6c00162 (PMC13130867; doi:10.1021/acs.jctc.6c00162)
Supplement: Supplementary file 2 [file ct6c00162_si_002.zip › Glycine-Force-Field-Data/Lattice-Energy/templates/topol.top]

[ defaults ]
;  nb-f   comb-rule   gen-pairs    fudge-LJ    fudge-QQ
${defaults}

; Atom Types
#include "${ff_type}/glycine/ffnonbonded.itp"

; Glycine
#include "${ff_type}/glycine/${ff}.itp"

[ system ]
  Glycine

[ molecules ]
;  mol-name    N
     GCN      ${n_mol}
