# Supplementary material for: Assessment and Optimization of Force Fields for Glycine Polymorphism and Solution Properties
Source: J Chem Theory Comput. 2026 Apr 7;22(8):4012–25. doi: 10.1021/acs.jctc.6c00162 (PMC13130867; doi:10.1021/acs.jctc.6c00162)
Supplement: Supplementary file 2 [file ct6c00162_si_002.zip › Glycine-Force-Field-Data/Lattice-Energy/plots/cell.csv]

ff	polymorph	vol	dens	a	b	c	alpha	beta	gamma
gaff2_abcg2	alpha	281.7852913482586	1.769526982066445	5.012223656497785	11.58512400157416	5.497184371213148	90.0	118.02183419448315	90.0
gaff2_abcg2	beta	147.8638104213802	1.6861011317414947	5.345105194926855	6.214170280380628	5.011485531316524	90.0	117.34053588361009	90.0
gaff2_abcg2	gamma	215.9221360843238	1.7319669670024127	6.687541876266252	6.687287328383863	5.575137060870777	90.0	90.0	120.00125916970174
gaff2_cndo	alpha	278.5169235360181	1.7902922014924347	4.884655923985723	11.657788091631078	5.456198314380927	90.0	116.30865032406338	90.0
gaff2_cndo	beta	143.36518561853364	1.739008930372206	5.393512605632321	6.124981578902819	4.892014732403411	90.0	117.48718902133895	90.0
gaff2_cndo	gamma	212.098444194115	1.7631907134612772	6.686557876529978	6.686801270780774	5.477476967705621	90.0	90.0	119.99879649461045
gaff2_dnp	alpha	277.13738824321183	1.799203923191375	4.938929976910896	11.57121024440177	5.462454759734345	90.0	117.40688453762355	90.0
gaff2_dnp	beta	141.3790110795569	1.7634395388068262	5.479102250157699	5.831913160447457	5.096186361411507	90.0	119.75000091984805	90.0
gaff2_dnp	gamma	213.52566872570128	1.7514053901550202	6.7213728748150725	6.708184299079223	5.471943015482888	90.0	90.0	120.06505777175249
gaff2_resp	alpha	266.0857405046422	1.8739323469364895	4.961744808241305	11.258111460291925	5.349518640332775	90.0	117.07082549347005	90.0
gaff2_resp	beta	138.48533301936135	1.8002869521225255	5.210669680416683	6.023819636349654	4.999538895477978	90.0	118.05615819111944	90.0
gaff2_resp	gamma	206.6285679991303	1.8098659384999585	6.6496232469283525	6.649566270100467	5.39598354257359	90.0	90.0	120.00028349140597
gaff_bcc	alpha	299.80521848594503	1.663168769070555	5.10868597267872	11.677696484238353	5.58674683340686	90.0	115.90414514972244	90.0
gaff_bcc	beta	153.71284219879857	1.6219421521895951	5.62052516715839	6.0181263003183245	5.363591080386772	90.0	122.08519442433484	90.0
gaff_bcc	gamma	228.5534543722847	1.6362474510382967	6.8191717275932655	6.819235268757877	5.675295872474784	90.0	90.0	119.99969183484582
gaff_cndo	alpha	293.74348581309357	1.697490158156119	4.958437720341469	11.841966733410583	5.5516603239427225	90.0	115.6959579148888	90.0
gaff_cndo	beta	151.4585768479641	1.6460826668493167	5.478107651667808	6.276540443078796	4.959338481153234	90.0	117.34991869578047	90.0
gaff_cndo	gamma	223.61901249135175	1.6723533610860184	6.794240531636707	6.794421118662501	5.593464261461452	90.0	90.0	119.99912086771855
gaff_dnp	alpha	292.3246971723849	1.7057288727683382	5.012234939271537	11.750318375392933	5.559972322989091	90.0	116.78384262274679	90.0
gaff_dnp	beta	148.79938967200073	1.6754997358837405	5.576037120660938	5.980134268898276	5.139398449845619	90.0	119.74236287290283	90.0
gaff_dnp	gamma	226.01339337742328	1.6546364866003764	6.845850562574851	6.830739245880997	5.585078342241633	90.0	90.0	120.0732076264836
gaff_resp	alpha	279.04459461600413	1.7869067733648907	5.0111107596908235	11.416747510729737	5.437711774531163	90.0	116.23656446984448	90.0
gaff_resp	beta	144.6982577083398	1.7229878371972243	5.282357715650973	6.1557424910626	5.036601161158269	90.0	117.92978665181195	90.0
gaff_resp	gamma	216.3123102641309	1.728842924778565	6.740414159214912	6.740514191238227	5.4975456851434155	90.0	90.0	119.99950931710731
ligpargen_chelpg	alpha	309.30073881831333	1.6120558354393952	5.040547448406568	12.479194603156095	5.315253163947869	90.0	112.31525694759534	90.0
ligpargen_chelpg	beta	153.10581547836466	1.628318491234047	5.193777595191057	6.454932196223321	4.964382202347494	90.0	113.08518273094994	90.0
ligpargen_chelpg	gamma	223.6508778614475	1.6720593688883336	6.946078820015067	6.94569636690946	5.3529408772786455	90.0	90.0	120.00182167747819
ligpargen_cm1a	alpha	306.11883610182946	1.6288120890147288	4.975965593189347	12.614557688509054	5.275030528465643	90.0	112.40411573226253	90.0
ligpargen_cm1a	beta	152.09987068420247	1.6390877213597963	5.157615829265335	6.547008998358428	4.896211022014841	90.0	113.0773360672003	90.0
ligpargen_cm1a	gamma	243.81513555988397	1.5337749431740473	7.2889254674389585	7.288133357501034	5.299878885892295	90.0	90.0	120.0035952137471
opls2020_basic	alpha	320.39116344236425	1.556254097524366	5.117303618941931	12.3964859454786	5.46816730241965	90.0	112.53703598955406	90.0
opls2020_basic	beta	162.6187371613148	1.5330646075032737	5.313261889304292	6.624248359926898	5.07562599373305	90.0	114.45356418095069	90.0
opls2020_basic	gamma	236.64196265491455	1.5802672589969216	7.036198331348932	7.0357815882322265	5.519748371434251	90.0	90.0	120.00195932980485
opls2020_chelpg	alpha	329.8447779348418	1.511650613478182	5.169397817519965	12.48330398578549	5.540978988935021	90.0	112.70967946619241	90.0
opls2020_chelpg	beta	167.66399252762957	1.486932445663942	5.40244215084348	6.662734945022051	5.124452385187521	90.0	114.63656365160061	90.0
opls2020_chelpg	gamma	245.15994640697696	1.5253615085538756	7.106378726105191	7.106041282955521	5.605956003242859	90.0	90.0	120.00157074159779
opls2020_cm1a	alpha	324.75305339016694	1.535351417677773	5.069036281326319	12.624724203081273	5.515728993195501	90.0	113.06921112414501	90.0
opls2020_cm1a	beta	165.85997697366713	1.503105420655341	5.359615917427227	6.743426149757347	5.037970658715382	90.0	114.36968877044436	90.0
opls2020_cm1a	gamma	240.75370141682194	1.5532784895418623	7.041460739439399	7.0409030578642335	5.6074147675167865	90.0	90.0	120.00262012478326
opls2020_cndo	alpha	338.7714171517069	1.4718185645942297	5.1571674062244925	12.895524841042894	5.747151488559421	90.0	117.58223635147851	90.0
opls2020_cndo	beta	174.18863969385052	1.4312358767888722	5.549937942530188	6.749955089531134	5.1287921762010455	90.0	114.96035394830697	90.0
opls2020_cndo	gamma	253.77887233516356	1.473556652873968	7.130933680937658	7.130908497993777	5.762807074273206	90.0	90.0	120.00011659069442
opls_basic	alpha	306.5640163577204	1.6264467919025598	4.987929148065114	12.646018331916771	5.251196850086636	90.0	112.25213914774118	90.0
opls_basic	beta	151.83015973820187	1.6419993951712986	5.124731913134826	6.5715831002192715	4.9196665260334935	90.0	113.59582913745375	90.0
opls_basic	gamma	218.90351023170993	1.7083213754429913	6.919046793411027	6.918421862526553	5.280582869230812	90.0	90.0	120.0029878845634
opls_chelpg	alpha	314.8165927539228	1.5838112488166023	5.025202327304416	12.71835708618164	5.317396966874106	90.0	112.12755848428166	90.0
opls_chelpg	beta	156.2828152335034	1.5952171714234893	5.186507550835807	6.608354141463095	4.972667012020075	90.0	113.51342538162874	90.0
opls_chelpg	gamma	227.10774056270046	1.646608542543668	6.99201307012074	6.991431679208681	5.364694487791552	90.0	90.0	120.00275085927059
opls_cm1a	alpha	314.930316142932	1.5832393242557274	4.993948099822745	12.896521013174484	5.2802218490093065	90.0	112.16912944219679	90.0
opls_cm1a	beta	155.03085702035673	1.6080994148548986	5.160242612089091	6.676481913571334	4.902883515067654	90.0	113.39323297449343	90.0
opls_cm1a	gamma	245.1108659060825	1.5256669438376531	7.294916451866947	7.294364189306162	5.319062917782102	90.0	90.0	120.00250432216423
opls_cndo	alpha	324.3866765071871	1.537085512532544	5.037514164673155	12.77844420950211	5.494780783249243	90.0	113.49375183149897	90.0
opls_cndo	beta	164.16246997507164	1.5186481447114344	5.263575035145824	6.752326462399307	5.034251389427077	90.0	113.43711608538898	90.0
opls_cndo	gamma	237.22015749166042	1.5764155527191248	7.02753424525854	7.0270958686208855	5.546910255900268	90.0	90.0	120.00206341381887
