# Supplementary material for: Assessment and Optimization of Force Fields for Glycine Polymorphism and Solution Properties
Source: J Chem Theory Comput. 2026 Apr 7;22(8):4012–25. doi: 10.1021/acs.jctc.6c00162 (PMC13130867; doi:10.1021/acs.jctc.6c00162)
Supplement: Supplementary file 2 [file ct6c00162_si_002.zip › Glycine-Force-Field-Data/Lattice-Energy/plots/energy.csv]

ff	polymorph	e-latt	delta-e-latt	e-latt-no-relax	delta-e-latt-no-relax	e-latt-min	symmetry
gaff2_abcg2	alpha	-290.2769173283649	0.1425825233383207	-284.8743466690692	0.1425825233383207	-255.77283818325438	14.0
gaff2_abcg2	beta	-286.39966396910745	0.1425825233383207	-282.4183017846928	0.1425825233383207	-253.31679329887794	4.0
gaff2_abcg2	gamma	-275.3938544869192	0.1425825233383207	-268.1968933402851	0.1425825233383207	-239.0953848544703	144.0
gaff2_cndo	alpha	-228.64526004726685	0.164909417951449	-223.79011780226557	0.164909417951449	-192.2704842821347	14.0
gaff2_cndo	beta	-225.8981024502196	0.164909417951449	-220.4414247116594	0.164909417951449	-188.92179119152854	4.0
gaff2_cndo	gamma	-227.1527854418004	0.164909417951449	-220.25605857542809	0.164909417951449	-188.73642505529722	144.0
gaff2_dnp	alpha	-236.66991853907496	0.1487703656363808	-231.11691843642149	0.1487703656363808	-200.8564912808719	14.0
gaff2_dnp	beta	-233.29689533714253	0.1487703656363808	-227.10884796472294	0.1487703656363808	-196.84842080917335	4.0
gaff2_dnp	gamma	-233.1572236315278	0.1487703656363808	-226.5761238095008	0.1487703656363808	-196.31569665395122	1.0
gaff2_resp	alpha	-389.74983461070997	0.1593147479998125	-379.87829785624353	0.1593147479998125	-349.23743623484233	14.0
gaff2_resp	beta	-386.78973511560594	0.1593147479998125	-373.20160339720655	0.1593147479998125	-342.56074177580535	4.0
gaff2_resp	gamma	-385.97684252141187	0.1593147479998125	-365.2101640300591	0.1593147479998125	-334.5693024086579	1.0
gaff_bcc	alpha	-275.7547167879119	0.1329238872648314	-273.5301501346852	0.1329238872648314	-244.38941258086197	14.0
gaff_bcc	beta	-275.2667753288571	0.1329238872648314	-270.1486759715235	0.1329238872648314	-241.0079384177003	4.0
gaff_bcc	gamma	-261.3255705505765	0.1329238872648314	-256.553770879658	0.1329238872648314	-227.41303332583476	144.0
gaff_cndo	alpha	-206.35691388334527	0.1726674370846822	-204.4048674658033	0.1726674370846822	-173.33412309696917	14.0
gaff_cndo	beta	-204.83001580698783	0.1726674370846822	-202.46412853531473	0.1726674370846822	-171.3933841664806	4.0
gaff_cndo	gamma	-204.2375796431886	0.1726674370846822	-200.9845184914936	0.1726674370846822	-169.91377412265945	144.0
gaff_dnp	alpha	-213.90751648471925	0.1573906097800931	-211.35295899112273	0.1573906097800931	-181.0239661861464	14.0
gaff_dnp	beta	-212.1886491803688	0.1573906097800931	-208.9102782231167	0.1573906097800931	-178.58128541814037	4.0
gaff_dnp	gamma	-210.76999553613766	0.1573906097800931	-206.9609943478985	0.1573906097800931	-176.63200154292215	1.0
gaff_resp	alpha	-364.44030744449003	0.165316530341265	-360.42076188402416	0.165316530341265	-329.9295259933979	14.0
gaff_resp	beta	-362.47219872388587	0.165316530341265	-356.5344478835308	0.165316530341265	-326.0432119929045	4.0
gaff_resp	gamma	-362.4513429365895	0.165316530341265	-344.8947452472231	0.165316530341265	-314.4035093565968	144.0
ligpargen_chelpg	alpha	-265.48408606552357	0.1530163676097343	-261.66961738335976	0.1530163676097343	-231.69240945654997	14.0
ligpargen_chelpg	beta	-265.1370821280384	0.1530163676097343	-260.5752390414476	0.1530163676097343	-230.59803111463782	4.0
ligpargen_chelpg	gamma	-257.8243451306091	0.1530163676097343	-255.71528292248138	0.1530163676097343	-225.73807499567158	144.0
ligpargen_cm1a	alpha	-285.25488678932516	0.1568122218070322	-278.77533291835346	0.1568122218070322	-248.54866254740705	14.0
ligpargen_cm1a	beta	-284.67636993147346	0.1568122218070322	-275.62970102607176	0.1568122218070322	-245.40303065512535	4.0
ligpargen_cm1a	gamma	-283.062406453231	0.1568122218070322	-267.8579329179511	0.1568122218070322	-237.63126254700467	1.0
opls2020_basic	alpha	-327.7796837362075	0.138095417611337	-324.3029987713418	0.138095417611337	-294.73995831691985	14.0
opls2020_basic	beta	-328.12678710835655	0.138095417611337	-325.0094027726558	0.138095417611337	-295.44636231823387	4.0
opls2020_basic	gamma	-322.354551654563	0.138095417611337	-322.218539769568	0.138095417611337	-292.6554993151461	144.0
opls2020_chelpg	alpha	-260.0194426861149	0.1396976488411394	-253.68802337173162	0.1396976488411394	-223.97883977790656	14.0
opls2020_chelpg	beta	-260.2256659137409	0.1396976488411394	-256.45416034613487	0.1396976488411394	-226.7449767523098	4.0
opls2020_chelpg	gamma	-256.8038014459366	0.1396976488411394	-254.83390423911266	0.1396976488411394	-225.1247206452876	144.0
opls2020_cm1a	alpha	-281.6254618132526	0.1356055779690888	-275.68289048058205	0.1356055779690888	-245.89779094548635	14.0
opls2020_cm1a	beta	-282.82230336017506	0.1356055779690888	-277.27814476706146	0.1356055779690888	-247.49304523196577	4.0
opls2020_cm1a	gamma	-274.9064721697696	0.1356055779690888	-273.56103691971884	0.1356055779690888	-243.77593738462315	144.0
opls2020_cndo	alpha	-198.6436028791246	0.1684251346040663	-184.01108231672086	0.1684251346040663	-152.5677631813172	1.0
opls2020_cndo	beta	-196.16999393806478	0.1684251346040663	-188.10622980870463	0.1684251346040663	-156.66291067330096	4.0
opls2020_cndo	gamma	-197.15692734748185	0.1684251346040663	-189.81842743033846	0.1684251346040663	-158.3751082949348	144.0
opls_basic	alpha	-337.4653952401245	0.1611725895628415	-329.81315216869257	0.1611725895628415	-299.4864771168944	14.0
opls_basic	beta	-335.08740383725876	0.1611725895628415	-323.67340440000316	0.1611725895628415	-293.346729348205	4.0
opls_basic	gamma	-326.203518618721	0.1611725895628415	-320.81150562188805	0.1611725895628415	-290.48483057008985	144.0
opls_chelpg	alpha	-268.48331088824966	0.1552201700888332	-262.33984587496263	0.1552201700888332	-232.46229400457793	14.0
opls_chelpg	beta	-267.2000613274954	0.1552201700888332	-260.5936600979485	0.1552201700888332	-230.71610822756378	4.0
opls_chelpg	gamma	-261.5629168706116	0.1552201700888332	-260.25519161094826	0.1552201700888332	-230.37763974056355	144.0
opls_cm1a	alpha	-288.55641446085593	0.1407655034455847	-279.48842864168347	0.1407655034455847	-249.31601218729566	14.0
opls_cm1a	beta	-287.6534021622836	0.1407655034455847	-278.604552668934	0.1407655034455847	-248.43213621454618	4.0
opls_cm1a	gamma	-289.27476400695497	0.1407655034455847	-272.8900379354598	0.1407655034455847	-242.717621481072	1.0
opls_cndo	alpha	-197.59149175723283	0.1682857406164341	-191.8381832563728	0.1682857406164341	-160.43624747650676	14.0
opls_cndo	beta	-201.06314090073445	0.1682857406164341	-196.75448656778482	0.1682857406164341	-165.3525507879188	4.0
opls_cndo	gamma	-199.16853387553036	0.1682857406164341	-198.926410145292	0.1682857406164341	-167.524474365426	144.0
