# Supplementary material for: Assessment and Optimization of Force Fields for Glycine Polymorphism and Solution Properties
Source: J Chem Theory Comput. 2026 Apr 7;22(8):4012–25. doi: 10.1021/acs.jctc.6c00162 (PMC13130867; doi:10.1021/acs.jctc.6c00162)
Supplement: Supplementary file 2 [file ct6c00162_si_002.zip › Glycine-Force-Field-Data/Lattice-Energy/plots/percentage.csv]

ff	polymorph	vol	dens	a	b	c	alpha	beta	gamma
gaff2_abcg2	alpha	-6.930893899530655	7.450619812299464	-1.426683005022611	-1.572885343423891	0.6714735939970407	0.0	5.27136562631656	0.0
gaff2_abcg2	beta	-4.012139745820209	4.183311404075507	5.4088163628561725	1.1297502377339619	-7.047139762918309	0.0	3.3728304178809676	0.0
gaff2_abcg2	gamma	-6.239108367349444	6.657828885126071	-4.027674920643653	-4.0313279149079335	1.8009280824083262	0.0	0.0	0.0010493080847773228
gaff2_cndo	alpha	-8.010382716130483	8.71154192339121	-3.9355045175942127	-0.9555318543739477	-0.07911551844279607	0.0	3.7432652808255806	0.0
gaff2_cndo	beta	-6.932484945102225	7.452456745763447	6.3634407677222615	-0.321711614374498	-9.263080007460067	0.0	3.502026605903641	0.0
gaff2_cndo	gamma	-7.89948820359978	8.580646739282937	-4.041796214284121	-4.038303284805278	0.017673605921153523	0.0	0.0	-0.0010029211579665187
gaff2_dnp	alpha	-8.466020822439058	9.252686551221402	-2.8681193029181595	-1.6910965056284977	0.03546051369598402	0.0	4.722851949920304	0.0
gaff2_dnp	beta	-8.221837921631103	8.962011326102415	8.051322070956601	-5.091123237118622	-5.476111696971653	0.0	5.495483248066568	0.0
gaff2_dnp	gamma	-7.2797377367497145	7.854884054137612	-3.5421692370068203	-3.7314373270274426	-0.08337529495552332	0.0	0.0	0.054214809793728946
gaff2_resp	alpha	-12.116200613742434	13.7904051225606	-2.419429508717963	-4.35118110362046	-2.0327702012280957	0.0	4.423098986830287	0.0
gaff2_resp	beta	-10.100309499436966	11.238793817754722	2.757663963629575	-1.9680266528061319	-7.268725551097144	0.0	4.003268167976093	0.0
gaff2_resp	gamma	-10.274698445877517	11.454996112104121	-4.571841834094414	-4.572659503538312	-1.4703806285265353	0.0	0.0	0.00023624283831402693
gaff_bcc	alpha	-0.9792045736767507	0.9922521104455795	0.47040122796970785	-0.7863903206693501	2.3116559926379177	0.0	3.382460753456429	0.0
gaff_bcc	beta	-0.2151589749803562	0.21896144891035974	10.840270416028286	-2.060680317718677	-0.5162982216418754	0.0	7.552705505613555	0.0
gaff_bcc	gamma	-0.7541512126438721	0.7632385441004974	-2.138666505378739	-2.1377546317157825	3.629808675942381	0.0	0.0	-0.00025680429515118064
gaff_cndo	alpha	-2.9812964450549595	3.0763426993080767	-2.4844686303178487	0.6092483145099248	1.669106939795273	0.0	3.196764990748746	0.0
gaff_cndo	beta	-1.6785468509933898	1.7105912858767613	8.031707966883372	2.1447657090457817	-8.01436144505513	0.0	3.381096341025347	0.0
gaff_cndo	gamma	-2.8968572772276824	2.986709342897953	-2.496451905041286	-2.4938603165225004	2.1355792324899703	0.0	0.0	-0.00073261023453286
gaff_dnp	alpha	-3.4498992947795237	3.576620457438562	-1.426461111406141	-0.16939535313356124	1.8213269011434496	0.0	4.167120261210644	0.0
gaff_dnp	beta	-3.4047953921927054	3.5282566714892383	9.962938323847382	-2.678964734652667	-4.6746153758372655	0.0	5.488754400906948	0.0
gaff_dnp	gamma	-1.8571339266835185	1.8956704239863953	-1.7558008918297507	-1.9726620681710605	1.9824539639843097	0.0	0.0	0.06100635540300381
gaff_resp	alpha	-7.836101526738403	8.505969273569391	-1.4485698834329486	-3.003410572809795	-0.41766468882821206	0.0	3.6789672094750037	0.0
gaff_resp	beta	-6.067102556400039	6.462521736610793	4.171396839943653	0.17889316847561343	-6.581295929616305	0.0	3.891939345382034	0.0
gaff_resp	gamma	-6.069681185615439	6.465444407079279	-3.268909439885348	-3.2674738891196986	0.3841245179408981	0.0	0.0	-0.00040890241056468213
ligpargen_chelpg	alpha	2.1570116037678444	-2.1114679541557546	-0.8696507754841765	6.023130858130954	-2.660283445850742	0.0	0.18129747128337037	0.0
ligpargen_chelpg	beta	-0.6092188591772629	0.6129521199206733	2.42454148154565	5.047922949029293	-7.920810678857137	0.0	-0.3759840604716347	0.0
ligpargen_chelpg	gamma	-2.883020226675259	2.968604742688119	-0.31743398764217945	-0.3229225385114276	-2.256331400018674	0.0	0.0	0.0015180645651646785
ligpargen_cm1a	alpha	1.1060808042755	-1.0939814446824236	-2.1397552486151716	7.173174476178823	-3.3968918097678213	0.0	0.26055641242468397	0.0
ligpargen_cm1a	beta	-1.2622419893826176	1.278377244577511	1.711408848077789	6.546385910691543	-9.185247372939209	0.0	-0.382896691601442	0.0
ligpargen_cm1a	gamma	5.87300087982956	-5.547213916855476	4.602728085018182	4.591360584991011	-3.2252331346403373	0.0	0.0	0.002996011455924652
opls2020_basic	alpha	5.81999877068633	-5.499905308510966	0.6398808911034282	5.320438808291161	0.14007590427844718	0.0	0.379116652569933	0.0
opls2020_basic	beta	5.5662272794672285	-5.2727357812082705	4.780846466596533	7.8033835453722	-5.8574646852814105	0.0	0.8295112316089037	0.0
opls2020_basic	gamma	2.7581600413596474	-2.684128442372258	0.9758631905663284	0.9698825467647332	0.7895412898788035	0.0	0.0	0.0016327748373567985
opls2020_chelpg	alpha	8.942374129682374	-8.208353416464432	1.6643958174026086	6.058044137883178	1.4734966668694671	0.0	0.5331086208886449	0.0
opls2020_chelpg	beta	8.841425353075438	-8.12321805191657	6.5395369823038285	8.429716356119998	-4.951834465980709	0.0	0.9907272436511683	0.0
opls2020_chelpg	gamma	6.456964462199144	-6.06532926613813	1.9830158610638193	1.9781732441121358	2.3636760295424164	0.0	0.0	0.0013089513315023282
opls2020_cm1a	alpha	7.260660192040991	-6.769174400204381	-0.3093727530589341	7.259549097229168	1.0110864387077756	0.0	0.8537983379811154	0.0
opls2020_cm1a	beta	7.670323428969494	-7.123898344373913	5.694976883099212	9.742889477079686	-6.55589453631168	0.0	0.7556199840429212	0.0
opls2020_cm1a	gamma	4.543619834728929	-4.346148336054112	1.0513835460725929	1.0433803068537584	2.3903127839966842	0.0	0.0	0.0021834373193918566
opls2020_cndo	alpha	11.89069811217247	-10.627066656980466	1.423865407702185	9.560269006493915	5.24919126798864	0.0	4.879259660710034	0.0
opls2020_cndo	beta	13.076991301323782	-11.5646800555964	9.448246213125833	9.84914180343206	-4.871340172418948	0.0	1.275974956049386	0.0
opls2020_cndo	gamma	10.199601482180087	-9.255571076632506	2.3354018574571755	2.33504045924533	5.227746352347196	0.0	0.0	9.715891200468008e-05
opls_basic	alpha	1.2531166139556627	-1.2376088905018734	-1.9044729930783544	7.4404638341037055	-3.833364622312496	0.0	0.12499859208592312	0.0
opls_basic	beta	-1.4373286216014858	1.4582880540183973	1.0629174619807724	6.946306201152508	-8.750195495963442	0.0	0.07387722561775778	0.0
opls_basic	gamma	-4.9444921532884045	5.201688262076387	-0.705368223090308	-0.7143365512302657	-3.5775746794284413	0.0	0.0	0.002489903802826987
opls_chelpg	alpha	3.9788085922184413	-3.82655812781173	-1.1714368868776304	8.055053273040635	-2.621023383770671	0.0	0.013876979186711047	0.0
opls_chelpg	beta	1.4531749588554854	-1.4323612036919564	2.2811716614119515	7.544720156545681	-7.767144315705144	0.0	0.0012824533802691107	0.0
opls_chelpg	gamma	-1.3819303662333748	1.4012943187759586	0.3417643942122073	0.33342090438561733	-2.0417127376487487	0.0	0.0	0.0022923827255105778
opls_cm1a	alpha	4.01636958096685	-3.861286984265855	-1.786100773432231	9.568732476423158	-3.3018217059222588	0.0	0.050956825809911344	0.0
opls_cm1a	beta	0.6404487774786638	-0.636374086589786	1.7632106477050602	8.653435281284327	-9.061486202664382	0.0	-0.10460277397746909	0.0
opls_cm1a	gamma	6.435652003879233	-6.04651997886344	4.688704175442204	4.680778704021971	-2.8749364101971486	0.0	0.0	0.0020869351368579814
opls_cndo	alpha	7.139651856823548	-6.663875318106827	-0.9293051044768186	8.565552960022327	0.6274560159244658	0.0	1.2324738629985177	0.0
opls_cndo	beta	6.568363022989621	-6.163521514111592	3.8009906368910773	9.887733656416199	-6.624879414384177	0.0	-0.0659433171524837	0.0
opls_cndo	gamma	3.00923232331185	-2.92132386059899	0.8515256533714544	0.8452345488140889	1.2855120645732132	0.0	0.0	0.001719511515729799
