# Supplementary material for: Assessment and Optimization of Force Fields for Glycine Polymorphism and Solution Properties
Source: J Chem Theory Comput. 2026 Apr 7;22(8):4012–25. doi: 10.1021/acs.jctc.6c00162 (PMC13130867; doi:10.1021/acs.jctc.6c00162)
Supplement: Supplementary file 2 [file ct6c00162_si_002.zip › Glycine-Force-Field-Data/Bayesian-Optimisation/ligpargen_cm1a/scripts/run.sh]

#!/bin/bash
#SBATCH --job-name=ligpargen_cm1a_moc_l
#SBATCH --partition=shared
#SBATCH --time=1-00:00:00
#SBATCH --mem=32G
#SBATCH --nodes=1
#SBATCH --ntasks=32
#SBATCH --cpus-per-task=1

module purge
module load gcc/11.2 openmpi/4.1.1
module load gromacs/2022.3

source /nobackup/drrj44/miniforge3/bin/activate gcn_ff

python optimise.py
