# Supplementary material for: Assessment and Optimization of Force Fields for Glycine Polymorphism and Solution Properties
Source: J Chem Theory Comput. 2026 Apr 7;22(8):4012–25. doi: 10.1021/acs.jctc.6c00162 (PMC13130867; doi:10.1021/acs.jctc.6c00162)
Supplement: Supplementary file 2 [file ct6c00162_si_002.zip › Glycine-Force-Field-Data/Bayesian-Optimisation/ligpargen_cm1a/templates/topol.top]

[ defaults ]
;  nb-f   comb-rule   gen-pairs    fudge-LJ    fudge-QQ
    1         3          yes         0.5         0.5

; Atom Types
 [ atomtypes ]
;   name      bond-type       m          q       p-type     sigma      epsilon
  opls_800       N3       14.00670     0.000       A       ${sig_N}    ${eps_N}
  opls_801       H3        1.00800     0.000       A       ${sig_H}    ${eps_H}
  opls_802       CT       12.01100     0.000       A       ${sig_CA}    ${eps_CA}
  opls_803       HC        1.00800     0.000       A       ${sig_HA}    ${eps_HA}
  opls_804       C        12.01100     0.000       A       ${sig_C}    ${eps_C}
  opls_805       O2       15.99940     0.000       A       ${sig_O}    ${eps_O}

; Glycine
[ moleculetype ]
;  mol-name	  nr-excl
     GCN		     3

[ atoms ]
;  nr     type      resnr   residue    atom    cgnr      q          m
   1    opls_800      1       GCN        N      1     -0.4549   14.00670 
   2    opls_801      1       GCN       H1      1      0.3940    1.00800 
   3    opls_801      1       GCN       H2      1      0.3940    1.00800 
   4    opls_801      1       GCN       H3      1      0.3940    1.00800 
   5    opls_802      1       GCN       CA      1     -0.2299   12.01100 
   6    opls_803      1       GCN      HA1      1      0.1343    1.00800 
   7    opls_803      1       GCN      HA2      1      0.1343    1.00800 
   8    opls_804      1       GCN        C      1      0.5018   12.01100 
   9    opls_805      1       GCN       O1      1     -0.6338   15.99940 
  10    opls_805      1       GCN       O2      1     -0.6338   15.99940 

[ bonds ]
; i   j   f      b0         kb
  1   2   1   0.10100    363171.2  ; N-H1
  1   3   1   0.10100    363171.2  ; N-H2
  1   4   1   0.10100    363171.2  ; N-H3
  1   5   1   0.14710    307105.6  ; N-CA
  5   6   1   0.10900    284512.0  ; CA-HA1
  5   7   1   0.10900    284512.0  ; CA-HA2
  5   8   1   0.15220    265265.6  ; CA-C
  8   9   1   0.12500    548940.8  ; C-O1
  8  10   1   0.12500    548940.8  ; C-O2

[ pairs ]
; i   l
  1   9  ; N-O1
  1  10  ; N-O2
  2   6  ; H1-HA1
  2   7  ; H1-HA2
  2   8  ; H1-C
  3   6  ; H2-HA1
  3   7  ; H2-HA2
  3   8  ; H2-C
  4   6  ; H3-HA1
  4   7  ; H3-HA2
  4   8  ; H3-C
  6   9  ; HA1-O1
  6  10  ; HA1-O2
  7   9  ; HA2-O1
  7  10  ; HA2-O2

[ angles ]
; i   j   k   f   theta0     ktheta
  1   5   6   1   109.500   292.880  ; N-CA-HA1
  1   5   7   1   109.500   292.880  ; N-CA-HA2
  1   5   8   1   111.200   669.440  ; N-CA-C
  2   1   3   1   109.500   364.845  ; H1-N-H2
  2   1   4   1   109.500   364.845  ; H1-N-H3
  2   1   5   1   107.640   269.031  ; H1-N-CA
  3   1   4   1   109.500   364.845  ; H2-N-H3
  3   1   5   1   107.640   269.031  ; H2-N-CA
  4   1   5   1   107.640   269.031  ; H3-N-CA
  5   8   9   1   117.000   585.760  ; CA-C-O1
  5   8  10   1   117.000   585.760  ; CA-C-O2
  6   5   7   1   107.800   276.144  ; HA1-CA-HA2
  6   5   8   1   109.500   292.880  ; HA1-CA-C
  7   5   8   1   109.500   292.880  ; HA2-CA-C
  9   8  10   1   126.000   669.440  ; O1-C-O2

[ dihedrals ] ; propers
; i   j   k   l   f      c0        c1        c2        c3        c4        c5
  1   5   8   9   3   0.00000   0.00000   0.00000   0.00000   0.00000   0.00000  ; N-CA-C-O1
  1   5   8  10   3   0.00000   0.00000   0.00000   0.00000   0.00000   0.00000  ; N-CA-C-O2
  2   1   5   6   3   0.54601   1.63804   0.00000  -2.18405   0.00000   0.00000  ; H1-N-CA-HA1
  2   1   5   7   3   0.54601   1.63804   0.00000  -2.18405   0.00000   0.00000  ; H1-N-CA-HA2
  2   1   5   8   3   0.72592   2.17778   0.00000  -2.90370   0.00000   0.00000  ; H1-N-CA-C
  3   1   5   6   3   0.54601   1.63804   0.00000  -2.18405   0.00000   0.00000  ; H2-N-CA-HA1
  3   1   5   7   3   0.54601   1.63804   0.00000  -2.18405   0.00000   0.00000  ; H2-N-CA-HA2
  3   1   5   8   3   0.72592   2.17778   0.00000  -2.90370   0.00000   0.00000  ; H2-N-CA-C
  4   1   5   6   3   0.54601   1.63804   0.00000  -2.18405   0.00000   0.00000  ; H3-N-CA-HA1
  4   1   5   7   3   0.54601   1.63804   0.00000  -2.18405   0.00000   0.00000  ; H3-N-CA-HA2
  4   1   5   8   3   0.72592   2.17778   0.00000  -2.90370   0.00000   0.00000  ; H3-N-CA-C
  6   5   8   9   3   0.00000   0.00000   0.00000   0.00000   0.00000   0.00000  ; HA1-CA-C-O1
  6   5   8  10   3   0.00000   0.00000   0.00000   0.00000   0.00000   0.00000  ; HA1-CA-C-O2
  7   5   8   9   3   0.00000   0.00000   0.00000   0.00000   0.00000   0.00000  ; HA2-CA-C-O1
  7   5   8  10   3   0.00000   0.00000   0.00000   0.00000   0.00000   0.00000  ; HA2-CA-C-O2

[ dihedrals ] ; impropers
; i   j   k   l   f     phis     kphi     m
  5   8   9  10   4   180.000   43.932    2  ; CA-C-O1-O2

[ system ]
  Glycine

[ molecules ]
;  mol-name    N
     GCN      ${n_mol}
