# Supplementary material for: Assessment and Optimization of Force Fields for Glycine Polymorphism and Solution Properties
Source: J Chem Theory Comput. 2026 Apr 7;22(8):4012–25. doi: 10.1021/acs.jctc.6c00162 (PMC13130867; doi:10.1021/acs.jctc.6c00162)
Supplement: Supplementary file 2 [file ct6c00162_si_002.zip › Glycine-Force-Field-Data/Bayesian-Optimisation/ligpargen_cm1a/plots/trials.csv]

	trial_index	arm_name	trial_status	generation_method	generation_node	e_alpha	e_beta	e_gamma	a_alpha	b_alpha	c_alpha	al_alpha	be_alpha	ga_alpha	a_beta	b_beta	c_beta	al_beta	be_beta	ga_beta	a_gamma	b_gamma	c_gamma	al_gamma	be_gamma	ga_gamma	d_alpha	d_beta	o_elatt_alpha	o_elatt_beta	o_elatt_gamma	o_cell_alpha	o_cell_beta	o_cell_gamma	sig_N	sig_CA	sig_HA	sig_C	sig_O	eps_N	eps_CA	eps_HA	eps_C	eps_O	sig_H	eps_H
0	0	0_0	COMPLETED	Sobol	GenerationStep_0	-294.0680901466607	-290.93620001689516	-291.37952382186387	-4.264844777306285	11.009074947956163	-7.384629052422208	0.0	-0.8982245700967783	0.0	-0.9150324983023459	13.987330938671182	-12.5672900624177	0.0	2.7302221621390497	0.0	1.444933659702768	1.4389135847809609	-8.322233916843537	0.0	0.0	0.0016356263860828335	-2.6885663247968523	0.4433238049687134	0.042166389576002786	0.031067087276801717	0.032638210376240755	0.056969024595891336	0.07766097302039114	0.03498044349522168	0.2761643832549453	0.2924131356179714	0.2811696156859398	0.2989656949043274	0.303477322101593	0.9002235433816912	0.23822042146968844	0.186118318605423	0.4170070279932021	0.5734271254813671	0.0	0.0
1	1	1_0	COMPLETED	Sobol	GenerationStep_0	-286.2084954725302	-279.6204244964722	-286.73190560987075	-5.072725392602092	10.765281677784573	-5.943279048892273	0.0	-1.0121375116672042	0.0	1.6550804328736792	7.630661502269141	-8.194121716338492	0.0	2.707188571311651	0.0	1.9404405209196922	1.9341917437162763	-5.154656212812624	0.0	0.0	0.0016899250810098465	0.5234101373405338	7.111481113398554	0.01431227796197399	0.00903560089140525	0.01616722404887385	0.05446265091882081	0.047511189360034636	0.023831663337117233	0.34598012863425537	0.4105699868872762	0.23804933321662247	0.373937472817488	0.26231249209865926	0.38137490651480854	0.3817782793801725	0.1110866504622996	0.21575489777922627	1.0023406656584144	0.0	0.0
2	2	2_0	COMPLETED	Sobol	GenerationStep_0	-271.4216155973651	-272.5471102677029	-265.04347852755313	-1.1160274702464499	6.906441791847091	-1.5775952753810056	0.0	-1.8656920009674414	0.0	3.13022695760573	8.074691711439723	-8.338559824301466	0.0	-1.3750730478270747	0.0	4.577842893732034	5.244249064956752	-0.1284700595482846	0.0	0.0	-0.17436747042176867	-6.378137069811942	-7.503631740149785	0.038091875120086965	0.03410316381010418	0.0606957560068288	0.030252842575504403	0.0493999616854153	0.028432874865178592	0.38946422542212533	0.33285467508248984	0.28598789870738983	0.3516978604043834	0.2547770212329924	0.557587438570708	0.19845202495050432	0.08620373951420188	0.24515712951369578	1.261841778971851	0.0	0.0
3	3	3_0	COMPLETED	Sobol	GenerationStep_0	-254.52723019408427	-252.91415846865164	-255.0780528954191	6.692354899572502	27.081307227642355	4.315225312989098	0.0	6.0050145912956525	0.0	8.302515997128477	17.744952318196297	-0.976544632033372	0.0	3.273257149493652	0.0	8.835524562823275	9.795533128044857	3.5856580797885713	0.0	0.0	-0.24068112543578954	0.5508227013348233	2.163894426767456	0.09796494951949444	0.10368161580376503	0.09601285432392148	0.11781809319195714	0.08118733033779543	0.055817236709367196	0.31965340116294105	0.36483611587900666	0.1962427324615419	0.40995935525745153	0.36185151735693216	0.7277417876272649	0.2877558146430552	0.15240888182893397	0.30046087854184206	0.812545089691803	0.0	0.0
4	4	4_0	COMPLETED	Sobol	GenerationStep_0	-272.1780668316214	-270.71373611520147	-269.9361899674329	3.1507736999162153	23.165916534770012	-0.060369237035088376	0.0	3.8494104067779906	0.0	6.06750579848841	23.31274353928952	-5.88373142077058	0.0	3.978162184272412	0.0	6.131424991506233	8.517859049153744	0.5928074101426616	0.0	0.0	-0.6040285641644635	-2.241876864188498	-0.7775461477685894	0.03541104004103426	0.04060057371371352	0.04335616838277327	0.0967306112121533	0.10252989057989494	0.04298537858767874	0.29029411971569063	0.32312182150781155	0.22564397135283798	0.43626930269878356	0.3452353359349072	0.9835343801037968	0.1528253424628526	0.07516490786321461	0.2793784275966137	0.9048266532491147	0.0	0.0
5	5	5_0	COMPLETED	Sobol	GenerationStep_0	-285.32705781494747	-285.40088203786013	-280.4510987397688	-4.395825233995058	3.9065037596591203	-7.557339272389222	0.0	-2.1405768142588775	0.0	-1.6856075289232777	13.362934367722449	-9.902965694398624	0.0	3.500928777102877	0.0	1.0552800105408182	1.0508595290772593	-7.089598476713459	0.0	0.0	0.001206082550098131	-4.8759590751786845	-4.949783298091347	0.011188495640739447	0.011450125944856336	0.006091722225010577	0.04005818623947705	0.06972977837151113	0.029574856907558154	0.38295900661032645	0.38005305731203404	0.26089071191381663	0.3115164889045991	0.2384680153056979	0.47996206599049274	0.32855789925639334	0.12566467460609973	0.33504860141240056	0.45553450060911477	0.0	0.0
6	6	6_0	COMPLETED	Sobol	GenerationStep_0	-280.18544324982076	-280.14802504307033	-272.827929998042	-3.566600666831857	2.8503375316778903	-3.8132193213922094	0.0	-1.059026564242711	0.0	0.6762584157775352	5.772415414461788	-10.316829620185684	0.0	0.7248669557519486	0.0	0.39674774865712537	-0.10553393284545949	-1.696258823914122	0.0	0.0	0.13872413019466734	-7.357513251778755	-7.320095045028324	0.007033195414747321	0.007165804149731304	0.03310794911563244	0.024666861446735792	0.04843217089867501	0.00714735914989016	0.34518811039160935	0.2772168460534885	0.21508729609195143	0.3779834909457713	0.2783423219323158	0.6593895723555983	0.24865071116115156	0.16329667567737402	0.38213774758115404	0.7107542564363033	0.0	0.0
7	7	7_0	COMPLETED	Sobol	GenerationStep_0	-289.4064223492211	-267.77330302312987	-268.63174037452416	-0.7256458067798788	23.804606789642715	-5.365407967302042	0.0	1.636670624707986	0.0	3.871221374883102	12.17183618052927	-6.7024945315804265	0.0	2.9045443392684525	0.0	8.703512937813766	6.839852001212948	-3.302287169071445	0.0	0.0	0.4822696382027658	-20.774681974696932	0.8584373513942865	0.025645612039625305	0.05102135938218147	0.047979089291830666	0.09988761681975161	0.06006937124464723	0.04720035264842388	0.25251830313354734	0.4203235769178718	0.29695894953329116	0.28105637587374077	0.3192000376395881	0.8003760934626312	0.3750854728169293	0.10397027298666536	0.18182407667800782	1.1396723258887231	0.0	0.0
8	8	8_0	FAILED	Sobol	GenerationStep_0																														0.2591932720621117	0.3470217312453314	0.20812923461198807	0.32515132990432905	0.2723626726828515	0.773588390466869	0.1636707303466648	0.06765717200428248	0.2733577661766856	0.8260180489674211	0.0	0.0
9	9	9_0	COMPLETED	Sobol	GenerationStep_0	-273.93776220104485	-275.5255479314824	-275.7230746078609	3.207746176095325	24.644896972146928	0.7284315865917051	0.0	-0.034582871157745894	0.0	9.802468292634767	19.240173912480078	-3.3844542356325857	0.0	2.7314943825540197	0.0	11.474129575504028	11.62756734924401	0.4898950940447383	0.0	0.0	-0.03788253161393603	1.7853124068160469	0.19752667637851573	0.02917474500816943	0.023547691351021145	0.022847664146220793	0.1015047117830262	0.08992480829797048	0.06672048714176082	0.3315307198907249	0.3561428249813616	0.30587025498971343	0.42194297958165405	0.3135083738416433	0.6089902394057065	0.32199365114499634	0.1338469340711832	0.3638415767358988	1.2757458778017015	0.0	0.0
10	10	10_0	COMPLETED	Sobol	GenerationStep_0	-226.8672961503636	-231.58399168238293	-232.04317850936627	7.206241069019559	9.750447558931505	9.838376850406071	0.0	1.920340165573811	0.0	9.121964290614669	22.81409236858081	0.4137805636030142	0.0	2.738196801303608	0.0	9.895497638289674	9.90144013614477	8.176465792369575	0.0	0.0	-0.0014905531672226857	5.175882359002685	0.45918682698334123	0.19599072846027724	0.17927493467631953	0.1776475936160249	0.0642238926654792	0.10094239109502602	0.06618332939074029	0.375014506734442	0.299792310828343	0.23260203073732555	0.26685865118401125	0.35337932885438206	0.42999653400927784	0.272458289861843	0.17147895478159192	0.3899549031852185	1.071264899321124	0.0	0.0
11	11	11_0	FAILED	Sobol	GenerationStep_0																														0.302681979269255	0.3977377426112071	0.25197940808720887	0.3914870052458718	0.24633072600141165	0.9544027215559037	0.34699701769526303	0.09646254741489887	0.15123458971336481	0.6419244559147954	0.0	0.0
12	12	12_0	FAILED	Sobol	GenerationStep_0																														0.30601584920659664	0.26850487096235154	0.29489921929780394	0.36534201313741504	0.23059025391191243	0.8545552742865683	0.2143961518427432	0.17805899521194402	0.42860497773468487	1.153549617300108	0.0	0.0
13	13	13_0	COMPLETED	Sobol	GenerationStep_0	-225.21529213481824	-227.12300304895587	-227.61913054600507	4.5867189943816395	32.1194377532563	10.316061500028884	0.0	6.3030434080554745	0.0	13.376470688760877	24.389929628613846	-0.4043817255299516	0.0	3.408980052253916	0.0	13.083329298785396	13.882325939822183	8.73195346021031	0.0	0.0	-0.19318063278629913	2.4038384111868254	0.49612749704920134	0.20184536933473357	0.19508451270880728	0.1933262552858027	0.14135332526420788	0.11442488838772664	0.08565208783484486	0.3961193552007899	0.43446658744942396	0.18928465631324798	0.3068693013465963	0.3373678008504212	0.7080112011749298	0.40988375358867646	0.1187173282378167	0.19025108905047175	0.7242003952006996	0.0	0.0
14	14	14_0	COMPLETED	Sobol	GenerationStep_0	-243.22518077238374	-244.3997934728435	-243.73810175773144	4.668757068362063	23.732255846533107	3.0155054574152382	0.0	0.784885157107952	0.0	6.579962277031569	16.87508313524215	-3.546965726485986	0.0	0.12773288906527333	0.0	10.320400602416182	9.13283850909564	3.3313269106965233	0.0	0.0	0.3005204378828334	0.512920985347705	-0.661691715112056	0.13801899290362646	0.13385620911917112	0.13620121998181442	0.09955957831053014	0.07535047179063842	0.057894654236104945	0.35834814903791995	0.3102708982536569	0.2722582978894934	0.4180783366737887	0.32983575327321885	0.531364865500629	0.18762359031566977	0.09383439765058457	0.23405077240087088	0.524005016259402	0.0	0.0
15	15	15_0	COMPLETED	Sobol	GenerationStep_0	-311.9213686917726	-300.97010514399506	-310.47619088133854	-5.384591968961557	8.718591614176756	-8.38522880573032	0.0	0.1957828153007922	0.0	-0.9878386096408979	4.3554908838626805	-9.589943168305448	0.0	1.9856443636024872	0.0	-0.24406939816100207	-0.2497498812930744	-8.450927882108681	0.0	0.0	0.0015696263891958513	-1.4451778104340747	9.506085737343483	0.1054377456560676	0.06662687438067491	0.10031608917084921	0.054061394642605974	0.04394237125071556	0.034530211266525605	0.2682397226803005	0.38740819324739273	0.24500740773510188	0.3428843406238593	0.28896102753281594	1.029380984268263	0.29430330701905494	0.14434954464130106	0.3254730389977246	0.9737240794933588	0.0	0.0
16	16	16_0	COMPLETED	Sobol	GenerationStep_0	-261.93476092548633	-253.3812985939038	-254.34513357233982	4.31552166327985	25.29136505357545	-1.4223197418364968	0.0	1.0849880141440758	0.0	5.255378163021657	20.984405747412218	-4.050195699234098	0.0	2.785803553273485	0.0	13.102328421285861	12.862318138995414	0.49460689854499096	0.0	0.0	0.058642918180815684	-7.589627353146511	0.9638349784360116	0.07171293572851006	0.10202608854979696	0.09861029318375517	0.10499817982059731	0.09056572851138903	0.07498425534113887	0.2736592033412308	0.31366809762548653	0.3117027117405087	0.3835324957966804	0.36688906510546804	0.6809397557450086	0.3947658270316422	0.08826519866511226	0.3503854239223152	0.48285237454645336	0.0	0.0
17	17	17_0	COMPLETED	Sobol	GenerationStep_0	-292.921693862905	-291.5483613176763	-286.3106453670434	-4.010672935157337	-2.339378862120597	-4.664328458395857	0.0	-0.9792670792111905	0.0	0.7116429581317577	1.7070381409829272	-11.202624700871013	0.0	0.17946030806266766	0.0	-2.852465220832333	-2.8483670764149025	-0.4926616066900806	0.0	0.0	-0.0011630098781741556	-6.61104849586161	-5.237715950632946	0.03810360372436819	0.033236564190652115	0.014674293394206903	0.027164043278314474	0.0463593609938281	0.016579339376344714	0.3637299896450713	0.3893140367232263	0.2060819750186056	0.28659992285771296	0.25194442190974947	0.8678200123283268	0.22523307030308248	0.14759154711440206	0.2593206790388375	0.9325714623293281	0.0	0.0
18	18	18_0	COMPLETED	Sobol	GenerationStep_0	-247.97896315494415	-246.86392084284955	-247.14290189126166	2.906856547031593	16.528708557776564	4.560398234769863	0.0	-4.730312345830554	0.0	8.925601248633868	15.952661803361973	-4.116056306464727	0.0	0.8995367856340358	0.0	8.06717158591656	7.393820772948365	6.253481279568949	0.0	0.0	0.17302066526031723	-0.8360612636824953	0.27898104841210625	0.12117176469878392	0.1251234332393609	0.12413473476534839	0.0735777489600565	0.07658381706870315	0.051459337876882415	0.4021256945328787	0.26793417152948673	0.2540209353901446	0.44181425944436337	0.2675352202355861	1.0495049792892488	0.2835327510642708	0.17271963769242168	0.1561191932171583	1.112383566968143	0.0	0.0
19	19	19_0	COMPLETED	Sobol	GenerationStep_0	-280.63169669836054	-274.1684911902115	-279.8529458896386	-2.4273108605311826	10.867688235948522	-5.248051654132561	0.0	0.11675561841007075	0.0	2.5778081160833315	10.32102443682346	-7.680718836490238	0.0	3.1955801471667153	0.0	3.181708637190702	3.1714668675589714	-4.94771847679923	0.0	0.0	0.002736586102957498	-0.7787508087219521	5.684454699427079	0.005451689767301532	0.02835705004000604	0.008211553710038011	0.05025835977664153	0.05513223715622801	0.027282899882087996	0.31205990607850254	0.4297556063393131	0.22677531372755766	0.3170668188785203	0.3003872751109302	0.5028173645499349	0.2026751543671489	0.12221981670811773	0.39425857236474743	0.6830343726908416	0.0	0.0
20	20	20_0	COMPLETED	Sobol	GenerationStep_0	-290.16770948114055	-289.2667796279996	-281.6043558487659	-0.008486971194505668	1.637890594801267	-4.516384636369812	0.0	2.217506638290229	0.0	0.7193635547915728	4.682547472167228	-7.679171279859866	0.0	2.0061705394262765	0.0	-0.6886067986615635	0.7171736450374789	-2.402637151805256	0.0	0.0	-0.383877433893538	-8.563353632374628	-7.662423779233677	0.028343585360387467	0.025150723422049052	0.002004621863536507	0.021601629376707142	0.037735510802547036	0.01073044308481468	0.2979377119452693	0.30195200117304916	0.19511088717263192	0.3461583337537013	0.3164343090504408	0.5804481650907547	0.3414611086090654	0.16811442748971284	0.19455475495681163	1.030045250518173	0.0	0.0
21	21	21_0	COMPLETED	Sobol	GenerationStep_0	-260.5097008007684	-259.66963226254927	-261.25062564271695	1.55328860524288	22.543902685293165	0.359018682989693	0.0	-0.9682866570336685	0.0	5.232305792373272	16.767184438538465	-6.479284669818073	0.0	-0.599460712803652	0.0	9.170379947658908	9.16075749562967	1.2164076517865243	0.0	0.0	0.0024300176440187706	0.7409248419485266	1.5809933801676834	0.0767632958827359	0.07974046758142518	0.07413748576136038	0.09234958285775408	0.07646959971993271	0.053149945085965725	0.37022760392865167	0.4012232309905812	0.2928580663865432	0.4044036216381937	0.28331130522117015	0.7937069588521124	0.13992219894804062	0.1019093394163996	0.4334895779652893	0.6007047825629264	0.0	0.0
22	22	22_0	COMPLETED	Sobol	GenerationStep_0	-315.91786355564506	-312.91102010058586	-310.3760378080287	-8.604711767088496	-2.8305080084053205	-10.616248760546432	0.0	-0.36167210169090863	0.0	-4.970828308528347	1.4000913795400225	-14.437393435013616	0.0	1.26771370411827	0.0	-3.006708371521567	-3.010288381006247	-10.723097573329486	0.0	0.0	0.0010175660055130227	-5.541825747616372	-2.5349822925571743	0.11960117502089179	0.10894503349252521	0.09996115039879741	0.05699245339447189	0.06281120085580712	0.04709687781066886	0.32738822972169146	0.34222246112767607	0.24705427058506757	0.29341125913197175	0.23530934265628456	0.9676620329619201	0.3706770756619424	0.06403217367835343	0.3114359573151916	0.7848118087834866	0.0	0.0
23	23	23_0	COMPLETED	BoTorch	GenerationStep_1	-307.46004586438846	-304.199820360731	-303.55530993226876	-7.586665852939312	-0.8867402352465921	-9.704346517070821	0.0	0.5741775879251203	0.0	-3.8007054377817004	3.8084294362589395	-13.335928800133274	0.0	2.142631588520767	0.0	-2.357016848937249	-2.361640815100012	-9.425127958243822	0.0	0.0	0.001305639036175421	-3.9047359321197064	-0.6445104284622403	0.08962698325260816	0.07807286515480377	0.07578874413392189	0.05047240636143354	0.059355898847839615	0.040817870779778755	0.3038963804126323	0.3652834428540466	0.19739188941063407	0.33276883812019686	0.2677470900431707	0.49456652330285616	0.20667951150202238	0.14380641553974308	0.240701094144564	0.9942564179961669	0.0	0.0
24	24	24_0	COMPLETED	BoTorch	GenerationStep_1	-288.1733772747576	-287.7838278098226	-282.1748931365862	-5.132700709189726	0.8467299791849402	-5.697316168322454	0.0	-1.5805360444118206	0.0	-0.8073620174742587	3.1553993884117073	-11.92068046013093	0.0	-0.022501915593602893	0.0	0.18455948556464719	0.17964987127655505	-4.257374024734002	0.0	0.0	0.0013509994825374367	-5.9984841381714205	-5.6089346732363765	0.02127574609192193	0.01989519725634393	1.734109432679021e-05	0.032150446844297687	0.05044989390415038	0.017412434106906176	0.36115972792177203	0.32394274578622534	0.225561796946828	0.3525155651467941	0.253742283803706	0.6366437384356242	0.2582548657292501	0.1658191707915335	0.3942502910972221	0.6912327795569957	0.0	0.0
25	25	25_0	COMPLETED	BoTorch	GenerationStep_1	-290.499478366404	-289.5940750232278	-279.8093573459578	-2.5405399000041062	-2.733439767149483	-4.907736809826595	0.0	2.1888222203085985	0.0	-0.02934556439377475	-0.5638559913285984	-9.532067836293795	0.0	1.113076160735731	0.0	-0.8966484139597498	-1.8871162606630623	-3.678040279287508	0.0	0.0	0.2787597003633972	-10.690121020446213	-9.78471767727001	0.029519361967622268	0.026310646146747604	0.008366029889932442	0.026709192940131642	0.03924666663476267	0.017306488872733783	0.31403961036732386	0.26949991824938185	0.20285494260483014	0.2842232583788726	0.2970181227018117	0.6186242608555514	0.39070224452487967	0.1706274798243976	0.1826926488607517	1.0237898518257642	0.0	0.0
26	26	26_0	COMPLETED	BoTorch	GenerationStep_1	-289.17453425457575	-288.60685451166785	-278.7824380814958	-3.6507534473838086	-0.11523517107380796	-4.666049711046846	0.0	0.8368435400071925	0.0	0.6135758078030018	1.8373682007702306	-10.658310337885366	0.0	0.718638315838969	0.0	0.04914050008548041	-1.2812938721236034	-3.0692882661487864	0.0	0.0	0.37235558253121565	-10.392096173079949	-9.82441643017205	0.024823809244695506	0.022811973319870404	0.012005393622653784	0.024431402911911444	0.04432238288284087	0.013664618494522593	0.3400393175446626	0.34397429408357727	0.20458911629763632	0.32050626964838647	0.28469860928963947	0.5100951258896429	0.2703768539496269	0.15998359989855165	0.43931999999999993	0.7669038935031683	0.0	0.0
27	27	27_0	COMPLETED	BoTorch	GenerationStep_1	-301.7206664474121	-292.7440316785778	-299.4980695557259	-5.291770505746179	9.009702777319438	-8.286911362437907	0.0	1.3564944139830193	0.0	-1.1087998845500873	2.9970248838242908	-9.611623477892444	0.0	3.0290578274985105	0.0	-0.8764744663614844	-0.883241899753418	-8.526531294592827	0.0	0.0	0.0018818832732255448	-2.2225968916861802	6.754037877148107	0.06928683576358961	0.03747397554161603	0.06141003492832655	0.05472515513076724	0.043160570845264076	0.03517813317076845	0.28329959298651514	0.3780274762056274	0.21089885835110952	0.3687918829625073	0.2924434127685527	0.35564	0.38161911323625686	0.09403281237546411	0.20005359095150585	1.0145874049922885	0.0	0.0
28	28	28_0	COMPLETED	BoTorch	GenerationStep_1	-286.8155328700236	-286.29153053354025	-281.5249385017081	-4.934913950647513	-0.9648296977129025	-6.927406665065649	0.0	-0.017706019128166075	0.0	-1.6108221844741104	0.9015604706774386	-12.473969758604847	0.0	-0.3723980600872703	0.0	0.5996807404463034	0.5935875157334967	-7.102856437267188	0.0	0.0	0.0016696507667883036	-5.29059436831551	-4.766592031832147	0.016463595952878055	0.014606551134210714	0.002286073991891091	0.03494604141916352	0.05150180599519903	0.02920118019460244	0.3609383460683577	0.28240623530064224	0.23567734980917085	0.29266474508364737	0.25930626106775395	0.35564	0.2362453726727193	0.16832322346166373	0.38256358996246564	0.7384639219959702	0.0	0.0
29	29	29_0	COMPLETED	BoTorch	GenerationStep_1	-292.04409838121876	-291.6921779736832	-285.90877497605516	-0.8446388516508763	5.3271246185389565	-4.198118928848942	0.0	1.3353076585938848	0.0	0.4659657944631495	6.783068056234312	-8.553894475790067	0.0	0.9451861573453367	0.0	-0.07361381092032475	1.0101030740659305	-2.1953390085782285	0.0	0.0	-0.2952295042141155	-6.135323405163604	-5.783402997628059	0.0349934379318097	0.03374624507808484	0.013250079654304638	0.02843088712856178	0.04477529526277206	0.009943507962601702	0.31609932631302295	0.29386530066841093	0.2230667835375117	0.3677258600051952	0.3029975682787073	0.41089692489077606	0.3046945379815875	0.12099122305679759	0.43931999999999993	1.31796	0.0	0.0
30	30	30_0	COMPLETED	BoTorch	GenerationStep_1	-293.0560135696914	-291.46878594607296	-287.97148783833364	-2.82512297005505	2.914933423653058	-3.1194544882188944	0.0	0.7681274116001537	0.0	2.274167233650579	4.0665469540157355	-9.743804408387689	0.0	0.14556305375874562	0.0	2.639903051887792	2.6324379274183825	-2.195801877714463	0.0	0.0	0.002004928168185908	-5.084525731357758	-3.4972981077393115	0.03857962777648717	0.03295455202917723	0.020560257427556537	0.021134163765801475	0.044096778734838735	0.017663695098038702	0.33137154034525373	0.37945631869758834	0.22427931479930086	0.3286737375090894	0.2825761654366897	1.06692	0.313487096469356	0.1533762378211572	0.14644	0.9948482644651296	0.0	0.0
31	31	31_0	COMPLETED	BoTorch	GenerationStep_1	-286.0726114409721	-286.5757480865785	-281.7659812085493	-0.9708495935617208	1.3846734599206607	-1.9913871187844845	0.0	1.9179734492195952	0.0	2.1021377897016427	5.325271446570795	-7.360804279015298	0.0	2.018174414808717	0.0	-0.5108809342443741	-0.5967876919990244	-0.9244311813589934	0.0	0.0	0.02382705825195804	-4.306630232422776	-4.809766878029222	0.013830710000964192	0.015613807586130745	0.0014318275913481591	0.013231348087464918	0.038951244496402665	0.004953610831285351	0.3156428393512901	0.26249999999999996	0.21091827041731823	0.37233300696205346	0.3040858118846923	0.8820278320751451	0.3360830724056441	0.0756429329022597	0.20769169741870738	1.2699794662836912	0.0	0.0
32	32	32_0	COMPLETED	BoTorch	GenerationStep_1	-294.0903200690791	-293.67177777350344	-287.1591949180905	-1.8279517157885075	0.28633263377269585	-1.945457316423541	0.0	2.225691460378609	0.0	3.2089514933732164	3.5381489094966336	-8.25574871349598	0.0	2.0603909451452735	0.0	-0.4800032024346314	-0.07117454326620797	-1.07513794131834	0.0	0.0	-0.11270330249026017	-6.931125150988578	-6.512582855412916	0.04224517159541794	0.040761873244864515	0.017681521487367558	0.014237216780469833	0.03983684748651294	0.004837514026183118	0.3243256518894802	0.3348785398731087	0.20545692183729028	0.33980502513912736	0.29614663434023974	0.8877010786385833	0.3589468361944323	0.06276	0.2523184967257121	1.31796	0.0	0.0
33	33	33_0	COMPLETED	BoTorch	GenerationStep_1	-275.2491484933248	-275.2918960180348	-268.7094177310678	-1.1526947945122086	6.116135959965842	-3.7370576975700285	0.0	0.5791054517355236	0.0	0.9067913069606602	5.729965608076683	-8.547140111318605	0.0	-0.22160847697033187	0.0	2.5566479621467346	3.38940459758017	-3.1427744595254827	0.0	0.0	-0.22173913608490636	-6.539730762257022	-6.582478286966989	0.024527240694174453	0.024375745054276636	0.04770380362523382	0.029731237144704683	0.04218164900042386	0.021583447313610497	0.31042084619558913	0.26249999999999996	0.25579784344371465	0.35241233672793826	0.3074802366597338	0.8832739775414372	0.32303336905822844	0.07399306132364097	0.14644	0.6951884654283266	0.0	0.0
34	34	34_0	COMPLETED	BoTorch	GenerationStep_1	-283.6627370108763	-283.27558178248466	-281.2481698871894	-0.7191663239477615	4.269469160172975	-2.346090010341534	0.0	0.5453358722919357	0.0	1.8776183251387324	8.42486980753458	-7.707806085035929	0.0	2.7287371958441224	0.0	-0.23898181446625946	-0.07365673503344043	-0.7908728738610218	0.0	0.0	-0.045595249528614566	-2.4145671236868793	-2.027411895295245	0.005290204525202122	0.003918140775010272	0.003266931682356722	0.02022667243245966	0.04853867241305375	0.0033914020002798755	0.31232525202663597	0.26249999999999996	0.1875	0.4172268880961868	0.30408011103990185	0.8533012583381001	0.355892008816331	0.1388201755765725	0.214534024796533	1.2099183110780571	0.0	0.0
35	35	35_0	COMPLETED	BoTorch	GenerationStep_1	-285.0014859987307	-284.86095483551367	-281.76347154287805	-1.1658851091811429	2.6854719401002796	-2.6465306974914093	0.0	0.8531716111123032	0.0	1.618609727909315	7.02769520622741	-7.993375089266902	0.0	2.4766050856676207	0.0	0.5293917256246233	-0.8116624046992685	-0.6685034776196118	0.0	0.0	0.3735537679741441	-3.2380144558526354	-3.0974832926356157	0.01003468121604235	0.009536643993031332	0.0014407217532762693	0.016483867952055736	0.04509915288025223	0.0050423056490710196	0.31330024715722415	0.26249999999999996	0.19043713143998486	0.39552215995195683	0.30486087480909974	0.8386998929414197	0.31447000096999467	0.13288854354435517	0.2908323945947171	1.0655612532304848	0.0	0.0
36	36	36_0	COMPLETED	BoTorch	GenerationStep_1	-289.0084194173183	-289.3103533663937	-285.6245848553371	-1.4410479077881977	2.190373259577013	-2.027733634023826	0.0	1.9961477580838716	0.0	2.785541385850674	5.839646380721139	-7.737129420585949	0.0	2.443779719531324	0.0	-0.48364537131682195	0.21581281474236863	-0.527202364057673	0.0	0.0	-0.19217811124233228	-3.383834561981189	-3.685768511056608	0.02423510443108154	0.025305147132557312	0.012242920421508624	0.015795919120385443	0.042366642076962245	0.0031500337969400686	0.31529020351334275	0.32550079028846135	0.1875	0.39075197741563517	0.3022867502570196	0.9518596862169116	0.24299917367022553	0.17352595989621628	0.14644	1.3032316349245963	0.0	0.0
37	37	37_0	COMPLETED	BoTorch	GenerationStep_1	-283.50494623349016	-283.62401925561323	-279.80421830816533	-0.3101659177752695	0.9321326093004878	-2.636403207626176	0.0	1.4998832464861074	0.0	1.7065742404243056	5.722244951984485	-7.3312315310265435	0.0	3.0001467570574083	0.0	-1.025617606928463	-0.15312238447356805	-0.9032853854923824	0.0	0.0	-0.24053582368358897	-3.700727925324827	-3.819800947447902	0.004730999870610423	0.005152990238555546	0.008384242449001253	0.01301623711891037	0.04049780225600553	0.005699590497553023	0.3079677890949785	0.26249999999999996	0.1875	0.39615700636945117	0.30873106266884814	0.751720539332574	0.20746184791264677	0.0767795329481271	0.14644	1.31796	0.0	0.0
38	38	38_0	COMPLETED	BoTorch	GenerationStep_1	-282.686776814067	-279.9600185244973	-281.9289687616175	-0.36534579686018287	12.70558432174493	-2.493616627722266	0.0	2.377920564885209	0.0	5.515744237392314	15.528415343508094	-7.474451871443289	0.0	5.132326173890165	0.0	1.9730436196336516	1.566416625656996	-0.44898856948634425	0.0	0.0	0.11043766789708087	-0.7578080524494908	1.9689502371202252	0.0018314378355848827	0.007832092268854696	0.0008542057567512648	0.053764607411569396	0.07678577562571341	0.010456536539514132	0.3146999800488365	0.3525930918566605	0.1875	0.41673544517623007	0.3027368869701598	0.7593046412202148	0.26376894892124236	0.12237841183095013	0.24013207499834818	1.1521786358568435	0.0	0.0
39	39	39_0	COMPLETED	BoTorch	GenerationStep_1	-280.435928819649	-280.7957933810094	-276.01706219103005	-1.3826445078446175	-0.48493064813915876	-2.447853576696933	0.0	1.4154211584566254	0.0	1.9656992044217987	4.168323454086386	-7.973879821441664	0.0	2.4259603018546194	0.0	-1.7103705160392917	-1.3034024413142427	-0.6486210707579749	0.0	0.0	-0.1135903470801362	-4.418866628618957	-4.778731189979339	0.006145483858493138	0.00487013721866473	0.021805783070382983	0.013001453609329108	0.03888164446391987	0.00918135546142421	0.32500477691664686	0.26249999999999996	0.1875	0.37679441528028157	0.3000932557023652	0.6124210527771626	0.138072	0.1500732464112717	0.14644	1.1986476027345985	0.0	0.0
40	40	40_0	COMPLETED	BoTorch	GenerationStep_1	-277.72063878127005	-278.1150507448119	-275.80495928002983	-0.4381355404155226	3.5776997981720835	0.09133430928583175	0.0	0.4547972203177513	0.0	4.222122229522909	9.49524795675528	-6.395222165885078	0.0	3.4002090391368	0.0	0.33233190606417395	0.32739794187933163	1.0210787245366195	0.0	0.0	0.0013556069648738382	-1.91567950124022	-2.31009146478209	0.015768370906651882	0.014370589556608042	0.022557467909310635	0.01483637481848651	0.05171175526289167	0.004583007577829655	0.3219193903982295	0.26249999999999996	0.1875	0.43185553858450043	0.3054720918937036	1.06692	0.41421600000000003	0.10349854361462725	0.14644	1.31796	0.0	0.0
41	41	41_0	COMPLETED	BoTorch	GenerationStep_1	-288.96287254588094	-287.93366177146663	-287.91680065024264	0.5025656861555754	9.15227308565009	-1.8483741656977206	0.0	1.729383426648731	0.0	6.087587814542801	14.929278740592752	-7.221416317133749	0.0	4.2447627727229555	0.0	5.554556623831531	5.538716668703727	-1.8552849837216612	0.0	0.0	0.00413753070007535	-1.0460718956383062	-0.016861121223996633	0.02407368801035165	0.02042620325146761	0.02036644806408413	0.03882094129805075	0.07417422662625081	0.0329070866515382	0.299872077261232	0.3955226222798457	0.19225601741795886	0.3548731946286511	0.31557830709635626	0.978873766881421	0.41421600000000003	0.09222335985059327	0.14644	1.31796	0.0	0.0
42	42	42_0	COMPLETED	BoTorch	GenerationStep_1	-280.61102442455547	-279.8805052159713	-278.7940965337432	-1.9583721511235126	6.913923779787883	-3.2219350352808407	0.0	0.3728433334810772	0.0	1.9108586125195897	6.875511194647276	-8.909442824137775	0.0	0.04475467206678184	0.0	4.6529209175380295	4.63898925834383	-2.9770479022103613	0.0	0.0	0.0036702125173112186	-1.8169278908122806	-1.0864086822281251	0.005524951537883365	0.008113884481088367	0.011964076500892474	0.032186291346343904	0.04660189717919436	0.029448464047781113	0.32680279533946066	0.3714064428020113	0.23541977048222862	0.37593561326645386	0.2934819113297306	0.6293308788533756	0.138072	0.1481103533647751	0.14644	1.0853601804160744	0.0	0.0
43	43	43_0	COMPLETED	BoTorch	GenerationStep_1	-287.88860623297205	-287.8401624735043	-279.95365995111456	-2.1229997980359605	3.4552632042024616	-3.975307995803447	0.0	1.1640441343033978	0.0	0.7602403840372729	4.391052832962286	-9.136630237743923	0.0	0.4931943505013174	0.0	0.9928955654190436	1.0140814150504682	-3.1481005735007876	0.0	0.0	-0.0057815488796701215	-7.934946281857492	-7.886502522389719	0.020266528096438443	0.020094845212121282	0.007854626816761016	0.02366574330154635	0.041549280617922096	0.014097738215379919	0.32142943148040715	0.30592190495521115	0.2226174511573125	0.3678978177047211	0.2963816261996694	0.5727998344553461	0.41421600000000003	0.1581227040443727	0.14644	1.0837813464574864	0.0	0.0
44	44	44_0	COMPLETED	BoTorch	GenerationStep_1	-285.6018666605935	-285.84084139858555	-281.3582147736456	-0.24226498490250545	-0.12703283934761408	-1.653569118503573	0.0	2.436727937612533	0.0	2.828199428209514	4.635035008829732	-6.60704273161298	0.0	2.9504816602436073	0.0	-0.01748888076549193	-0.6657383342604726	-0.5960232766537492	0.0	0.0	0.18009345347066366	-4.243651886947873	-4.48262662493994	0.012162407983107597	0.013009325578855077	0.0028769366919034704	0.012073913710138785	0.03693250989385811	0.003721986004250957	0.30887220280539923	0.30050214565520617	0.1875	0.35870930733212225	0.3133237015640768	0.9032849466190526	0.15851864999469373	0.10529784005190765	0.17150323639165382	1.277485056878555	0.0	0.0
45	45	45_0	COMPLETED	BoTorch	GenerationStep_1	-279.25615689934205	-280.2429859329569	-272.9299996534304	-1.7316064259010617	2.0641996825297957	-2.445863796562493	0.0	1.1151452712538676	0.0	1.978833990308307	4.172157394019543	-8.55714609308466	0.0	0.6251490128669696	0.0	-0.3649483740072295	0.11179918643636381	-1.1908390532590276	0.0	0.0	-0.1311715662894978	-6.326157245911645	-7.312986279526513	0.010326551726469754	0.006829266282890113	0.03274621804787758	0.015537685279620917	0.03977818535922129	0.005133208880008765	0.3292222468285427	0.26942663498516667	0.22310684372584866	0.338256936322139	0.29769215570408053	1.015424999580114	0.138072	0.178268602339145	0.3133714920142746	0.6926581990948739	0.0	0.0
46	46	46_0	COMPLETED	BoTorch	GenerationStep_1	-283.63080186467425	-283.49299071527423	-282.9082819594789	-0.6615523348321829	3.910870916475485	-1.2010541235349335	0.0	0.646994322828005	0.0	2.6576280152641254	8.90313294693121	-7.015876500267482	0.0	2.7574425263239424	0.0	-0.15713693700063244	0.3809720259331362	0.10334241632646624	0.0	0.0	-0.14764297248198943	-0.7225199051953268	-0.5847087557953046	0.0051770275531567425	0.00468862995808986	0.0026164438440617753	0.017123908957209336	0.04884580761458005	0.0018362543571495804	0.3137520340689349	0.26249999999999996	0.18953428604003913	0.4073909285360545	0.3058206465755067	1.06692	0.138072	0.15527226856026435	0.30464431882823	1.234886607624922	0.0	0.0
47	47	47_0	COMPLETED	BoTorch	GenerationStep_1	-288.7570699347624	-288.7682912664583	-281.52358614369655	-2.367252808214529	-1.2300926521841367	-3.2541090962710735	0.0	1.9081754249297875	0.0	1.5765531373745587	2.514134269346724	-8.929343619266671	0.0	2.1170753661760644	0.0	-1.3088775795510443	-1.833708792352028	-1.891611200735935	0.0	0.0	0.14751152093963307	-7.233483791065851	-7.244705122761729	0.023344331200206906	0.02338409918296864	0.002290866698456491	0.018862384637905277	0.03937460613480832	0.012024697527006727	0.3203748917729128	0.3070551556727841	0.1875	0.3455536292429636	0.2970449448321534	0.8082594226122172	0.138072	0.17304558380003152	0.3041465261786402	1.024816315405489	0.0	0.0
48	48	48_0	COMPLETED	BoTorch	GenerationStep_1	-289.12689868233906	-289.1663050202271	-285.30775026694425	-1.152173746041345	0.9783694155000036	-2.8664756768201727	0.0	1.798787734601512	0.0	1.662919953812961	5.42784348937062	-7.796156344867371	0.0	2.8457428390391777	0.0	-0.4232673005861368	-1.295030094276117	-0.9049415837057189	0.0	0.0	0.243827293691794	-3.8191484153948068	-3.858554753282874	0.024654990545908653	0.024794645143803775	0.011120070407712505	0.01513111098267808	0.041049785581545345	0.006751085310149723	0.3022200944708905	0.29113928558792335	0.1919018680973429	0.38168589110043494	0.30705383436576894	1.06692	0.138072	0.06276	0.259619755729051	1.2376385636132876	0.0	0.0
49	49	49_0	COMPLETED	BoTorch	GenerationStep_1	-278.4383844108122	-279.009592843572	-278.56767747012134	0.351199830117069	3.3635102625704905	0.39934036925859084	0.0	1.398290436312828	0.0	4.014183111278134	9.424612479941423	-5.611899007363397	0.0	3.1852219760319596	0.0	0.7082260954661788	1.166368624035453	1.1741402027159733	0.0	0.0	-0.12474362012278324	0.12929305930913415	-0.44191537345068355	0.013224707053151685	0.011200365582549504	0.01276649725299882	0.015028434982777799	0.049426045083097205	0.007366779210108116	0.3173014101578286	0.26249999999999996	0.1891646920599552	0.4048715814132161	0.31366530492021394	1.06692	0.138072	0.1509931896319451	0.23815011594987917	1.2983731415946842	0.0	0.0
50	50	50_0	COMPLETED	BoTorch	GenerationStep_1	-280.1319378531533	-280.3856239063324	-279.7804617667348	0.15833251936012563	4.446096059971164	0.005488430996152035	0.0	0.798933293379706	0.0	3.646081994511462	10.048319215042103	-5.990041947726651	0.0	3.1474827070153992	0.0	0.9225006706259257	0.3964110455942062	1.0711971595927807	0.0	0.0	0.14457818333341996	-0.3514760864185291	-0.6051621395976099	0.00722281655330722	0.0063237626029259576	0.00846843474949579	0.018453167700661122	0.05164782713799469	0.0060228943902828095	0.31631169183106506	0.26249999999999996	0.1875	0.41315551528276745	0.31089545434488103	1.06692	0.138072	0.16176177968928432	0.28253524808477914	1.3110525905551478	0.0	0.0
51	51	51_0	COMPLETED	BoTorch	GenerationStep_1	-280.7004416661596	-281.1774252387303	-277.28500502086376	-1.0181450998113837	0.007911048591268396	-1.3662952466653673	0.0	1.7467411359836664	0.0	2.9746010486084487	4.895501705659821	-7.339697169369255	0.0	2.508222097654466	0.0	-1.16705591985096	-0.690032557939693	-0.07867108159126633	0.0	0.0	-0.13230627962038	-3.415436645295813	-3.8924202178665155	0.005208060154660094	0.003517648088987973	0.017312240773775567	0.009962052437590052	0.03936506932499715	0.005570545367947518	0.31905425739823695	0.27300974222201485	0.1948492481464883	0.3753806087485136	0.3039089485666123	1.06692	0.14324697836594602	0.1176709376321833	0.14644	1.0810272028279608	0.0	0.0
52	52	52_0	COMPLETED	BoTorch	GenerationStep_1	-286.03650272693903	-286.59395712272544	-282.363175377685	0.16355883583053385	2.964187146820322	-0.3779165229954266	0.0	2.292666711347356	0.0	2.9686554584182976	7.990515368468997	-5.7937768213020755	0.0	2.4879709634492935	0.0	-0.11521320057016048	0.05809779717334586	0.3442664948286192	0.0	0.0	-0.04773430304911841	-3.6733273492540093	-4.230781745040417	0.013702742059535094	0.015678339733938496	0.0006846063638409778	0.015390634859022924	0.04328569826446913	0.0015135356992331127	0.3132992903983176	0.26249999999999996	0.19940737044784426	0.37297495700141614	0.3142685931641347	1.06692	0.138072	0.18828	0.383281550265468	1.2699682624324347	0.0	0.0
53	53	53_0	COMPLETED	BoTorch	GenerationStep_1	-279.53966412415093	-279.6568792067436	-277.0873094459058	-0.4829626293002935	3.2903343654812383	-0.7971824325064353	0.0	0.5704209878596059	0.0	3.1655550787636177	8.726126272592522	-6.776799458865091	0.0	3.001349258379975	0.0	-0.5447126151219925	0.44380193727587275	0.3301111549674691	0.0	0.0	-0.2708520921969419	-2.452354678245115	-2.569569760837794	0.009321812651412568	0.008906406752157937	0.018012866548868408	0.014154170805840869	0.048493835855423904	0.003356601016614562	0.31571437069525954	0.26249999999999996	0.1875	0.41459638045874175	0.30639678998685993	1.06692	0.138072	0.1324318694197138	0.20905505649800304	1.2416916845092583	0.0	0.0
54	54	54_0	COMPLETED	BoTorch	GenerationStep_1	-261.1637429079161	-261.87588391304564	-258.820615365943	2.0214180596890317	1.115058021647887	3.844928761219149	0.0	2.2523659838395154	0.0	7.703435672252576	8.707341140583031	-3.810840008894571	0.0	3.4239118535767767	0.0	1.4461897502320047	1.4405301172611091	3.852310323951565	0.0	0.0	0.001537722425103046	-2.3431275419731037	-3.055268547102628	0.07444539494660629	0.0719215936738646	0.08274935192988979	0.02048825479296445	0.05186623578165254	0.0177983562017332	0.34019815526481345	0.26249999999999996	0.21003471138722868	0.335775387422841	0.31729810965635363	1.06692	0.19888063867137099	0.06276	0.14644	1.2760160071895135	0.0	0.0
55	55	55_0	COMPLETED	BoTorch	GenerationStep_1	-277.18532735611024	-277.5114617416095	-275.8905045454672	0.11619322193680408	3.999628184762845	0.7072241699161688	0.0	0.73849368081138	0.0	4.458867440620286	10.211664606948462	-5.751391188444359	0.0	3.308676535439437	0.0	0.6473252636546779	0.6421488621736788	1.4963123117768822	0.0	0.0	0.0014180624894066796	-1.2948228106430406	-1.6209571961422853	0.01766549471556076	0.016509686566220844	0.0222542986658143	0.01686024190429729	0.05294422126422463	0.0071534813243073585	0.3216864707796994	0.26249999999999996	0.1875	0.4113805974884384	0.3110889286728529	1.06692	0.138072	0.15329721629928347	0.2853493999725749	1.2672281224595234	0.0	0.0
56	56	56_0	COMPLETED	BoTorch	GenerationStep_1	-276.7196428224812	-277.26926441585283	-275.64643061145	0.7651421720192232	4.49214131076823	-0.2336942366017113	0.0	0.805190032153818	0.0	3.4063278400788195	9.688473842455782	-5.888302367100986	0.0	3.122020782585898	0.0	-0.05616244252312618	0.9082721331052568	0.8321738248395859	0.0	0.0	-0.2630504952064309	-1.0732122110312048	-1.6228338044028305	0.01931586340687816	0.01736802489331674	0.023119287622886966	0.018915478707227023	0.04998144877241143	0.0051475258223445414	0.3126752671658305	0.26249999999999996	0.1875	0.4262685403873175	0.31258911734103817	1.06692	0.138072	0.14607945963560312	0.14644	1.31796	0.0	0.0
57	57	57_0	COMPLETED	BoTorch	GenerationStep_1	-289.06391960757736	-288.68055721553907	-278.7574681170767	-0.7567867575910885	6.034505584598198	-1.5014019684972648	0.0	1.6771837423904112	0.0	3.498669221440011	7.369351621259448	-7.2549469384151966	0.0	1.2345176677363434	0.0	-0.22235712692636964	-0.230824720089767	-0.4781129955600863	0.0	0.0	0.0023393374683422508	-10.306451490500649	-9.923089098462356	0.024431795044042047	0.023073172965017725	0.012093886249152298	0.02647487394485516	0.04485278114565177	0.0023498945094149043	0.3118199704057862	0.3805184281608297	0.21539189203618722	0.3612850027806493	0.30698682236757474	1.06692	0.138072	0.14887439370306638	0.29952227297738143	1.2729586701312632	0.0	0.0
58	58	58_0	COMPLETED	BoTorch	GenerationStep_1	-289.6657564640575	-289.78095535215846	-285.7518337863321	0.07210182786349233	2.731005328418301	-1.5796080435269333	0.0	2.0563272137048325	0.0	2.091631876007035	7.620162083295667	-6.440861380612592	0.0	2.8961456195037245	0.0	0.9049820973851216	0.34758735010223585	-0.3728662341478891	0.0	0.0	0.15326402240486203	-3.9139226777253953	-4.029121565826358	0.02656468251074699	0.026972943091605917	0.012693885906836599	0.015377056479502438	0.04326548833540482	0.004286273929008766	0.3042431297126311	0.26249999999999996	0.1875	0.3916822983475714	0.31368517045942496	1.06692	0.2291729022397462	0.17320259391358897	0.2868309948206791	1.31796	0.0	0.0
59	59	59_0	COMPLETED	BoTorch	GenerationStep_1	-276.9713983106832	-277.2645501700225	-274.4037759103809	-0.18677792609587482	4.517672880616805	-1.1913195189739245	0.0	0.4383544080051471	0.0	2.627040085515126	8.899922631267888	-6.915438016810258	0.0	2.367599863563036	0.0	-0.41019255400477	0.7694691707423773	0.3501984856742895	0.0	0.0	-0.32208292938049016	-2.567622400302298	-2.86077425964163	0.01842365130707315	0.01738473200544884	0.027523209730372217	0.019172745861962073	0.04822495455877347	0.004055278718022559	0.31911718570312464	0.26249999999999996	0.1954793356272894	0.41974941760023443	0.3046589665728368	0.863564930080996	0.138072	0.1586946813856031	0.15740312508894025	1.2599996038728616	0.0	0.0
60	60	60_0	COMPLETED	BoTorch	GenerationStep_1	-279.9798758398662	-277.09464234652586	-272.94575423283555	0.10177779640523049	8.058920560509684	-3.451897721549732	0.0	0.8343248740460784	0.0	2.446873794333672	9.242913586022288	-7.118673139043314	0.0	0.6343318644679034	0.0	5.699279905423913	3.0022730899259598	-2.1454220319132893	0.0	0.0	0.7250043598881936	-7.03412160703067	-4.148888113690305	0.007761718680702383	0.017986879021420266	0.0326903844036023	0.035955587232941295	0.048733377866866635	0.02787588628299204	0.31076472777131986	0.3839062357165062	0.24215056576106758	0.3194008451792795	0.31020906704559625	0.47644034555520665	0.138072	0.11020175346096933	0.1679024019280628	1.1611041678465834	0.0	0.0
61	61	61_0	COMPLETED	BoTorch	GenerationStep_1	-283.0819134074667	-282.61049182538716	-279.64851843711904	-0.7872859777402378	4.1414087704736575	0.6496211433494703	0.0	0.4274132559005202	0.0	4.628571919584003	10.329185563991903	-6.3459123133329705	0.0	3.2251561912973115	0.0	-0.727423485628161	-0.732111573625204	1.859629640395329	0.0	0.0	0.001302031849187794	-3.433394970347649	-2.9619733882681203	0.003231787246931532	0.0015610866689837384	0.008936037009182333	0.01750036929901228	0.05458754253138021	0.008682699636252917	0.32790097943066376	0.26249999999999996	0.1875	0.4100353612277153	0.3035776966185611	1.06692	0.27488242516469447	0.18828	0.3985475167195456	1.31796	0.0	0.0
62	62	62_0	FAILED	BoTorch	GenerationStep_1																														0.24926204345155958	0.2816522994141075	0.1875	0.38723505114823925	0.2959977423807427	0.9031870925506118	0.2324714794497175	0.11289519758536175	0.19779954031893096	1.2316827317236037	0.0	0.0
63	63	62_0	FAILED	BoTorch	GenerationStep_1																														0.24926204345155958	0.2816522994141075	0.1875	0.38723505114823925	0.2959977423807427	0.9031870925506118	0.2324714794497175	0.11289519758536175	0.19779954031893096	1.2316827317236037	0.0	0.0
64	64	62_0	FAILED	BoTorch	GenerationStep_1																														0.24926204345155958	0.2816522994141075	0.1875	0.38723505114823925	0.2959977423807427	0.9031870925506118	0.2324714794497175	0.11289519758536175	0.19779954031893096	1.2316827317236037	0.0	0.0
65	65	62_0	FAILED	BoTorch	GenerationStep_1																														0.24926204345155958	0.2816522994141075	0.1875	0.38723505114823925	0.2959977423807427	0.9031870925506118	0.2324714794497175	0.11289519758536175	0.19779954031893096	1.2316827317236037	0.0	0.0
66	66	62_0	FAILED	BoTorch	GenerationStep_1																														0.24926204345155958	0.2816522994141075	0.1875	0.38723505114823925	0.2959977423807427	0.9031870925506118	0.2324714794497175	0.11289519758536175	0.19779954031893096	1.2316827317236037	0.0	0.0
67	67	62_0	FAILED	BoTorch	GenerationStep_1																														0.24926204345155958	0.2816522994141075	0.1875	0.38723505114823925	0.2959977423807427	0.9031870925506118	0.2324714794497175	0.11289519758536175	0.19779954031893096	1.2316827317236037	0.0	0.0
68	68	62_0	FAILED	BoTorch	GenerationStep_1																														0.24926204345155958	0.2816522994141075	0.1875	0.38723505114823925	0.2959977423807427	0.9031870925506118	0.2324714794497175	0.11289519758536175	0.19779954031893096	1.2316827317236037	0.0	0.0
69	69	62_0	FAILED	BoTorch	GenerationStep_1																														0.24926204345155958	0.2816522994141075	0.1875	0.38723505114823925	0.2959977423807427	0.9031870925506118	0.2324714794497175	0.11289519758536175	0.19779954031893096	1.2316827317236037	0.0	0.0
70	70	62_0	FAILED	BoTorch	GenerationStep_1																														0.24926204345155958	0.2816522994141075	0.1875	0.38723505114823925	0.2959977423807427	0.9031870925506118	0.2324714794497175	0.11289519758536175	0.19779954031893096	1.2316827317236037	0.0	0.0
71	71	62_0	FAILED	BoTorch	GenerationStep_1																														0.24926204345155958	0.2816522994141075	0.1875	0.38723505114823925	0.2959977423807427	0.9031870925506118	0.2324714794497175	0.11289519758536175	0.19779954031893096	1.2316827317236037	0.0	0.0
72	72	62_0	FAILED	BoTorch	GenerationStep_1																														0.24926204345155958	0.2816522994141075	0.1875	0.38723505114823925	0.2959977423807427	0.9031870925506118	0.2324714794497175	0.11289519758536175	0.19779954031893096	1.2316827317236037	0.0	0.0
73	73	62_0	FAILED	BoTorch	GenerationStep_1																														0.24926204345155958	0.2816522994141075	0.1875	0.38723505114823925	0.2959977423807427	0.9031870925506118	0.2324714794497175	0.11289519758536175	0.19779954031893096	1.2316827317236037	0.0	0.0
74	74	62_0	FAILED	BoTorch	GenerationStep_1																														0.24926204345155958	0.2816522994141075	0.1875	0.38723505114823925	0.2959977423807427	0.9031870925506118	0.2324714794497175	0.11289519758536175	0.19779954031893096	1.2316827317236037	0.0	0.0
75	75	62_0	FAILED	BoTorch	GenerationStep_1																														0.24926204345155958	0.2816522994141075	0.1875	0.38723505114823925	0.2959977423807427	0.9031870925506118	0.2324714794497175	0.11289519758536175	0.19779954031893096	1.2316827317236037	0.0	0.0
76	76	62_0	FAILED	BoTorch	GenerationStep_1																														0.24926204345155958	0.2816522994141075	0.1875	0.38723505114823925	0.2959977423807427	0.9031870925506118	0.2324714794497175	0.11289519758536175	0.19779954031893096	1.2316827317236037	0.0	0.0
77	77	62_0	FAILED	BoTorch	GenerationStep_1																														0.24926204345155958	0.2816522994141075	0.1875	0.38723505114823925	0.2959977423807427	0.9031870925506118	0.2324714794497175	0.11289519758536175	0.19779954031893096	1.2316827317236037	0.0	0.0
78	78	62_0	FAILED	BoTorch	GenerationStep_1																														0.24926204345155958	0.2816522994141075	0.1875	0.38723505114823925	0.2959977423807427	0.9031870925506118	0.2324714794497175	0.11289519758536175	0.19779954031893096	1.2316827317236037	0.0	0.0
79	79	62_0	FAILED	BoTorch	GenerationStep_1																														0.24926204345155958	0.2816522994141075	0.1875	0.38723505114823925	0.2959977423807427	0.9031870925506118	0.2324714794497175	0.11289519758536175	0.19779954031893096	1.2316827317236037	0.0	0.0
80	80	62_0	FAILED	BoTorch	GenerationStep_1																														0.24926204345155958	0.2816522994141075	0.1875	0.38723505114823925	0.2959977423807427	0.9031870925506118	0.2324714794497175	0.11289519758536175	0.19779954031893096	1.2316827317236037	0.0	0.0
81	81	62_0	FAILED	BoTorch	GenerationStep_1																														0.24926204345155958	0.2816522994141075	0.1875	0.38723505114823925	0.2959977423807427	0.9031870925506118	0.2324714794497175	0.11289519758536175	0.19779954031893096	1.2316827317236037	0.0	0.0
82	82	62_0	FAILED	BoTorch	GenerationStep_1																														0.24926204345155958	0.2816522994141075	0.1875	0.38723505114823925	0.2959977423807427	0.9031870925506118	0.2324714794497175	0.11289519758536175	0.19779954031893096	1.2316827317236037	0.0	0.0
83	83	62_0	FAILED	BoTorch	GenerationStep_1																														0.24926204345155958	0.2816522994141075	0.1875	0.38723505114823925	0.2959977423807427	0.9031870925506118	0.2324714794497175	0.11289519758536175	0.19779954031893096	1.2316827317236037	0.0	0.0
84	84	62_0	FAILED	BoTorch	GenerationStep_1																														0.24926204345155958	0.2816522994141075	0.1875	0.38723505114823925	0.2959977423807427	0.9031870925506118	0.2324714794497175	0.11289519758536175	0.19779954031893096	1.2316827317236037	0.0	0.0
85	85	62_0	FAILED	BoTorch	GenerationStep_1																														0.24926204345155958	0.2816522994141075	0.1875	0.38723505114823925	0.2959977423807427	0.9031870925506118	0.2324714794497175	0.11289519758536175	0.19779954031893096	1.2316827317236037	0.0	0.0
86	86	62_0	FAILED	BoTorch	GenerationStep_1																														0.24926204345155958	0.2816522994141075	0.1875	0.38723505114823925	0.2959977423807427	0.9031870925506118	0.2324714794497175	0.11289519758536175	0.19779954031893096	1.2316827317236037	0.0	0.0
87	87	62_0	FAILED	BoTorch	GenerationStep_1																														0.24926204345155958	0.2816522994141075	0.1875	0.38723505114823925	0.2959977423807427	0.9031870925506118	0.2324714794497175	0.11289519758536175	0.19779954031893096	1.2316827317236037	0.0	0.0
88	88	62_0	FAILED	BoTorch	GenerationStep_1																														0.24926204345155958	0.2816522994141075	0.1875	0.38723505114823925	0.2959977423807427	0.9031870925506118	0.2324714794497175	0.11289519758536175	0.19779954031893096	1.2316827317236037	0.0	0.0
89	89	62_0	FAILED	BoTorch	GenerationStep_1																														0.24926204345155958	0.2816522994141075	0.1875	0.38723505114823925	0.2959977423807427	0.9031870925506118	0.2324714794497175	0.11289519758536175	0.19779954031893096	1.2316827317236037	0.0	0.0
90	90	62_0	FAILED	BoTorch	GenerationStep_1																														0.24926204345155958	0.2816522994141075	0.1875	0.38723505114823925	0.2959977423807427	0.9031870925506118	0.2324714794497175	0.11289519758536175	0.19779954031893096	1.2316827317236037	0.0	0.0
91	91	62_0	FAILED	BoTorch	GenerationStep_1																														0.24926204345155958	0.2816522994141075	0.1875	0.38723505114823925	0.2959977423807427	0.9031870925506118	0.2324714794497175	0.11289519758536175	0.19779954031893096	1.2316827317236037	0.0	0.0
92	92	62_0	FAILED	BoTorch	GenerationStep_1																														0.24926204345155958	0.2816522994141075	0.1875	0.38723505114823925	0.2959977423807427	0.9031870925506118	0.2324714794497175	0.11289519758536175	0.19779954031893096	1.2316827317236037	0.0	0.0
93	93	62_0	FAILED	BoTorch	GenerationStep_1																														0.24926204345155958	0.2816522994141075	0.1875	0.38723505114823925	0.2959977423807427	0.9031870925506118	0.2324714794497175	0.11289519758536175	0.19779954031893096	1.2316827317236037	0.0	0.0
94	94	62_0	FAILED	BoTorch	GenerationStep_1																														0.24926204345155958	0.2816522994141075	0.1875	0.38723505114823925	0.2959977423807427	0.9031870925506118	0.2324714794497175	0.11289519758536175	0.19779954031893096	1.2316827317236037	0.0	0.0
95	95	62_0	FAILED	BoTorch	GenerationStep_1																														0.24926204345155958	0.2816522994141075	0.1875	0.38723505114823925	0.2959977423807427	0.9031870925506118	0.2324714794497175	0.11289519758536175	0.19779954031893096	1.2316827317236037	0.0	0.0
96	96	62_0	FAILED	BoTorch	GenerationStep_1																														0.24926204345155958	0.2816522994141075	0.1875	0.38723505114823925	0.2959977423807427	0.9031870925506118	0.2324714794497175	0.11289519758536175	0.19779954031893096	1.2316827317236037	0.0	0.0
97	97	62_0	FAILED	BoTorch	GenerationStep_1																														0.24926204345155958	0.2816522994141075	0.1875	0.38723505114823925	0.2959977423807427	0.9031870925506118	0.2324714794497175	0.11289519758536175	0.19779954031893096	1.2316827317236037	0.0	0.0
98	98	62_0	FAILED	BoTorch	GenerationStep_1																														0.24926204345155958	0.2816522994141075	0.1875	0.38723505114823925	0.2959977423807427	0.9031870925506118	0.2324714794497175	0.11289519758536175	0.19779954031893096	1.2316827317236037	0.0	0.0
99	99	62_0	FAILED	BoTorch	GenerationStep_1																														0.24926204345155958	0.2816522994141075	0.1875	0.38723505114823925	0.2959977423807427	0.9031870925506118	0.2324714794497175	0.11289519758536175	0.19779954031893096	1.2316827317236037	0.0	0.0
