# Supplementary material for: Assessment and Optimization of Force Fields for Glycine Polymorphism and Solution Properties
Source: J Chem Theory Comput. 2026 Apr 7;22(8):4012–25. doi: 10.1021/acs.jctc.6c00162 (PMC13130867; doi:10.1021/acs.jctc.6c00162)
Supplement: Supplementary file 2 [file ct6c00162_si_002.zip › Glycine-Force-Field-Data/Bayesian-Optimisation/ligpargen_cm1a/plots/optimisation.json]

{"_type": "AxClient", "experiment": {"__type": "Experiment", "name": "moc", "description": null, "experiment_type": null, "search_space": {"__type": "SearchSpace", "parameters": [{"__type": "RangeParameter", "name": "sig_N", "parameter_type": {"__type": "ParameterType", "name": "FLOAT"}, "lower": 0.24375000000000002, "upper": 0.40625, "log_scale": false, "logit_scale": false, "digits": null, "is_fidelity": false, "target_value": null}, {"__type": "FixedParameter", "name": "sig_H", "parameter_type": {"__type": "ParameterType", "name": "FLOAT"}, "value": 0.0, "is_fidelity": false, "target_value": null, "dependents": null}, {"__type": "RangeParameter", "name": "sig_CA", "parameter_type": {"__type": "ParameterType", "name": "FLOAT"}, "lower": 0.26249999999999996, "upper": 0.4375, "log_scale": false, "logit_scale": false, "digits": null, "is_fidelity": false, "target_value": null}, {"__type": "RangeParameter", "name": "sig_HA", "parameter_type": {"__type": "ParameterType", "name": "FLOAT"}, "lower": 0.1875, "upper": 0.3125, "log_scale": false, "logit_scale": false, "digits": null, "is_fidelity": false, "target_value": null}, {"__type": "RangeParameter", "name": "sig_C", "parameter_type": {"__type": "ParameterType", "name": "FLOAT"}, "lower": 0.26625, "upper": 0.44375, "log_scale": false, "logit_scale": false, "digits": null, "is_fidelity": false, "target_value": null}, {"__type": "RangeParameter", "name": "sig_O", "parameter_type": {"__type": "ParameterType", "name": "FLOAT"}, "lower": 0.22199999999999998, "upper": 0.37, "log_scale": false, "logit_scale": false, "digits": null, "is_fidelity": false, "target_value": null}, {"__type": "RangeParameter", "name": "eps_N", "parameter_type": {"__type": "ParameterType", "name": "FLOAT"}, "lower": 0.35564, "upper": 1.06692, "log_scale": false, "logit_scale": false, "digits": null, "is_fidelity": false, "target_value": null}, {"__type": "FixedParameter", "name": "eps_H", "parameter_type": {"__type": "ParameterType", "name": "FLOAT"}, "value": 0.0, "is_fidelity": false, "target_value": null, "dependents": null}, {"__type": "RangeParameter", "name": "eps_CA", "parameter_type": {"__type": "ParameterType", "name": "FLOAT"}, "lower": 0.138072, "upper": 0.41421600000000003, "log_scale": false, "logit_scale": false, "digits": null, "is_fidelity": false, "target_value": null}, {"__type": "RangeParameter", "name": "eps_HA", "parameter_type": {"__type": "ParameterType", "name": "FLOAT"}, "lower": 0.06276, "upper": 0.18828, "log_scale": false, "logit_scale": false, "digits": null, "is_fidelity": false, "target_value": null}, {"__type": "RangeParameter", "name": "eps_C", "parameter_type": {"__type": "ParameterType", "name": "FLOAT"}, "lower": 0.14644, "upper": 0.43931999999999993, "log_scale": false, "logit_scale": false, "digits": null, "is_fidelity": false, "target_value": null}, {"__type": "RangeParameter", "name": "eps_O", "parameter_type": {"__type": "ParameterType", "name": "FLOAT"}, "lower": 0.43932, "upper": 1.31796, "log_scale": false, "logit_scale": false, "digits": null, "is_fidelity": false, "target_value": null}], "parameter_constraints": []}, "optimization_config": {"__type": "MultiObjectiveOptimizationConfig", "objective": {"__type": "MultiObjective", "objectives": [{"__type": "Objective", "metric": {"name": "o_elatt_alpha", "lower_is_better": true, "properties": {}, "__type": "Metric"}, "minimize": true}, {"__type": "Objective", "metric": {"name": "o_elatt_beta", "lower_is_better": true, "properties": {}, "__type": "Metric"}, "minimize": true}, {"__type": "Objective", "metric": {"name": "o_elatt_gamma", "lower_is_better": true, "properties": {}, "__type": "Metric"}, "minimize": true}, {"__type": "Objective", "metric": {"name": "o_cell_alpha", "lower_is_better": true, "properties": {}, "__type": "Metric"}, "minimize": true}, {"__type": "Objective", "metric": {"name": "o_cell_beta", "lower_is_better": true, "properties": {}, "__type": "Metric"}, "minimize": true}, {"__type": "Objective", "metric": {"name": "o_cell_gamma", "lower_is_better": true, "properties": {}, "__type": "Metric"}, "minimize": true}], "weights": [1.0, 1.0, 1.0, 1.0, 1.0, 1.0]}, "outcome_constraints": [{"__type": "OutcomeConstraint", "metric": {"name": "d_alpha", "lower_is_better": false, "properties": {}, "__type": "Metric"}, "op": {"__type": "ComparisonOp", "name": "GEQ"}, "bound": 0.0, "relative": false}, {"__type": "OutcomeConstraint", "metric": {"name": "d_beta", "lower_is_better": false, "properties": {}, "__type": "Metric"}, "op": {"__type": "ComparisonOp", "name": "GEQ"}, "bound": 0.0, "relative": false}], "objective_thresholds": [{"__type": "ObjectiveThreshold", "metric": {"name": "o_elatt_alpha", "lower_is_better": true, "properties": {}, "__type": "Metric"}, "op": {"__type": "ComparisonOp", "name": "LEQ"}, "bound": 0.02, "relative": false}, {"__type": "ObjectiveThreshold", "metric": {"name": "o_elatt_beta", "lower_is_better": true, "properties": {}, "__type": "Metric"}, "op": {"__type": "ComparisonOp", "name": "LEQ"}, "bound": 0.02, "relative": false}, {"__type": "ObjectiveThreshold", "metric": {"name": "o_elatt_gamma", "lower_is_better": true, "properties": {}, "__type": "Metric"}, "op": {"__type": "ComparisonOp", "name": "LEQ"}, "bound": 0.02, "relative": false}, {"__type": "ObjectiveThreshold", "metric": {"name": "o_cell_alpha", "lower_is_better": true, "properties": {}, "__type": "Metric"}, "op": {"__type": "ComparisonOp", "name": "LEQ"}, "bound": 0.02, "relative": false}, {"__type": "ObjectiveThreshold", "metric": {"name": "o_cell_beta", "lower_is_better": true, "properties": {}, "__type": "Metric"}, "op": {"__type": "ComparisonOp", "name": "LEQ"}, "bound": 0.02, "relative": false}, {"__type": "ObjectiveThreshold", "metric": {"name": "o_cell_gamma", "lower_is_better": true, "properties": {}, "__type": "Metric"}, "op": {"__type": "ComparisonOp", "name": "LEQ"}, "bound": 0.02, "relative": false}], "risk_measure": null}, "tracking_metrics": [{"name": "e_alpha", "lower_is_better": null, "properties": {}, "__type": "Metric"}, {"name": "e_beta", "lower_is_better": null, "properties": {}, "__type": "Metric"}, {"name": "e_gamma", "lower_is_better": null, "properties": {}, "__type": "Metric"}, {"name": "a_alpha", "lower_is_better": null, "properties": {}, "__type": "Metric"}, {"name": "b_alpha", "lower_is_better": null, "properties": {}, "__type": "Metric"}, {"name": "c_alpha", "lower_is_better": null, "properties": {}, "__type": "Metric"}, {"name": "al_alpha", "lower_is_better": null, "properties": {}, "__type": "Metric"}, {"name": "be_alpha", "lower_is_better": null, "properties": {}, "__type": "Metric"}, {"name": "ga_alpha", "lower_is_better": null, "properties": {}, "__type": "Metric"}, {"name": "a_beta", "lower_is_better": null, "properties": {}, "__type": "Metric"}, {"name": "b_beta", "lower_is_better": null, "properties": {}, "__type": "Metric"}, {"name": "c_beta", "lower_is_better": null, "properties": {}, "__type": "Metric"}, {"name": "al_beta", "lower_is_better": null, "properties": {}, "__type": "Metric"}, {"name": "be_beta", "lower_is_better": null, "properties": {}, "__type": "Metric"}, {"name": "ga_beta", "lower_is_better": null, "properties": {}, "__type": "Metric"}, {"name": "a_gamma", "lower_is_better": null, "properties": {}, "__type": "Metric"}, {"name": "b_gamma", "lower_is_better": null, "properties": {}, "__type": "Metric"}, {"name": "c_gamma", "lower_is_better": null, "properties": {}, "__type": "Metric"}, {"name": "al_gamma", "lower_is_better": null, "properties": {}, "__type": "Metric"}, {"name": "be_gamma", "lower_is_better": null, "properties": {}, "__type": "Metric"}, {"name": "ga_gamma", "lower_is_better": null, "properties": {}, "__type": "Metric"}], "runner": null, "status_quo": null, "time_created": {"__type": "datetime", "value": "2025-08-22 00:29:08.436421"}, "trials": {"0": {"__type": "Trial", "index": 0, "trial_type": null, "ttl_seconds": null, "status": {"__type": "TrialStatus", "name": "COMPLETED"}, "time_created": {"__type": "datetime", "value": "2025-08-22 00:29:08.495497"}, "time_completed": {"__type": "datetime", "value": "2025-08-22 00:33:42.208602"}, "time_staged": null, "time_run_started": {"__type": "datetime", "value": "2025-08-22 00:29:08.495722"}, "abandoned_reason": null, "failed_reason": null, "run_metadata": {}, "stop_metadata": {}, "generator_run": {"__type": "GeneratorRun", "arms": [{"__type": "Arm", "parameters": {"sig_N": 0.2761643832549453, "sig_CA": 0.2924131356179714, "sig_HA": 0.2811696156859398, "sig_C": 0.2989656949043274, "sig_O": 0.303477322101593, "eps_N": 0.9002235433816912, "eps_CA": 0.23822042146968844, "eps_HA": 0.186118318605423, "eps_C": 0.4170070279932021, "eps_O": 0.5734271254813671, "sig_H": 0.0, "eps_H": 0.0}, "name": "0_0"}], "weights": [1.0], "optimization_config": null, "search_space": null, "time_created": {"__type": "datetime", "value": "2025-08-22 00:29:08.490013"}, "model_predictions": null, "best_arm_predictions": null, "generator_run_type": null, "index": 0, "fit_time": 0.001954965991899371, "gen_time": 0.002432506065815687, "model_key": "Sobol", "model_kwargs": {"deduplicate": true, "seed": 7, "init_position": 0, "scramble": true, "generated_points": null, "fallback_to_sample_polytope": false}, "bridge_kwargs": {"transforms": [{"__type": "Type[Transform]", "index_in_registry": 29, "transform_type": "<class 'ax.modelbridge.transforms.fill_missing_parameters.FillMissingParameters'>"}, {"__type": "Type[Transform]", "index_in_registry": 9, "transform_type": "<class 'ax.modelbridge.transforms.remove_fixed.RemoveFixed'>"}, {"__type": "Type[Transform]", "index_in_registry": 7, "transform_type": "<class 'ax.modelbridge.transforms.choice_encode.OrderedChoiceToIntegerRange'>"}, {"__type": "Type[Transform]", "index_in_registry": 6, "transform_type": "<class 'ax.modelbridge.transforms.one_hot.OneHot'>"}, {"__type": "Type[Transform]", "index_in_registry": 3, "transform_type": "<class 'ax.modelbridge.transforms.int_to_float.IntToFloat'>"}, {"__type": "Type[Transform]", "index_in_registry": 5, "transform_type": "<class 'ax.modelbridge.transforms.log.Log'>"}, {"__type": "Type[Transform]", "index_in_registry": 20, "transform_type": "<class 'ax.modelbridge.transforms.logit.Logit'>"}, {"__type": "Type[Transform]", "index_in_registry": 15, "transform_type": "<class 'ax.modelbridge.transforms.unit_x.UnitX'>"}], "transform_configs": null, "status_quo_name": null, "status_quo_features": null, "optimization_config": null, "fit_out_of_design": false, "fit_abandoned": false, "fit_tracking_metrics": true, "fit_on_init": true}, "gen_metadata": {"model_fit_quality": null, "model_std_quality": null, "model_fit_generalization": null, "model_std_generalization": null}, "model_state_after_gen": {"seed": 7, "init_position": 1, "generated_points": {"__type": "ndarray", "value": [[0.1994731277227402, 0.1709322035312653, 0.7493569254875183, 0.1843137741088868, 0.5505224466323853, 0.7656387686729433, 0.36266738176345825, 0.9827781915664673, 0.9238153100013732, 0.15263034403324124]]}}, "generation_step_index": 0, "candidate_metadata_by_arm_signature": null, "generation_node_name": "GenerationStep_0"}, "runner": null, "num_arms_created": 1, "generation_step_index": 0, "properties": {}}, "1": {"__type": "Trial", "index": 1, "trial_type": null, "ttl_seconds": null, "status": {"__type": "TrialStatus", "name": "COMPLETED"}, "time_created": {"__type": "datetime", "value": "2025-08-22 00:33:42.697626"}, "time_completed": {"__type": "datetime", "value": "2025-08-22 00:38:13.290444"}, "time_staged": null, "time_run_started": {"__type": "datetime", "value": "2025-08-22 00:33:42.697820"}, "abandoned_reason": null, "failed_reason": null, "run_metadata": {}, "stop_metadata": {}, "generator_run": {"__type": "GeneratorRun", "arms": [{"__type": "Arm", "parameters": {"sig_N": 0.34598012863425537, "sig_CA": 0.4105699868872762, "sig_HA": 0.23804933321662247, "sig_C": 0.373937472817488, "sig_O": 0.26231249209865926, "eps_N": 0.38137490651480854, "eps_CA": 0.3817782793801725, "eps_HA": 0.1110866504622996, "eps_C": 0.21575489777922627, "eps_O": 1.0023406656584144, "sig_H": 0.0, "eps_H": 0.0}, "name": "1_0"}], "weights": [1.0], "optimization_config": null, "search_space": null, "time_created": {"__type": "datetime", "value": "2025-08-22 00:33:42.696761"}, "model_predictions": null, "best_arm_predictions": null, "generator_run_type": null, "index": 0, "fit_time": 0.005031083943322301, "gen_time": 0.0019821790046989918, "model_key": "Sobol", "model_kwargs": {"deduplicate": true, "seed": 7, "init_position": 1, "scramble": true, "generated_points": {"__type": "ndarray", "value": [[0.1994731277227402, 0.1709322035312653, 0.7493569254875183, 0.1843137741088868, 0.5505224466323853, 0.7656387686729433, 0.36266738176345825, 0.9827781915664673, 0.9238153100013732, 0.15263034403324124]]}, "fallback_to_sample_polytope": false}, "bridge_kwargs": {"transforms": [{"__type": "Type[Transform]", "index_in_registry": 29, "transform_type": "<class 'ax.modelbridge.transforms.fill_missing_parameters.FillMissingParameters'>"}, {"__type": "Type[Transform]", "index_in_registry": 9, "transform_type": "<class 'ax.modelbridge.transforms.remove_fixed.RemoveFixed'>"}, {"__type": "Type[Transform]", "index_in_registry": 7, "transform_type": "<class 'ax.modelbridge.transforms.choice_encode.OrderedChoiceToIntegerRange'>"}, {"__type": "Type[Transform]", "index_in_registry": 6, "transform_type": "<class 'ax.modelbridge.transforms.one_hot.OneHot'>"}, {"__type": "Type[Transform]", "index_in_registry": 3, "transform_type": "<class 'ax.modelbridge.transforms.int_to_float.IntToFloat'>"}, {"__type": "Type[Transform]", "index_in_registry": 5, "transform_type": "<class 'ax.modelbridge.transforms.log.Log'>"}, {"__type": "Type[Transform]", "index_in_registry": 20, "transform_type": "<class 'ax.modelbridge.transforms.logit.Logit'>"}, {"__type": "Type[Transform]", "index_in_registry": 15, "transform_type": "<class 'ax.modelbridge.transforms.unit_x.UnitX'>"}], "transform_configs": null, "status_quo_name": null, "status_quo_features": null, "optimization_config": null, "fit_out_of_design": false, "fit_abandoned": false, "fit_tracking_metrics": true, "fit_on_init": true}, "gen_metadata": {"model_fit_quality": null, "model_std_quality": null, "model_fit_generalization": null, "model_std_generalization": null}, "model_state_after_gen": {"seed": 7, "init_position": 2, "generated_points": {"__type": "ndarray", "value": [[0.1994731277227402, 0.1709322035312653, 0.7493569254875183, 0.1843137741088868, 0.5505224466323853, 0.7656387686729433, 0.36266738176345825, 0.9827781915664673, 0.9238153100013732, 0.15263034403324124], [0.6291084839031099, 0.8461142107844354, 0.4043946657329798, 0.6066899877041579, 0.27238170336931944, 0.036181119270622716, 0.8825333137065171, 0.38501155562698847, 0.23666654527187347, 0.6407865174114704]]}}, "generation_step_index": 0, "candidate_metadata_by_arm_signature": null, "generation_node_name": "GenerationStep_0"}, "runner": null, "num_arms_created": 1, "generation_step_index": 0, "properties": {}}, "2": {"__type": "Trial", "index": 2, "trial_type": null, "ttl_seconds": null, "status": {"__type": "TrialStatus", "name": "COMPLETED"}, "time_created": {"__type": "datetime", "value": "2025-08-22 00:38:13.822220"}, "time_completed": {"__type": "datetime", "value": "2025-08-22 00:42:39.243863"}, "time_staged": null, "time_run_started": {"__type": "datetime", "value": "2025-08-22 00:38:13.822395"}, "abandoned_reason": null, "failed_reason": null, "run_metadata": {}, "stop_metadata": {}, "generator_run": {"__type": "GeneratorRun", "arms": [{"__type": "Arm", "parameters": {"sig_N": 0.38946422542212533, "sig_CA": 0.33285467508248984, "sig_HA": 0.28598789870738983, "sig_C": 0.3516978604043834, "sig_O": 0.2547770212329924, "eps_N": 0.557587438570708, "eps_CA": 0.19845202495050432, "eps_HA": 0.08620373951420188, "eps_C": 0.24515712951369578, "eps_O": 1.261841778971851, "sig_H": 0.0, "eps_H": 0.0}, "name": "2_0"}], "weights": [1.0], "optimization_config": null, "search_space": null, "time_created": {"__type": "datetime", "value": "2025-08-22 00:38:13.821352"}, "model_predictions": null, "best_arm_predictions": null, "generator_run_type": null, "index": 0, "fit_time": 0.006948200054466724, "gen_time": 0.00182866002433002, "model_key": "Sobol", "model_kwargs": {"deduplicate": true, "seed": 7, "init_position": 2, "scramble": true, "generated_points": {"__type": "ndarray", "value": [[0.1994731277227402, 0.1709322035312653, 0.7493569254875183, 0.1843137741088868, 0.5505224466323853, 0.7656387686729433, 0.36266738176345825, 0.9827781915664673, 0.9238153100013732, 0.15263034403324124], [0.6291084839031099, 0.8461142107844354, 0.4043946657329798, 0.6066899877041579, 0.27238170336931944, 0.036181119270622716, 0.8825333137065171, 0.38501155562698847, 0.23666654527187347, 0.6407865174114704]]}, "fallback_to_sample_polytope": false}, "bridge_kwargs": {"transforms": [{"__type": "Type[Transform]", "index_in_registry": 29, "transform_type": "<class 'ax.modelbridge.transforms.fill_missing_parameters.FillMissingParameters'>"}, {"__type": "Type[Transform]", "index_in_registry": 9, "transform_type": "<class 'ax.modelbridge.transforms.remove_fixed.RemoveFixed'>"}, {"__type": "Type[Transform]", "index_in_registry": 7, "transform_type": "<class 'ax.modelbridge.transforms.choice_encode.OrderedChoiceToIntegerRange'>"}, {"__type": "Type[Transform]", "index_in_registry": 6, "transform_type": "<class 'ax.modelbridge.transforms.one_hot.OneHot'>"}, {"__type": "Type[Transform]", "index_in_registry": 3, "transform_type": "<class 'ax.modelbridge.transforms.int_to_float.IntToFloat'>"}, {"__type": "Type[Transform]", "index_in_registry": 5, "transform_type": "<class 'ax.modelbridge.transforms.log.Log'>"}, {"__type": "Type[Transform]", "index_in_registry": 20, "transform_type": "<class 'ax.modelbridge.transforms.logit.Logit'>"}, {"__type": "Type[Transform]", "index_in_registry": 15, "transform_type": "<class 'ax.modelbridge.transforms.unit_x.UnitX'>"}], "transform_configs": null, "status_quo_name": null, "status_quo_features": null, "optimization_config": null, "fit_out_of_design": false, "fit_abandoned": false, "fit_tracking_metrics": true, "fit_on_init": true}, "gen_metadata": {"model_fit_quality": null, "model_std_quality": null, "model_fit_generalization": null, "model_std_generalization": null}, "model_state_after_gen": {"seed": 7, "init_position": 3, "generated_points": {"__type": "ndarray", "value": [[0.1994731277227402, 0.1709322035312653, 0.7493569254875183, 0.1843137741088868, 0.5505224466323853, 0.7656387686729433, 0.36266738176345825, 0.9827781915664673, 0.9238153100013732, 0.15263034403324124], [0.6291084839031099, 0.8461142107844354, 0.4043946657329798, 0.6066899877041579, 0.27238170336931944, 0.036181119270622716, 0.8825333137065171, 0.38501155562698847, 0.23666654527187347, 0.6407865174114704], [0.8967029256746174, 0.40202671475708496, 0.7879031896591187, 0.4813963966444136, 0.22146635968238118, 0.28392115421593184, 0.21865412592887878, 0.1867729406803846, 0.3370565744116902, 0.9361305870115758]]}}, "generation_step_index": 0, "candidate_metadata_by_arm_signature": null, "generation_node_name": "GenerationStep_0"}, "runner": null, "num_arms_created": 1, "generation_step_index": 0, "properties": {}}, "3": {"__type": "Trial", "index": 3, "trial_type": null, "ttl_seconds": null, "status": {"__type": "TrialStatus", "name": "COMPLETED"}, "time_created": {"__type": "datetime", "value": "2025-08-22 00:42:39.902917"}, "time_completed": {"__type": "datetime", "value": "2025-08-22 00:46:50.355242"}, "time_staged": null, "time_run_started": {"__type": "datetime", "value": "2025-08-22 00:42:39.903092"}, "abandoned_reason": null, "failed_reason": null, "run_metadata": {}, "stop_metadata": {}, "generator_run": {"__type": "GeneratorRun", "arms": [{"__type": "Arm", "parameters": {"sig_N": 0.31965340116294105, "sig_CA": 0.36483611587900666, "sig_HA": 0.1962427324615419, "sig_C": 0.40995935525745153, "sig_O": 0.36185151735693216, "eps_N": 0.7277417876272649, "eps_CA": 0.2877558146430552, "eps_HA": 0.15240888182893397, "eps_C": 0.30046087854184206, "eps_O": 0.812545089691803, "sig_H": 0.0, "eps_H": 0.0}, "name": "3_0"}], "weights": [1.0], "optimization_config": null, "search_space": null, "time_created": {"__type": "datetime", "value": "2025-08-22 00:42:39.901968"}, "model_predictions": null, "best_arm_predictions": null, "generator_run_type": null, "index": 0, "fit_time": 0.009306858875788748, "gen_time": 0.0017279810272157192, "model_key": "Sobol", "model_kwargs": {"deduplicate": true, "seed": 7, "init_position": 3, "scramble": true, "generated_points": {"__type": "ndarray", "value": [[0.1994731277227402, 0.1709322035312653, 0.7493569254875183, 0.1843137741088868, 0.5505224466323853, 0.7656387686729433, 0.36266738176345825, 0.9827781915664673, 0.9238153100013732, 0.15263034403324124], [0.6291084839031099, 0.8461142107844354, 0.4043946657329798, 0.6066899877041579, 0.27238170336931944, 0.036181119270622716, 0.8825333137065171, 0.38501155562698847, 0.23666654527187347, 0.6407865174114704], [0.8967029256746174, 0.40202671475708496, 0.7879031896591187, 0.4813963966444136, 0.22146635968238118, 0.28392115421593184, 0.21865412592887878, 0.1867729406803846, 0.3370565744116902, 0.9361305870115758]]}, "fallback_to_sample_polytope": false}, "bridge_kwargs": {"transforms": [{"__type": "Type[Transform]", "index_in_registry": 29, "transform_type": "<class 'ax.modelbridge.transforms.fill_missing_parameters.FillMissingParameters'>"}, {"__type": "Type[Transform]", "index_in_registry": 9, "transform_type": "<class 'ax.modelbridge.transforms.remove_fixed.RemoveFixed'>"}, {"__type": "Type[Transform]", "index_in_registry": 7, "transform_type": "<class 'ax.modelbridge.transforms.choice_encode.OrderedChoiceToIntegerRange'>"}, {"__type": "Type[Transform]", "index_in_registry": 6, "transform_type": "<class 'ax.modelbridge.transforms.one_hot.OneHot'>"}, {"__type": "Type[Transform]", "index_in_registry": 3, "transform_type": "<class 'ax.modelbridge.transforms.int_to_float.IntToFloat'>"}, {"__type": "Type[Transform]", "index_in_registry": 5, "transform_type": "<class 'ax.modelbridge.transforms.log.Log'>"}, {"__type": "Type[Transform]", "index_in_registry": 20, "transform_type": "<class 'ax.modelbridge.transforms.logit.Logit'>"}, {"__type": "Type[Transform]", "index_in_registry": 15, "transform_type": "<class 'ax.modelbridge.transforms.unit_x.UnitX'>"}], "transform_configs": null, "status_quo_name": null, "status_quo_features": null, "optimization_config": null, "fit_out_of_design": false, "fit_abandoned": false, "fit_tracking_metrics": true, "fit_on_init": true}, "gen_metadata": {"model_fit_quality": null, "model_std_quality": null, "model_fit_generalization": null, "model_std_generalization": null}, "model_state_after_gen": {"seed": 7, "init_position": 4, "generated_points": {"__type": "ndarray", "value": [[0.1994731277227402, 0.1709322035312653, 0.7493569254875183, 0.1843137741088868, 0.5505224466323853, 0.7656387686729433, 0.36266738176345825, 0.9827781915664673, 0.9238153100013732, 0.15263034403324124], [0.6291084839031099, 0.8461142107844354, 0.4043946657329798, 0.6066899877041579, 0.27238170336931944, 0.036181119270622716, 0.8825333137065171, 0.38501155562698847, 0.23666654527187347, 0.6407865174114704], [0.8967029256746174, 0.40202671475708496, 0.7879031896591187, 0.4813963966444136, 0.22146635968238118, 0.28392115421593184, 0.21865412592887878, 0.1867729406803846, 0.3370565744116902, 0.9361305870115758], [0.46709785331040643, 0.5847778050228953, 0.06994185969233513, 0.8096301704645158, 0.9449426848441362, 0.5231438921764493, 0.542049853131175, 0.7142198998481036, 0.5258839065209031, 0.4247758919373155]]}}, "generation_step_index": 0, "candidate_metadata_by_arm_signature": null, "generation_node_name": "GenerationStep_0"}, "runner": null, "num_arms_created": 1, "generation_step_index": 0, "properties": {}}, "4": {"__type": "Trial", "index": 4, "trial_type": null, "ttl_seconds": null, "status": {"__type": "TrialStatus", "name": "COMPLETED"}, "time_created": {"__type": "datetime", "value": "2025-08-22 00:46:50.927927"}, "time_completed": {"__type": "datetime", "value": "2025-08-22 00:51:04.444824"}, "time_staged": null, "time_run_started": {"__type": "datetime", "value": "2025-08-22 00:46:50.928109"}, "abandoned_reason": null, "failed_reason": null, "run_metadata": {}, "stop_metadata": {}, "generator_run": {"__type": "GeneratorRun", "arms": [{"__type": "Arm", "parameters": {"sig_N": 0.29029411971569063, "sig_CA": 0.32312182150781155, "sig_HA": 0.22564397135283798, "sig_C": 0.43626930269878356, "sig_O": 0.3452353359349072, "eps_N": 0.9835343801037968, "eps_CA": 0.1528253424628526, "eps_HA": 0.07516490786321461, "eps_C": 0.2793784275966137, "eps_O": 0.9048266532491147, "sig_H": 0.0, "eps_H": 0.0}, "name": "4_0"}], "weights": [1.0], "optimization_config": null, "search_space": null, "time_created": {"__type": "datetime", "value": "2025-08-22 00:46:50.926923"}, "model_predictions": null, "best_arm_predictions": null, "generator_run_type": null, "index": 0, "fit_time": 0.01196457410696894, "gen_time": 0.0018971400568261743, "model_key": "Sobol", "model_kwargs": {"deduplicate": true, "seed": 7, "init_position": 4, "scramble": true, "generated_points": {"__type": "ndarray", "value": [[0.1994731277227402, 0.1709322035312653, 0.7493569254875183, 0.1843137741088868, 0.5505224466323853, 0.7656387686729433, 0.36266738176345825, 0.9827781915664673, 0.9238153100013732, 0.15263034403324124], [0.6291084839031099, 0.8461142107844354, 0.4043946657329798, 0.6066899877041579, 0.27238170336931944, 0.036181119270622716, 0.8825333137065171, 0.38501155562698847, 0.23666654527187347, 0.6407865174114704], [0.8967029256746174, 0.40202671475708496, 0.7879031896591187, 0.4813963966444136, 0.22146635968238118, 0.28392115421593184, 0.21865412592887878, 0.1867729406803846, 0.3370565744116902, 0.9361305870115758], [0.46709785331040643, 0.5847778050228953, 0.06994185969233513, 0.8096301704645158, 0.9449426848441362, 0.5231438921764493, 0.542049853131175, 0.7142198998481036, 0.5258839065209031, 0.4247758919373155]]}, "fallback_to_sample_polytope": false}, "bridge_kwargs": {"transforms": [{"__type": "Type[Transform]", "index_in_registry": 29, "transform_type": "<class 'ax.modelbridge.transforms.fill_missing_parameters.FillMissingParameters'>"}, {"__type": "Type[Transform]", "index_in_registry": 9, "transform_type": "<class 'ax.modelbridge.transforms.remove_fixed.RemoveFixed'>"}, {"__type": "Type[Transform]", "index_in_registry": 7, "transform_type": "<class 'ax.modelbridge.transforms.choice_encode.OrderedChoiceToIntegerRange'>"}, {"__type": "Type[Transform]", "index_in_registry": 6, "transform_type": "<class 'ax.modelbridge.transforms.one_hot.OneHot'>"}, {"__type": "Type[Transform]", "index_in_registry": 3, "transform_type": "<class 'ax.modelbridge.transforms.int_to_float.IntToFloat'>"}, {"__type": "Type[Transform]", "index_in_registry": 5, "transform_type": "<class 'ax.modelbridge.transforms.log.Log'>"}, {"__type": "Type[Transform]", "index_in_registry": 20, "transform_type": "<class 'ax.modelbridge.transforms.logit.Logit'>"}, {"__type": "Type[Transform]", "index_in_registry": 15, "transform_type": "<class 'ax.modelbridge.transforms.unit_x.UnitX'>"}], "transform_configs": null, "status_quo_name": null, "status_quo_features": null, "optimization_config": null, "fit_out_of_design": false, "fit_abandoned": false, "fit_tracking_metrics": true, "fit_on_init": true}, "gen_metadata": {"model_fit_quality": null, "model_std_quality": null, "model_fit_generalization": null, "model_std_generalization": null}, "model_state_after_gen": {"seed": 7, "init_position": 5, "generated_points": {"__type": "ndarray", "value": [[0.1994731277227402, 0.1709322035312653, 0.7493569254875183, 0.1843137741088868, 0.5505224466323853, 0.7656387686729433, 0.36266738176345825, 0.9827781915664673, 0.9238153100013732, 0.15263034403324124], [0.6291084839031099, 0.8461142107844354, 0.4043946657329798, 0.6066899877041579, 0.27238170336931944, 0.036181119270622716, 0.8825333137065171, 0.38501155562698847, 0.23666654527187347, 0.6407865174114704], [0.8967029256746174, 0.40202671475708496, 0.7879031896591187, 0.4813963966444136, 0.22146635968238118, 0.28392115421593184, 0.21865412592887878, 0.1867729406803846, 0.3370565744116902, 0.9361305870115758], [0.46709785331040643, 0.5847778050228953, 0.06994185969233513, 0.8096301704645158, 0.9449426848441362, 0.5231438921764493, 0.542049853131175, 0.7142198998481036, 0.5258839065209031, 0.4247758919373155], [0.2864253520965577, 0.34641040861606615, 0.30515177082270384, 0.9578552264720201, 0.832671188749373, 0.8827668149024248, 0.05342626478523013, 0.09882813785225156, 0.45390066783875216, 0.5298036206513642]]}}, "generation_step_index": 0, "candidate_metadata_by_arm_signature": null, "generation_node_name": "GenerationStep_0"}, "runner": null, "num_arms_created": 1, "generation_step_index": 0, "properties": {}}, "5": {"__type": "Trial", "index": 5, "trial_type": null, "ttl_seconds": null, "status": {"__type": "TrialStatus", "name": "COMPLETED"}, "time_created": {"__type": "datetime", "value": "2025-08-22 00:51:05.032801"}, "time_completed": {"__type": "datetime", "value": "2025-08-22 00:55:39.204839"}, "time_staged": null, "time_run_started": {"__type": "datetime", "value": "2025-08-22 00:51:05.033031"}, "abandoned_reason": null, "failed_reason": null, "run_metadata": {}, "stop_metadata": {}, "generator_run": {"__type": "GeneratorRun", "arms": [{"__type": "Arm", "parameters": {"sig_N": 0.38295900661032645, "sig_CA": 0.38005305731203404, "sig_HA": 0.26089071191381663, "sig_C": 0.3115164889045991, "sig_O": 0.2384680153056979, "eps_N": 0.47996206599049274, "eps_CA": 0.32855789925639334, "eps_HA": 0.12566467460609973, "eps_C": 0.33504860141240056, "eps_O": 0.45553450060911477, "sig_H": 0.0, "eps_H": 0.0}, "name": "5_0"}], "weights": [1.0], "optimization_config": null, "search_space": null, "time_created": {"__type": "datetime", "value": "2025-08-22 00:51:05.031654"}, "model_predictions": null, "best_arm_predictions": null, "generator_run_type": null, "index": 0, "fit_time": 0.016830920008942485, "gen_time": 0.001889565959572792, "model_key": "Sobol", "model_kwargs": {"deduplicate": true, "seed": 7, "init_position": 5, "scramble": true, "generated_points": {"__type": "ndarray", "value": [[0.1994731277227402, 0.1709322035312653, 0.7493569254875183, 0.1843137741088868, 0.5505224466323853, 0.7656387686729433, 0.36266738176345825, 0.9827781915664673, 0.9238153100013732, 0.15263034403324124], [0.6291084839031099, 0.8461142107844354, 0.4043946657329798, 0.6066899877041579, 0.27238170336931944, 0.036181119270622716, 0.8825333137065171, 0.38501155562698847, 0.23666654527187347, 0.6407865174114704], [0.8967029256746174, 0.40202671475708496, 0.7879031896591187, 0.4813963966444136, 0.22146635968238118, 0.28392115421593184, 0.21865412592887878, 0.1867729406803846, 0.3370565744116902, 0.9361305870115758], [0.46709785331040643, 0.5847778050228953, 0.06994185969233513, 0.8096301704645158, 0.9449426848441362, 0.5231438921764493, 0.542049853131175, 0.7142198998481036, 0.5258839065209031, 0.4247758919373155], [0.2864253520965577, 0.34641040861606615, 0.30515177082270384, 0.9578552264720201, 0.832671188749373, 0.8827668149024248, 0.05342626478523013, 0.09882813785225156, 0.45390066783875216, 0.5298036206513642]]}, "fallback_to_sample_polytope": false}, "bridge_kwargs": {"transforms": [{"__type": "Type[Transform]", "index_in_registry": 29, "transform_type": "<class 'ax.modelbridge.transforms.fill_missing_parameters.FillMissingParameters'>"}, {"__type": "Type[Transform]", "index_in_registry": 9, "transform_type": "<class 'ax.modelbridge.transforms.remove_fixed.RemoveFixed'>"}, {"__type": "Type[Transform]", "index_in_registry": 7, "transform_type": "<class 'ax.modelbridge.transforms.choice_encode.OrderedChoiceToIntegerRange'>"}, {"__type": "Type[Transform]", "index_in_registry": 6, "transform_type": "<class 'ax.modelbridge.transforms.one_hot.OneHot'>"}, {"__type": "Type[Transform]", "index_in_registry": 3, "transform_type": "<class 'ax.modelbridge.transforms.int_to_float.IntToFloat'>"}, {"__type": "Type[Transform]", "index_in_registry": 5, "transform_type": "<class 'ax.modelbridge.transforms.log.Log'>"}, {"__type": "Type[Transform]", "index_in_registry": 20, "transform_type": "<class 'ax.modelbridge.transforms.logit.Logit'>"}, {"__type": "Type[Transform]", "index_in_registry": 15, "transform_type": "<class 'ax.modelbridge.transforms.unit_x.UnitX'>"}], "transform_configs": null, "status_quo_name": null, "status_quo_features": null, "optimization_config": null, "fit_out_of_design": false, "fit_abandoned": false, "fit_tracking_metrics": true, "fit_on_init": true}, "gen_metadata": {"model_fit_quality": null, "model_std_quality": null, "model_fit_generalization": null, "model_std_generalization": null}, "model_state_after_gen": {"seed": 7, "init_position": 6, "generated_points": {"__type": "ndarray", "value": [[0.1994731277227402, 0.1709322035312653, 0.7493569254875183, 0.1843137741088868, 0.5505224466323853, 0.7656387686729433, 0.36266738176345825, 0.9827781915664673, 0.9238153100013732, 0.15263034403324124], [0.6291084839031099, 0.8461142107844354, 0.4043946657329798, 0.6066899877041579, 0.27238170336931944, 0.036181119270622716, 0.8825333137065171, 0.38501155562698847, 0.23666654527187347, 0.6407865174114704], [0.8967029256746174, 0.40202671475708496, 0.7879031896591187, 0.4813963966444136, 0.22146635968238118, 0.28392115421593184, 0.21865412592887878, 0.1867729406803846, 0.3370565744116902, 0.9361305870115758], [0.46709785331040643, 0.5847778050228953, 0.06994185969233513, 0.8096301704645158, 0.9449426848441362, 0.5231438921764493, 0.542049853131175, 0.7142198998481036, 0.5258839065209031, 0.4247758919373155], [0.2864253520965577, 0.34641040861606615, 0.30515177082270384, 0.9578552264720201, 0.832671188749373, 0.8827668149024248, 0.05342626478523013, 0.09882813785225156, 0.45390066783875216, 0.5298036206513642], [0.8566708099097012, 0.671731756068766, 0.587125695310533, 0.2550224727019668, 0.11127037368714805, 0.17478639353066683, 0.6898064026609063, 0.5011526020243764, 0.6439791088923813, 0.018454088829457774]]}}, "generation_step_index": 0, "candidate_metadata_by_arm_signature": null, "generation_node_name": "GenerationStep_0"}, "runner": null, "num_arms_created": 1, "generation_step_index": 0, "properties": {}}, "6": {"__type": "Trial", "index": 6, "trial_type": null, "ttl_seconds": null, "status": {"__type": "TrialStatus", "name": "COMPLETED"}, "time_created": {"__type": "datetime", "value": "2025-08-22 00:55:39.781752"}, "time_completed": {"__type": "datetime", "value": "2025-08-22 01:00:37.699056"}, "time_staged": null, "time_run_started": {"__type": "datetime", "value": "2025-08-22 00:55:39.781951"}, "abandoned_reason": null, "failed_reason": null, "run_metadata": {}, "stop_metadata": {}, "generator_run": {"__type": "GeneratorRun", "arms": [{"__type": "Arm", "parameters": {"sig_N": 0.34518811039160935, "sig_CA": 0.2772168460534885, "sig_HA": 0.21508729609195143, "sig_C": 0.3779834909457713, "sig_O": 0.2783423219323158, "eps_N": 0.6593895723555983, "eps_CA": 0.24865071116115156, "eps_HA": 0.16329667567737402, "eps_C": 0.38213774758115404, "eps_O": 0.7107542564363033, "sig_H": 0.0, "eps_H": 0.0}, "name": "6_0"}], "weights": [1.0], "optimization_config": null, "search_space": null, "time_created": {"__type": "datetime", "value": "2025-08-22 00:55:39.780662"}, "model_predictions": null, "best_arm_predictions": null, "generator_run_type": null, "index": 0, "fit_time": 0.0170769999967888, "gen_time": 0.001703605055809021, "model_key": "Sobol", "model_kwargs": {"deduplicate": true, "seed": 7, "init_position": 6, "scramble": true, "generated_points": {"__type": "ndarray", "value": [[0.1994731277227402, 0.1709322035312653, 0.7493569254875183, 0.1843137741088868, 0.5505224466323853, 0.7656387686729433, 0.36266738176345825, 0.9827781915664673, 0.9238153100013732, 0.15263034403324124], [0.6291084839031099, 0.8461142107844354, 0.4043946657329798, 0.6066899877041579, 0.27238170336931944, 0.036181119270622716, 0.8825333137065171, 0.38501155562698847, 0.23666654527187347, 0.6407865174114704], [0.8967029256746174, 0.40202671475708496, 0.7879031896591187, 0.4813963966444136, 0.22146635968238118, 0.28392115421593184, 0.21865412592887878, 0.1867729406803846, 0.3370565744116902, 0.9361305870115758], [0.46709785331040643, 0.5847778050228953, 0.06994185969233513, 0.8096301704645158, 0.9449426848441362, 0.5231438921764493, 0.542049853131175, 0.7142198998481036, 0.5258839065209031, 0.4247758919373155], [0.2864253520965577, 0.34641040861606615, 0.30515177082270384, 0.9578552264720201, 0.832671188749373, 0.8827668149024248, 0.05342626478523013, 0.09882813785225156, 0.45390066783875216, 0.5298036206513642], [0.8566708099097012, 0.671731756068766, 0.587125695310533, 0.2550224727019668, 0.11127037368714805, 0.17478639353066683, 0.6898064026609063, 0.5011526020243764, 0.6439791088923813, 0.018454088829457774]]}, "fallback_to_sample_polytope": false}, "bridge_kwargs": {"transforms": [{"__type": "Type[Transform]", "index_in_registry": 29, "transform_type": "<class 'ax.modelbridge.transforms.fill_missing_parameters.FillMissingParameters'>"}, {"__type": "Type[Transform]", "index_in_registry": 9, "transform_type": "<class 'ax.modelbridge.transforms.remove_fixed.RemoveFixed'>"}, {"__type": "Type[Transform]", "index_in_registry": 7, "transform_type": "<class 'ax.modelbridge.transforms.choice_encode.OrderedChoiceToIntegerRange'>"}, {"__type": "Type[Transform]", "index_in_registry": 6, "transform_type": "<class 'ax.modelbridge.transforms.one_hot.OneHot'>"}, {"__type": "Type[Transform]", "index_in_registry": 3, "transform_type": "<class 'ax.modelbridge.transforms.int_to_float.IntToFloat'>"}, {"__type": "Type[Transform]", "index_in_registry": 5, "transform_type": "<class 'ax.modelbridge.transforms.log.Log'>"}, {"__type": "Type[Transform]", "index_in_registry": 20, "transform_type": "<class 'ax.modelbridge.transforms.logit.Logit'>"}, {"__type": "Type[Transform]", "index_in_registry": 15, "transform_type": "<class 'ax.modelbridge.transforms.unit_x.UnitX'>"}], "transform_configs": null, "status_quo_name": null, "status_quo_features": null, "optimization_config": null, "fit_out_of_design": false, "fit_abandoned": false, "fit_tracking_metrics": true, "fit_on_init": true}, "gen_metadata": {"model_fit_quality": null, "model_std_quality": null, "model_fit_generalization": null, "model_std_generalization": null}, "model_state_after_gen": {"seed": 7, "init_position": 7, "generated_points": {"__type": "ndarray", "value": [[0.1994731277227402, 0.1709322035312653, 0.7493569254875183, 0.1843137741088868, 0.5505224466323853, 0.7656387686729433, 0.36266738176345825, 0.9827781915664673, 0.9238153100013732, 0.15263034403324124], [0.6291084839031099, 0.8461142107844354, 0.4043946657329798, 0.6066899877041579, 0.27238170336931944, 0.036181119270622716, 0.8825333137065171, 0.38501155562698847, 0.23666654527187347, 0.6407865174114704], [0.8967029256746174, 0.40202671475708496, 0.7879031896591187, 0.4813963966444136, 0.22146635968238118, 0.28392115421593184, 0.21865412592887878, 0.1867729406803846, 0.3370565744116902, 0.9361305870115758], [0.46709785331040643, 0.5847778050228953, 0.06994185969233513, 0.8096301704645158, 0.9449426848441362, 0.5231438921764493, 0.542049853131175, 0.7142198998481036, 0.5258839065209031, 0.4247758919373155], [0.2864253520965577, 0.34641040861606615, 0.30515177082270384, 0.9578552264720201, 0.832671188749373, 0.8827668149024248, 0.05342626478523013, 0.09882813785225156, 0.45390066783875216, 0.5298036206513642], [0.8566708099097012, 0.671731756068766, 0.587125695310533, 0.2550224727019668, 0.11127037368714805, 0.17478639353066683, 0.6898064026609063, 0.5011526020243764, 0.6439791088923813, 0.018454088829457774], [0.6242345254868267, 0.0840962631627917, 0.22069836873561144, 0.6294844560325147, 0.3806913644075392, 0.42704641260206694, 0.4004385797306896, 0.8009614059701562, 0.8047587666660547, 0.30892544891685253]]}}, "generation_step_index": 0, "candidate_metadata_by_arm_signature": null, "generation_node_name": "GenerationStep_0"}, "runner": null, "num_arms_created": 1, "generation_step_index": 0, "properties": {}}, "7": {"__type": "Trial", "index": 7, "trial_type": null, "ttl_seconds": null, "status": {"__type": "TrialStatus", "name": "COMPLETED"}, "time_created": {"__type": "datetime", "value": "2025-08-22 01:00:38.333186"}, "time_completed": {"__type": "datetime", "value": "2025-08-22 01:05:26.938420"}, "time_staged": null, "time_run_started": {"__type": "datetime", "value": "2025-08-22 01:00:38.333379"}, "abandoned_reason": null, "failed_reason": null, "run_metadata": {}, "stop_metadata": {}, "generator_run": {"__type": "GeneratorRun", "arms": [{"__type": "Arm", "parameters": {"sig_N": 0.25251830313354734, "sig_CA": 0.4203235769178718, "sig_HA": 0.29695894953329116, "sig_C": 0.28105637587374077, "sig_O": 0.3192000376395881, "eps_N": 0.8003760934626312, "eps_CA": 0.3750854728169293, "eps_HA": 0.10397027298666536, "eps_C": 0.18182407667800782, "eps_O": 1.1396723258887231, "sig_H": 0.0, "eps_H": 0.0}, "name": "7_0"}], "weights": [1.0], "optimization_config": null, "search_space": null, "time_created": {"__type": "datetime", "value": "2025-08-22 01:00:38.331970"}, "model_predictions": null, "best_arm_predictions": null, "generator_run_type": null, "index": 0, "fit_time": 0.020523093990050256, "gen_time": 0.0020429639844223857, "model_key": "Sobol", "model_kwargs": {"deduplicate": true, "seed": 7, "init_position": 7, "scramble": true, "generated_points": {"__type": "ndarray", "value": [[0.1994731277227402, 0.1709322035312653, 0.7493569254875183, 0.1843137741088868, 0.5505224466323853, 0.7656387686729433, 0.36266738176345825, 0.9827781915664673, 0.9238153100013732, 0.15263034403324124], [0.6291084839031099, 0.8461142107844354, 0.4043946657329798, 0.6066899877041579, 0.27238170336931944, 0.036181119270622716, 0.8825333137065171, 0.38501155562698847, 0.23666654527187347, 0.6407865174114704], [0.8967029256746174, 0.40202671475708496, 0.7879031896591187, 0.4813963966444136, 0.22146635968238118, 0.28392115421593184, 0.21865412592887878, 0.1867729406803846, 0.3370565744116902, 0.9361305870115758], [0.46709785331040643, 0.5847778050228953, 0.06994185969233513, 0.8096301704645158, 0.9449426848441362, 0.5231438921764493, 0.542049853131175, 0.7142198998481036, 0.5258839065209031, 0.4247758919373155], [0.2864253520965577, 0.34641040861606615, 0.30515177082270384, 0.9578552264720201, 0.832671188749373, 0.8827668149024248, 0.05342626478523013, 0.09882813785225156, 0.45390066783875216, 0.5298036206513642], [0.8566708099097012, 0.671731756068766, 0.587125695310533, 0.2550224727019668, 0.11127037368714805, 0.17478639353066683, 0.6898064026609063, 0.5011526020243764, 0.6439791088923813, 0.018454088829457774], [0.6242345254868267, 0.0840962631627917, 0.22069836873561144, 0.6294844560325147, 0.3806913644075392, 0.42704641260206694, 0.4004385797306896, 0.8009614059701562, 0.8047587666660547, 0.30892544891685253]]}, "fallback_to_sample_polytope": false}, "bridge_kwargs": {"transforms": [{"__type": "Type[Transform]", "index_in_registry": 29, "transform_type": "<class 'ax.modelbridge.transforms.fill_missing_parameters.FillMissingParameters'>"}, {"__type": "Type[Transform]", "index_in_registry": 9, "transform_type": "<class 'ax.modelbridge.transforms.remove_fixed.RemoveFixed'>"}, {"__type": "Type[Transform]", "index_in_registry": 7, "transform_type": "<class 'ax.modelbridge.transforms.choice_encode.OrderedChoiceToIntegerRange'>"}, {"__type": "Type[Transform]", "index_in_registry": 6, "transform_type": "<class 'ax.modelbridge.transforms.one_hot.OneHot'>"}, {"__type": "Type[Transform]", "index_in_registry": 3, "transform_type": "<class 'ax.modelbridge.transforms.int_to_float.IntToFloat'>"}, {"__type": "Type[Transform]", "index_in_registry": 5, "transform_type": "<class 'ax.modelbridge.transforms.log.Log'>"}, {"__type": "Type[Transform]", "index_in_registry": 20, "transform_type": "<class 'ax.modelbridge.transforms.logit.Logit'>"}, {"__type": "Type[Transform]", "index_in_registry": 15, "transform_type": "<class 'ax.modelbridge.transforms.unit_x.UnitX'>"}], "transform_configs": null, "status_quo_name": null, "status_quo_features": null, "optimization_config": null, "fit_out_of_design": false, "fit_abandoned": false, "fit_tracking_metrics": true, "fit_on_init": true}, "gen_metadata": {"model_fit_quality": null, "model_std_quality": null, "model_fit_generalization": null, "model_std_generalization": null}, "model_state_after_gen": {"seed": 7, "init_position": 8, "generated_points": {"__type": "ndarray", "value": [[0.1994731277227402, 0.1709322035312653, 0.7493569254875183, 0.1843137741088868, 0.5505224466323853, 0.7656387686729433, 0.36266738176345825, 0.9827781915664673, 0.9238153100013732, 0.15263034403324124], [0.6291084839031099, 0.8461142107844354, 0.4043946657329798, 0.6066899877041579, 0.27238170336931944, 0.036181119270622716, 0.8825333137065171, 0.38501155562698847, 0.23666654527187347, 0.6407865174114704], [0.8967029256746174, 0.40202671475708496, 0.7879031896591187, 0.4813963966444136, 0.22146635968238118, 0.28392115421593184, 0.21865412592887878, 0.1867729406803846, 0.3370565744116902, 0.9361305870115758], [0.46709785331040643, 0.5847778050228953, 0.06994185969233513, 0.8096301704645158, 0.9449426848441362, 0.5231438921764493, 0.542049853131175, 0.7142198998481036, 0.5258839065209031, 0.4247758919373155], [0.2864253520965577, 0.34641040861606615, 0.30515177082270384, 0.9578552264720201, 0.832671188749373, 0.8827668149024248, 0.05342626478523013, 0.09882813785225156, 0.45390066783875216, 0.5298036206513642], [0.8566708099097012, 0.671731756068766, 0.587125695310533, 0.2550224727019668, 0.11127037368714805, 0.17478639353066683, 0.6898064026609063, 0.5011526020243764, 0.6439791088923813, 0.018454088829457774], [0.6242345254868267, 0.0840962631627917, 0.22069836873561144, 0.6294844560325147, 0.3806913644075392, 0.42704641260206694, 0.4004385797306896, 0.8009614059701562, 0.8047587666660547, 0.30892544891685253], [0.053958788514137344, 0.9018490109592675, 0.8756715962663293, 0.08341620210558189, 0.656757011078298, 0.6252616317942739, 0.8582966597750783, 0.328316387720406, 0.12081424705684185, 0.7970867771655321]]}}, "generation_step_index": 0, "candidate_metadata_by_arm_signature": null, "generation_node_name": "GenerationStep_0"}, "runner": null, "num_arms_created": 1, "generation_step_index": 0, "properties": {}}, "8": {"__type": "Trial", "index": 8, "trial_type": null, "ttl_seconds": null, "status": {"__type": "TrialStatus", "name": "FAILED"}, "time_created": {"__type": "datetime", "value": "2025-08-22 01:05:27.664265"}, "time_completed": {"__type": "datetime", "value": "2025-08-22 01:08:08.693861"}, "time_staged": null, "time_run_started": {"__type": "datetime", "value": "2025-08-22 01:05:27.664464"}, "abandoned_reason": null, "failed_reason": null, "run_metadata": {}, "stop_metadata": {}, "generator_run": {"__type": "GeneratorRun", "arms": [{"__type": "Arm", "parameters": {"sig_N": 0.2591932720621117, "sig_CA": 0.3470217312453314, "sig_HA": 0.20812923461198807, "sig_C": 0.32515132990432905, "sig_O": 0.2723626726828515, "eps_N": 0.773588390466869, "eps_CA": 0.1636707303466648, "eps_HA": 0.06765717200428248, "eps_C": 0.2733577661766856, "eps_O": 0.8260180489674211, "sig_H": 0.0, "eps_H": 0.0}, "name": "8_0"}], "weights": [1.0], "optimization_config": null, "search_space": null, "time_created": {"__type": "datetime", "value": "2025-08-22 01:05:27.662978"}, "model_predictions": null, "best_arm_predictions": null, "generator_run_type": null, "index": 0, "fit_time": 0.023152819951064885, "gen_time": 0.0020168860210105777, "model_key": "Sobol", "model_kwargs": {"deduplicate": true, "seed": 7, "init_position": 8, "scramble": true, "generated_points": {"__type": "ndarray", "value": [[0.1994731277227402, 0.1709322035312653, 0.7493569254875183, 0.1843137741088868, 0.5505224466323853, 0.7656387686729433, 0.36266738176345825, 0.9827781915664673, 0.9238153100013732, 0.15263034403324124], [0.6291084839031099, 0.8461142107844354, 0.4043946657329798, 0.6066899877041579, 0.27238170336931944, 0.036181119270622716, 0.8825333137065171, 0.38501155562698847, 0.23666654527187347, 0.6407865174114704], [0.8967029256746174, 0.40202671475708496, 0.7879031896591187, 0.4813963966444136, 0.22146635968238118, 0.28392115421593184, 0.21865412592887878, 0.1867729406803846, 0.3370565744116902, 0.9361305870115758], [0.46709785331040643, 0.5847778050228953, 0.06994185969233513, 0.8096301704645158, 0.9449426848441362, 0.5231438921764493, 0.542049853131175, 0.7142198998481036, 0.5258839065209031, 0.4247758919373155], [0.2864253520965577, 0.34641040861606615, 0.30515177082270384, 0.9578552264720201, 0.832671188749373, 0.8827668149024248, 0.05342626478523013, 0.09882813785225156, 0.45390066783875216, 0.5298036206513642], [0.8566708099097012, 0.671731756068766, 0.587125695310533, 0.2550224727019668, 0.11127037368714805, 0.17478639353066683, 0.6898064026609063, 0.5011526020243764, 0.6439791088923813, 0.018454088829457774], [0.6242345254868267, 0.0840962631627917, 0.22069836873561144, 0.6294844560325147, 0.3806913644075392, 0.42704641260206694, 0.4004385797306896, 0.8009614059701562, 0.8047587666660547, 0.30892544891685253], [0.053958788514137344, 0.9018490109592675, 0.8756715962663293, 0.08341620210558189, 0.656757011078298, 0.6252616317942739, 0.8582966597750783, 0.328316387720406, 0.12081424705684185, 0.7970867771655321]]}, "fallback_to_sample_polytope": false}, "bridge_kwargs": {"transforms": [{"__type": "Type[Transform]", "index_in_registry": 29, "transform_type": "<class 'ax.modelbridge.transforms.fill_missing_parameters.FillMissingParameters'>"}, {"__type": "Type[Transform]", "index_in_registry": 9, "transform_type": "<class 'ax.modelbridge.transforms.remove_fixed.RemoveFixed'>"}, {"__type": "Type[Transform]", "index_in_registry": 7, "transform_type": "<class 'ax.modelbridge.transforms.choice_encode.OrderedChoiceToIntegerRange'>"}, {"__type": "Type[Transform]", "index_in_registry": 6, "transform_type": "<class 'ax.modelbridge.transforms.one_hot.OneHot'>"}, {"__type": "Type[Transform]", "index_in_registry": 3, "transform_type": "<class 'ax.modelbridge.transforms.int_to_float.IntToFloat'>"}, {"__type": "Type[Transform]", "index_in_registry": 5, "transform_type": "<class 'ax.modelbridge.transforms.log.Log'>"}, {"__type": "Type[Transform]", "index_in_registry": 20, "transform_type": "<class 'ax.modelbridge.transforms.logit.Logit'>"}, {"__type": "Type[Transform]", "index_in_registry": 15, "transform_type": "<class 'ax.modelbridge.transforms.unit_x.UnitX'>"}], "transform_configs": null, "status_quo_name": null, "status_quo_features": null, "optimization_config": null, "fit_out_of_design": false, "fit_abandoned": false, "fit_tracking_metrics": true, "fit_on_init": true}, "gen_metadata": {"model_fit_quality": null, "model_std_quality": null, "model_fit_generalization": null, "model_std_generalization": null}, "model_state_after_gen": {"seed": 7, "init_position": 9, "generated_points": {"__type": "ndarray", "value": [[0.1994731277227402, 0.1709322035312653, 0.7493569254875183, 0.1843137741088868, 0.5505224466323853, 0.7656387686729433, 0.36266738176345825, 0.9827781915664673, 0.9238153100013732, 0.15263034403324124], [0.6291084839031099, 0.8461142107844354, 0.4043946657329798, 0.6066899877041579, 0.27238170336931944, 0.036181119270622716, 0.8825333137065171, 0.38501155562698847, 0.23666654527187347, 0.6407865174114704], [0.8967029256746174, 0.40202671475708496, 0.7879031896591187, 0.4813963966444136, 0.22146635968238118, 0.28392115421593184, 0.21865412592887878, 0.1867729406803846, 0.3370565744116902, 0.9361305870115758], [0.46709785331040643, 0.5847778050228953, 0.06994185969233513, 0.8096301704645158, 0.9449426848441362, 0.5231438921764493, 0.542049853131175, 0.7142198998481036, 0.5258839065209031, 0.4247758919373155], [0.2864253520965577, 0.34641040861606615, 0.30515177082270384, 0.9578552264720201, 0.832671188749373, 0.8827668149024248, 0.05342626478523013, 0.09882813785225156, 0.45390066783875216, 0.5298036206513642], [0.8566708099097012, 0.671731756068766, 0.587125695310533, 0.2550224727019668, 0.11127037368714805, 0.17478639353066683, 0.6898064026609063, 0.5011526020243764, 0.6439791088923813, 0.018454088829457774], [0.6242345254868267, 0.0840962631627917, 0.22069836873561144, 0.6294844560325147, 0.3806913644075392, 0.42704641260206694, 0.4004385797306896, 0.8009614059701562, 0.8047587666660547, 0.30892544891685253], [0.053958788514137344, 0.9018490109592675, 0.8756715962663293, 0.08341620210558189, 0.656757011078298, 0.6252616317942739, 0.8582966597750783, 0.328316387720406, 0.12081424705684185, 0.7970867771655321], [0.0950355203822256, 0.482981321401894, 0.16503387689590454, 0.33183847833424823, 0.3402883289381861, 0.5876003690063953, 0.09270065743476154, 0.03901507332921034, 0.43334391620010126, 0.44010977074503904]]}}, "generation_step_index": 0, "candidate_metadata_by_arm_signature": null, "generation_node_name": "GenerationStep_0"}, "runner": null, "num_arms_created": 1, "generation_step_index": 0, "properties": {}}, "9": {"__type": "Trial", "index": 9, "trial_type": null, "ttl_seconds": null, "status": {"__type": "TrialStatus", "name": "COMPLETED"}, "time_created": {"__type": "datetime", "value": "2025-08-22 01:08:09.082112"}, "time_completed": {"__type": "datetime", "value": "2025-08-22 01:12:34.537870"}, "time_staged": null, "time_run_started": {"__type": "datetime", "value": "2025-08-22 01:08:09.082297"}, "abandoned_reason": null, "failed_reason": null, "run_metadata": {}, "stop_metadata": {}, "generator_run": {"__type": "GeneratorRun", "arms": [{"__type": "Arm", "parameters": {"sig_N": 0.3315307198907249, "sig_CA": 0.3561428249813616, "sig_HA": 0.30587025498971343, "sig_C": 0.42194297958165405, "sig_O": 0.3135083738416433, "eps_N": 0.6089902394057065, "eps_CA": 0.32199365114499634, "eps_HA": 0.1338469340711832, "eps_C": 0.3638415767358988, "eps_O": 1.2757458778017015, "sig_H": 0.0, "eps_H": 0.0}, "name": "9_0"}], "weights": [1.0], "optimization_config": null, "search_space": null, "time_created": {"__type": "datetime", "value": "2025-08-22 01:08:09.081009"}, "model_predictions": null, "best_arm_predictions": null, "generator_run_type": null, "index": 0, "fit_time": 0.02155188494361937, "gen_time": 0.0016374209662899375, "model_key": "Sobol", "model_kwargs": {"deduplicate": true, "seed": 7, "init_position": 9, "scramble": true, "generated_points": {"__type": "ndarray", "value": [[0.1994731277227402, 0.1709322035312653, 0.7493569254875183, 0.1843137741088868, 0.5505224466323853, 0.7656387686729433, 0.36266738176345825, 0.9827781915664673, 0.9238153100013732, 0.15263034403324124], [0.6291084839031099, 0.8461142107844354, 0.4043946657329798, 0.6066899877041579, 0.27238170336931944, 0.036181119270622716, 0.8825333137065171, 0.38501155562698847, 0.23666654527187347, 0.6407865174114704], [0.8967029256746174, 0.40202671475708496, 0.7879031896591187, 0.4813963966444136, 0.22146635968238118, 0.28392115421593184, 0.21865412592887878, 0.1867729406803846, 0.3370565744116902, 0.9361305870115758], [0.46709785331040643, 0.5847778050228953, 0.06994185969233513, 0.8096301704645158, 0.9449426848441362, 0.5231438921764493, 0.542049853131175, 0.7142198998481036, 0.5258839065209031, 0.4247758919373155], [0.2864253520965577, 0.34641040861606615, 0.30515177082270384, 0.9578552264720201, 0.832671188749373, 0.8827668149024248, 0.05342626478523013, 0.09882813785225156, 0.45390066783875216, 0.5298036206513642], [0.8566708099097012, 0.671731756068766, 0.587125695310533, 0.2550224727019668, 0.11127037368714805, 0.17478639353066683, 0.6898064026609063, 0.5011526020243764, 0.6439791088923813, 0.018454088829457774], [0.6242345254868267, 0.0840962631627917, 0.22069836873561144, 0.6294844560325147, 0.3806913644075392, 0.42704641260206694, 0.4004385797306896, 0.8009614059701562, 0.8047587666660547, 0.30892544891685253], [0.053958788514137344, 0.9018490109592675, 0.8756715962663293, 0.08341620210558189, 0.656757011078298, 0.6252616317942739, 0.8582966597750783, 0.328316387720406, 0.12081424705684185, 0.7970867771655321], [0.0950355203822256, 0.482981321401894, 0.16503387689590454, 0.33183847833424823, 0.3402883289381861, 0.5876003690063953, 0.09270065743476154, 0.03901507332921034, 0.43334391620010126, 0.44010977074503904]]}, "fallback_to_sample_polytope": false}, "bridge_kwargs": {"transforms": [{"__type": "Type[Transform]", "index_in_registry": 29, "transform_type": "<class 'ax.modelbridge.transforms.fill_missing_parameters.FillMissingParameters'>"}, {"__type": "Type[Transform]", "index_in_registry": 9, "transform_type": "<class 'ax.modelbridge.transforms.remove_fixed.RemoveFixed'>"}, {"__type": "Type[Transform]", "index_in_registry": 7, "transform_type": "<class 'ax.modelbridge.transforms.choice_encode.OrderedChoiceToIntegerRange'>"}, {"__type": "Type[Transform]", "index_in_registry": 6, "transform_type": "<class 'ax.modelbridge.transforms.one_hot.OneHot'>"}, {"__type": "Type[Transform]", "index_in_registry": 3, "transform_type": "<class 'ax.modelbridge.transforms.int_to_float.IntToFloat'>"}, {"__type": "Type[Transform]", "index_in_registry": 5, "transform_type": "<class 'ax.modelbridge.transforms.log.Log'>"}, {"__type": "Type[Transform]", "index_in_registry": 20, "transform_type": "<class 'ax.modelbridge.transforms.logit.Logit'>"}, {"__type": "Type[Transform]", "index_in_registry": 15, "transform_type": "<class 'ax.modelbridge.transforms.unit_x.UnitX'>"}], "transform_configs": null, "status_quo_name": null, "status_quo_features": null, "optimization_config": null, "fit_out_of_design": false, "fit_abandoned": false, "fit_tracking_metrics": true, "fit_on_init": true}, "gen_metadata": {"model_fit_quality": null, "model_std_quality": null, "model_fit_generalization": null, "model_std_generalization": null}, "model_state_after_gen": {"seed": 7, "init_position": 10, "generated_points": {"__type": "ndarray", "value": [[0.1994731277227402, 0.1709322035312653, 0.7493569254875183, 0.1843137741088868, 0.5505224466323853, 0.7656387686729433, 0.36266738176345825, 0.9827781915664673, 0.9238153100013732, 0.15263034403324124], [0.6291084839031099, 0.8461142107844354, 0.4043946657329798, 0.6066899877041579, 0.27238170336931944, 0.036181119270622716, 0.8825333137065171, 0.38501155562698847, 0.23666654527187347, 0.6407865174114704], [0.8967029256746174, 0.40202671475708496, 0.7879031896591187, 0.4813963966444136, 0.22146635968238118, 0.28392115421593184, 0.21865412592887878, 0.1867729406803846, 0.3370565744116902, 0.9361305870115758], [0.46709785331040643, 0.5847778050228953, 0.06994185969233513, 0.8096301704645158, 0.9449426848441362, 0.5231438921764493, 0.542049853131175, 0.7142198998481036, 0.5258839065209031, 0.4247758919373155], [0.2864253520965577, 0.34641040861606615, 0.30515177082270384, 0.9578552264720201, 0.832671188749373, 0.8827668149024248, 0.05342626478523013, 0.09882813785225156, 0.45390066783875216, 0.5298036206513642], [0.8566708099097012, 0.671731756068766, 0.587125695310533, 0.2550224727019668, 0.11127037368714805, 0.17478639353066683, 0.6898064026609063, 0.5011526020243764, 0.6439791088923813, 0.018454088829457774], [0.6242345254868267, 0.0840962631627917, 0.22069836873561144, 0.6294844560325147, 0.3806913644075392, 0.42704641260206694, 0.4004385797306896, 0.8009614059701562, 0.8047587666660547, 0.30892544891685253], [0.053958788514137344, 0.9018490109592675, 0.8756715962663293, 0.08341620210558189, 0.656757011078298, 0.6252616317942739, 0.8582966597750783, 0.328316387720406, 0.12081424705684185, 0.7970867771655321], [0.0950355203822256, 0.482981321401894, 0.16503387689590454, 0.33183847833424823, 0.3402883289381861, 0.5876003690063953, 0.09270065743476154, 0.03901507332921034, 0.43334391620010126, 0.44010977074503904], [0.540189045481384, 0.5351018570363523, 0.9469620399177074, 0.8771435469388962, 0.6182998232543468, 0.35618917923420657, 0.6660352973267437, 0.566339500248432, 0.7422889126464725, 0.9519551554694772]]}}, "generation_step_index": 0, "candidate_metadata_by_arm_signature": null, "generation_node_name": "GenerationStep_0"}, "runner": null, "num_arms_created": 1, "generation_step_index": 0, "properties": {}}, "10": {"__type": "Trial", "index": 10, "trial_type": null, "ttl_seconds": null, "status": {"__type": "TrialStatus", "name": "COMPLETED"}, "time_created": {"__type": "datetime", "value": "2025-08-22 01:12:35.214380"}, "time_completed": {"__type": "datetime", "value": "2025-08-22 01:16:59.009479"}, "time_staged": null, "time_run_started": {"__type": "datetime", "value": "2025-08-22 01:12:35.214560"}, "abandoned_reason": null, "failed_reason": null, "run_metadata": {}, "stop_metadata": {}, "generator_run": {"__type": "GeneratorRun", "arms": [{"__type": "Arm", "parameters": {"sig_N": 0.375014506734442, "sig_CA": 0.299792310828343, "sig_HA": 0.23260203073732555, "sig_C": 0.26685865118401125, "sig_O": 0.35337932885438206, "eps_N": 0.42999653400927784, "eps_CA": 0.272458289861843, "eps_HA": 0.17147895478159192, "eps_C": 0.3899549031852185, "eps_O": 1.071264899321124, "sig_H": 0.0, "eps_H": 0.0}, "name": "10_0"}], "weights": [1.0], "optimization_config": null, "search_space": null, "time_created": {"__type": "datetime", "value": "2025-08-22 01:12:35.213191"}, "model_predictions": null, "best_arm_predictions": null, "generator_run_type": null, "index": 0, "fit_time": 0.023496702895499766, "gen_time": 0.0016403560293838382, "model_key": "Sobol", "model_kwargs": {"deduplicate": true, "seed": 7, "init_position": 10, "scramble": true, "generated_points": {"__type": "ndarray", "value": [[0.1994731277227402, 0.1709322035312653, 0.7493569254875183, 0.1843137741088868, 0.5505224466323853, 0.7656387686729433, 0.36266738176345825, 0.9827781915664673, 0.9238153100013732, 0.15263034403324124], [0.6291084839031099, 0.8461142107844354, 0.4043946657329798, 0.6066899877041579, 0.27238170336931944, 0.036181119270622716, 0.8825333137065171, 0.38501155562698847, 0.23666654527187347, 0.6407865174114704], [0.8967029256746174, 0.40202671475708496, 0.7879031896591187, 0.4813963966444136, 0.22146635968238118, 0.28392115421593184, 0.21865412592887878, 0.1867729406803846, 0.3370565744116902, 0.9361305870115758], [0.46709785331040643, 0.5847778050228953, 0.06994185969233513, 0.8096301704645158, 0.9449426848441362, 0.5231438921764493, 0.542049853131175, 0.7142198998481036, 0.5258839065209031, 0.4247758919373155], [0.2864253520965577, 0.34641040861606615, 0.30515177082270384, 0.9578552264720201, 0.832671188749373, 0.8827668149024248, 0.05342626478523013, 0.09882813785225156, 0.45390066783875216, 0.5298036206513642], [0.8566708099097012, 0.671731756068766, 0.587125695310533, 0.2550224727019668, 0.11127037368714805, 0.17478639353066683, 0.6898064026609063, 0.5011526020243764, 0.6439791088923813, 0.018454088829457774], [0.6242345254868267, 0.0840962631627917, 0.22069836873561144, 0.6294844560325147, 0.3806913644075392, 0.42704641260206694, 0.4004385797306896, 0.8009614059701562, 0.8047587666660547, 0.30892544891685253], [0.053958788514137344, 0.9018490109592675, 0.8756715962663293, 0.08341620210558189, 0.656757011078298, 0.6252616317942739, 0.8582966597750783, 0.328316387720406, 0.12081424705684185, 0.7970867771655321], [0.0950355203822256, 0.482981321401894, 0.16503387689590454, 0.33183847833424823, 0.3402883289381861, 0.5876003690063953, 0.09270065743476154, 0.03901507332921034, 0.43334391620010126, 0.44010977074503904], [0.540189045481384, 0.5351018570363523, 0.9469620399177074, 0.8771435469388962, 0.6182998232543468, 0.35618917923420657, 0.6660352973267437, 0.566339500248432, 0.7422889126464725, 0.9519551554694772]]}, "fallback_to_sample_polytope": false}, "bridge_kwargs": {"transforms": [{"__type": "Type[Transform]", "index_in_registry": 29, "transform_type": "<class 'ax.modelbridge.transforms.fill_missing_parameters.FillMissingParameters'>"}, {"__type": "Type[Transform]", "index_in_registry": 9, "transform_type": "<class 'ax.modelbridge.transforms.remove_fixed.RemoveFixed'>"}, {"__type": "Type[Transform]", "index_in_registry": 7, "transform_type": "<class 'ax.modelbridge.transforms.choice_encode.OrderedChoiceToIntegerRange'>"}, {"__type": "Type[Transform]", "index_in_registry": 6, "transform_type": "<class 'ax.modelbridge.transforms.one_hot.OneHot'>"}, {"__type": "Type[Transform]", "index_in_registry": 3, "transform_type": "<class 'ax.modelbridge.transforms.int_to_float.IntToFloat'>"}, {"__type": "Type[Transform]", "index_in_registry": 5, "transform_type": "<class 'ax.modelbridge.transforms.log.Log'>"}, {"__type": "Type[Transform]", "index_in_registry": 20, "transform_type": "<class 'ax.modelbridge.transforms.logit.Logit'>"}, {"__type": "Type[Transform]", "index_in_registry": 15, "transform_type": "<class 'ax.modelbridge.transforms.unit_x.UnitX'>"}], "transform_configs": null, "status_quo_name": null, "status_quo_features": null, "optimization_config": null, "fit_out_of_design": false, "fit_abandoned": false, "fit_tracking_metrics": true, "fit_on_init": true}, "gen_metadata": {"model_fit_quality": null, "model_std_quality": null, "model_fit_generalization": null, "model_std_generalization": null}, "model_state_after_gen": {"seed": 7, "init_position": 11, "generated_points": {"__type": "ndarray", "value": [[0.1994731277227402, 0.1709322035312653, 0.7493569254875183, 0.1843137741088868, 0.5505224466323853, 0.7656387686729433, 0.36266738176345825, 0.9827781915664673, 0.9238153100013732, 0.15263034403324124], [0.6291084839031099, 0.8461142107844354, 0.4043946657329798, 0.6066899877041579, 0.27238170336931944, 0.036181119270622716, 0.8825333137065171, 0.38501155562698847, 0.23666654527187347, 0.6407865174114704], [0.8967029256746174, 0.40202671475708496, 0.7879031896591187, 0.4813963966444136, 0.22146635968238118, 0.28392115421593184, 0.21865412592887878, 0.1867729406803846, 0.3370565744116902, 0.9361305870115758], [0.46709785331040643, 0.5847778050228953, 0.06994185969233513, 0.8096301704645158, 0.9449426848441362, 0.5231438921764493, 0.542049853131175, 0.7142198998481036, 0.5258839065209031, 0.4247758919373155], [0.2864253520965577, 0.34641040861606615, 0.30515177082270384, 0.9578552264720201, 0.832671188749373, 0.8827668149024248, 0.05342626478523013, 0.09882813785225156, 0.45390066783875216, 0.5298036206513642], [0.8566708099097012, 0.671731756068766, 0.587125695310533, 0.2550224727019668, 0.11127037368714805, 0.17478639353066683, 0.6898064026609063, 0.5011526020243764, 0.6439791088923813, 0.018454088829457774], [0.6242345254868267, 0.0840962631627917, 0.22069836873561144, 0.6294844560325147, 0.3806913644075392, 0.42704641260206694, 0.4004385797306896, 0.8009614059701562, 0.8047587666660547, 0.30892544891685253], [0.053958788514137344, 0.9018490109592675, 0.8756715962663293, 0.08341620210558189, 0.656757011078298, 0.6252616317942739, 0.8582966597750783, 0.328316387720406, 0.12081424705684185, 0.7970867771655321], [0.0950355203822256, 0.482981321401894, 0.16503387689590454, 0.33183847833424823, 0.3402883289381861, 0.5876003690063953, 0.09270065743476154, 0.03901507332921034, 0.43334391620010126, 0.44010977074503904], [0.540189045481384, 0.5351018570363523, 0.9469620399177074, 0.8771435469388962, 0.6182998232543468, 0.35618917923420657, 0.6660352973267437, 0.566339500248432, 0.7422889126464725, 0.9519551554694772], [0.8077815799042583, 0.21309891901910313, 0.3608162458986044, 0.0034290207549930495, 0.887698167935014, 0.10453904792666435, 0.486652941443026, 0.8661484606564046, 0.8314494099467994, 0.7192307421937586]]}}, "generation_step_index": 0, "candidate_metadata_by_arm_signature": null, "generation_node_name": "GenerationStep_0"}, "runner": null, "num_arms_created": 1, "generation_step_index": 0, "properties": {}}, "11": {"__type": "Trial", "index": 11, "trial_type": null, "ttl_seconds": null, "status": {"__type": "TrialStatus", "name": "FAILED"}, "time_created": {"__type": "datetime", "value": "2025-08-22 01:16:59.662263"}, "time_completed": {"__type": "datetime", "value": "2025-08-22 01:17:00.665883"}, "time_staged": null, "time_run_started": {"__type": "datetime", "value": "2025-08-22 01:16:59.662463"}, "abandoned_reason": null, "failed_reason": null, "run_metadata": {}, "stop_metadata": {}, "generator_run": {"__type": "GeneratorRun", "arms": [{"__type": "Arm", "parameters": {"sig_N": 0.302681979269255, "sig_CA": 0.3977377426112071, "sig_HA": 0.25197940808720887, "sig_C": 0.3914870052458718, "sig_O": 0.24633072600141165, "eps_N": 0.9544027215559037, "eps_CA": 0.34699701769526303, "eps_HA": 0.09646254741489887, "eps_C": 0.15123458971336481, "eps_O": 0.6419244559147954, "sig_H": 0.0, "eps_H": 0.0}, "name": "11_0"}], "weights": [1.0], "optimization_config": null, "search_space": null, "time_created": {"__type": "datetime", "value": "2025-08-22 01:16:59.660879"}, "model_predictions": null, "best_arm_predictions": null, "generator_run_type": null, "index": 0, "fit_time": 0.02827150304801762, "gen_time": 0.001832177978940308, "model_key": "Sobol", "model_kwargs": {"deduplicate": true, "seed": 7, "init_position": 11, "scramble": true, "generated_points": {"__type": "ndarray", "value": [[0.1994731277227402, 0.1709322035312653, 0.7493569254875183, 0.1843137741088868, 0.5505224466323853, 0.7656387686729433, 0.36266738176345825, 0.9827781915664673, 0.9238153100013732, 0.15263034403324124], [0.6291084839031099, 0.8461142107844354, 0.4043946657329798, 0.6066899877041579, 0.27238170336931944, 0.036181119270622716, 0.8825333137065171, 0.38501155562698847, 0.23666654527187347, 0.6407865174114704], [0.8967029256746174, 0.40202671475708496, 0.7879031896591187, 0.4813963966444136, 0.22146635968238118, 0.28392115421593184, 0.21865412592887878, 0.1867729406803846, 0.3370565744116902, 0.9361305870115758], [0.46709785331040643, 0.5847778050228953, 0.06994185969233513, 0.8096301704645158, 0.9449426848441362, 0.5231438921764493, 0.542049853131175, 0.7142198998481036, 0.5258839065209031, 0.4247758919373155], [0.2864253520965577, 0.34641040861606615, 0.30515177082270384, 0.9578552264720201, 0.832671188749373, 0.8827668149024248, 0.05342626478523013, 0.09882813785225156, 0.45390066783875216, 0.5298036206513642], [0.8566708099097012, 0.671731756068766, 0.587125695310533, 0.2550224727019668, 0.11127037368714805, 0.17478639353066683, 0.6898064026609063, 0.5011526020243764, 0.6439791088923813, 0.018454088829457774], [0.6242345254868267, 0.0840962631627917, 0.22069836873561144, 0.6294844560325147, 0.3806913644075392, 0.42704641260206694, 0.4004385797306896, 0.8009614059701562, 0.8047587666660547, 0.30892544891685253], [0.053958788514137344, 0.9018490109592675, 0.8756715962663293, 0.08341620210558189, 0.656757011078298, 0.6252616317942739, 0.8582966597750783, 0.328316387720406, 0.12081424705684185, 0.7970867771655321], [0.0950355203822256, 0.482981321401894, 0.16503387689590454, 0.33183847833424823, 0.3402883289381861, 0.5876003690063953, 0.09270065743476154, 0.03901507332921034, 0.43334391620010126, 0.44010977074503904], [0.540189045481384, 0.5351018570363523, 0.9469620399177074, 0.8771435469388962, 0.6182998232543468, 0.35618917923420657, 0.6660352973267437, 0.566339500248432, 0.7422889126464725, 0.9519551554694772], [0.8077815799042583, 0.21309891901910313, 0.3608162458986044, 0.0034290207549930495, 0.887698167935014, 0.10453904792666435, 0.486652941443026, 0.8661484606564046, 0.8314494099467994, 0.7192307421937586]]}, "fallback_to_sample_polytope": false}, "bridge_kwargs": {"transforms": [{"__type": "Type[Transform]", "index_in_registry": 29, "transform_type": "<class 'ax.modelbridge.transforms.fill_missing_parameters.FillMissingParameters'>"}, {"__type": "Type[Transform]", "index_in_registry": 9, "transform_type": "<class 'ax.modelbridge.transforms.remove_fixed.RemoveFixed'>"}, {"__type": "Type[Transform]", "index_in_registry": 7, "transform_type": "<class 'ax.modelbridge.transforms.choice_encode.OrderedChoiceToIntegerRange'>"}, {"__type": "Type[Transform]", "index_in_registry": 6, "transform_type": "<class 'ax.modelbridge.transforms.one_hot.OneHot'>"}, {"__type": "Type[Transform]", "index_in_registry": 3, "transform_type": "<class 'ax.modelbridge.transforms.int_to_float.IntToFloat'>"}, {"__type": "Type[Transform]", "index_in_registry": 5, "transform_type": "<class 'ax.modelbridge.transforms.log.Log'>"}, {"__type": "Type[Transform]", "index_in_registry": 20, "transform_type": "<class 'ax.modelbridge.transforms.logit.Logit'>"}, {"__type": "Type[Transform]", "index_in_registry": 15, "transform_type": "<class 'ax.modelbridge.transforms.unit_x.UnitX'>"}], "transform_configs": null, "status_quo_name": null, "status_quo_features": null, "optimization_config": null, "fit_out_of_design": false, "fit_abandoned": false, "fit_tracking_metrics": true, "fit_on_init": true}, "gen_metadata": {"model_fit_quality": null, "model_std_quality": null, "model_fit_generalization": null, "model_std_generalization": null}, "model_state_after_gen": {"seed": 7, "init_position": 12, "generated_points": {"__type": "ndarray", "value": [[0.1994731277227402, 0.1709322035312653, 0.7493569254875183, 0.1843137741088868, 0.5505224466323853, 0.7656387686729433, 0.36266738176345825, 0.9827781915664673, 0.9238153100013732, 0.15263034403324124], [0.6291084839031099, 0.8461142107844354, 0.4043946657329798, 0.6066899877041579, 0.27238170336931944, 0.036181119270622716, 0.8825333137065171, 0.38501155562698847, 0.23666654527187347, 0.6407865174114704], [0.8967029256746174, 0.40202671475708496, 0.7879031896591187, 0.4813963966444136, 0.22146635968238118, 0.28392115421593184, 0.21865412592887878, 0.1867729406803846, 0.3370565744116902, 0.9361305870115758], [0.46709785331040643, 0.5847778050228953, 0.06994185969233513, 0.8096301704645158, 0.9449426848441362, 0.5231438921764493, 0.542049853131175, 0.7142198998481036, 0.5258839065209031, 0.4247758919373155], [0.2864253520965577, 0.34641040861606615, 0.30515177082270384, 0.9578552264720201, 0.832671188749373, 0.8827668149024248, 0.05342626478523013, 0.09882813785225156, 0.45390066783875216, 0.5298036206513642], [0.8566708099097012, 0.671731756068766, 0.587125695310533, 0.2550224727019668, 0.11127037368714805, 0.17478639353066683, 0.6898064026609063, 0.5011526020243764, 0.6439791088923813, 0.018454088829457774], [0.6242345254868267, 0.0840962631627917, 0.22069836873561144, 0.6294844560325147, 0.3806913644075392, 0.42704641260206694, 0.4004385797306896, 0.8009614059701562, 0.8047587666660547, 0.30892544891685253], [0.053958788514137344, 0.9018490109592675, 0.8756715962663293, 0.08341620210558189, 0.656757011078298, 0.6252616317942739, 0.8582966597750783, 0.328316387720406, 0.12081424705684185, 0.7970867771655321], [0.0950355203822256, 0.482981321401894, 0.16503387689590454, 0.33183847833424823, 0.3402883289381861, 0.5876003690063953, 0.09270065743476154, 0.03901507332921034, 0.43334391620010126, 0.44010977074503904], [0.540189045481384, 0.5351018570363523, 0.9469620399177074, 0.8771435469388962, 0.6182998232543468, 0.35618917923420657, 0.6660352973267437, 0.566339500248432, 0.7422889126464725, 0.9519551554694772], [0.8077815799042583, 0.21309891901910313, 0.3608162458986044, 0.0034290207549930495, 0.887698167935014, 0.10453904792666435, 0.486652941443026, 0.8661484606564046, 0.8314494099467994, 0.7192307421937586], [0.36265833396464603, 0.7727871006354692, 0.5158352646976709, 0.7055605929344893, 0.1643967973068356, 0.841810147278011, 0.7565799644216894, 0.2685034051537514, 0.016370492056012115, 0.23058870062232018]]}}, "generation_step_index": 0, "candidate_metadata_by_arm_signature": null, "generation_node_name": "GenerationStep_0"}, "runner": null, "num_arms_created": 1, "generation_step_index": 0, "properties": {}}, "12": {"__type": "Trial", "index": 12, "trial_type": null, "ttl_seconds": null, "status": {"__type": "TrialStatus", "name": "FAILED"}, "time_created": {"__type": "datetime", "value": "2025-08-22 01:17:01.016464"}, "time_completed": {"__type": "datetime", "value": "2025-08-22 01:17:44.900880"}, "time_staged": null, "time_run_started": {"__type": "datetime", "value": "2025-08-22 01:17:01.016644"}, "abandoned_reason": null, "failed_reason": null, "run_metadata": {}, "stop_metadata": {}, "generator_run": {"__type": "GeneratorRun", "arms": [{"__type": "Arm", "parameters": {"sig_N": 0.30601584920659664, "sig_CA": 0.26850487096235154, "sig_HA": 0.29489921929780394, "sig_C": 0.36534201313741504, "sig_O": 0.23059025391191243, "eps_N": 0.8545552742865683, "eps_CA": 0.2143961518427432, "eps_HA": 0.17805899521194402, "eps_C": 0.42860497773468487, "eps_O": 1.153549617300108, "sig_H": 0.0, "eps_H": 0.0}, "name": "12_0"}], "weights": [1.0], "optimization_config": null, "search_space": null, "time_created": {"__type": "datetime", "value": "2025-08-22 01:17:01.015224"}, "model_predictions": null, "best_arm_predictions": null, "generator_run_type": null, "index": 0, "fit_time": 0.026007214095443487, "gen_time": 0.001641719019971788, "model_key": "Sobol", "model_kwargs": {"deduplicate": true, "seed": 7, "init_position": 12, "scramble": true, "generated_points": {"__type": "ndarray", "value": [[0.1994731277227402, 0.1709322035312653, 0.7493569254875183, 0.1843137741088868, 0.5505224466323853, 0.7656387686729433, 0.36266738176345825, 0.9827781915664673, 0.9238153100013732, 0.15263034403324124], [0.6291084839031099, 0.8461142107844354, 0.4043946657329798, 0.6066899877041579, 0.27238170336931944, 0.036181119270622716, 0.8825333137065171, 0.38501155562698847, 0.23666654527187347, 0.6407865174114704], [0.8967029256746174, 0.40202671475708496, 0.7879031896591187, 0.4813963966444136, 0.22146635968238118, 0.28392115421593184, 0.21865412592887878, 0.1867729406803846, 0.3370565744116902, 0.9361305870115758], [0.46709785331040643, 0.5847778050228953, 0.06994185969233513, 0.8096301704645158, 0.9449426848441362, 0.5231438921764493, 0.542049853131175, 0.7142198998481036, 0.5258839065209031, 0.4247758919373155], [0.2864253520965577, 0.34641040861606615, 0.30515177082270384, 0.9578552264720201, 0.832671188749373, 0.8827668149024248, 0.05342626478523013, 0.09882813785225156, 0.45390066783875216, 0.5298036206513642], [0.8566708099097012, 0.671731756068766, 0.587125695310533, 0.2550224727019668, 0.11127037368714805, 0.17478639353066683, 0.6898064026609063, 0.5011526020243764, 0.6439791088923813, 0.018454088829457774], [0.6242345254868267, 0.0840962631627917, 0.22069836873561144, 0.6294844560325147, 0.3806913644075392, 0.42704641260206694, 0.4004385797306896, 0.8009614059701562, 0.8047587666660547, 0.30892544891685253], [0.053958788514137344, 0.9018490109592675, 0.8756715962663293, 0.08341620210558189, 0.656757011078298, 0.6252616317942739, 0.8582966597750783, 0.328316387720406, 0.12081424705684185, 0.7970867771655321], [0.0950355203822256, 0.482981321401894, 0.16503387689590454, 0.33183847833424823, 0.3402883289381861, 0.5876003690063953, 0.09270065743476154, 0.03901507332921034, 0.43334391620010126, 0.44010977074503904], [0.540189045481384, 0.5351018570363523, 0.9469620399177074, 0.8771435469388962, 0.6182998232543468, 0.35618917923420657, 0.6660352973267437, 0.566339500248432, 0.7422889126464725, 0.9519551554694772], [0.8077815799042583, 0.21309891901910313, 0.3608162458986044, 0.0034290207549930495, 0.887698167935014, 0.10453904792666435, 0.486652941443026, 0.8661484606564046, 0.8314494099467994, 0.7192307421937586], [0.36265833396464603, 0.7727871006354692, 0.5158352646976709, 0.7055605929344893, 0.1643967973068356, 0.841810147278011, 0.7565799644216894, 0.2685034051537514, 0.016370492056012115, 0.23058870062232018]]}, "fallback_to_sample_polytope": false}, "bridge_kwargs": {"transforms": [{"__type": "Type[Transform]", "index_in_registry": 29, "transform_type": "<class 'ax.modelbridge.transforms.fill_missing_parameters.FillMissingParameters'>"}, {"__type": "Type[Transform]", "index_in_registry": 9, "transform_type": "<class 'ax.modelbridge.transforms.remove_fixed.RemoveFixed'>"}, {"__type": "Type[Transform]", "index_in_registry": 7, "transform_type": "<class 'ax.modelbridge.transforms.choice_encode.OrderedChoiceToIntegerRange'>"}, {"__type": "Type[Transform]", "index_in_registry": 6, "transform_type": "<class 'ax.modelbridge.transforms.one_hot.OneHot'>"}, {"__type": "Type[Transform]", "index_in_registry": 3, "transform_type": "<class 'ax.modelbridge.transforms.int_to_float.IntToFloat'>"}, {"__type": "Type[Transform]", "index_in_registry": 5, "transform_type": "<class 'ax.modelbridge.transforms.log.Log'>"}, {"__type": "Type[Transform]", "index_in_registry": 20, "transform_type": "<class 'ax.modelbridge.transforms.logit.Logit'>"}, {"__type": "Type[Transform]", "index_in_registry": 15, "transform_type": "<class 'ax.modelbridge.transforms.unit_x.UnitX'>"}], "transform_configs": null, "status_quo_name": null, "status_quo_features": null, "optimization_config": null, "fit_out_of_design": false, "fit_abandoned": false, "fit_tracking_metrics": true, "fit_on_init": true}, "gen_metadata": {"model_fit_quality": null, "model_std_quality": null, "model_fit_generalization": null, "model_std_generalization": null}, "model_state_after_gen": {"seed": 7, "init_position": 13, "generated_points": {"__type": "ndarray", "value": [[0.1994731277227402, 0.1709322035312653, 0.7493569254875183, 0.1843137741088868, 0.5505224466323853, 0.7656387686729433, 0.36266738176345825, 0.9827781915664673, 0.9238153100013732, 0.15263034403324124], [0.6291084839031099, 0.8461142107844354, 0.4043946657329798, 0.6066899877041579, 0.27238170336931944, 0.036181119270622716, 0.8825333137065171, 0.38501155562698847, 0.23666654527187347, 0.6407865174114704], [0.8967029256746174, 0.40202671475708496, 0.7879031896591187, 0.4813963966444136, 0.22146635968238118, 0.28392115421593184, 0.21865412592887878, 0.1867729406803846, 0.3370565744116902, 0.9361305870115758], [0.46709785331040643, 0.5847778050228953, 0.06994185969233513, 0.8096301704645158, 0.9449426848441362, 0.5231438921764493, 0.542049853131175, 0.7142198998481036, 0.5258839065209031, 0.4247758919373155], [0.2864253520965577, 0.34641040861606615, 0.30515177082270384, 0.9578552264720201, 0.832671188749373, 0.8827668149024248, 0.05342626478523013, 0.09882813785225156, 0.45390066783875216, 0.5298036206513642], [0.8566708099097012, 0.671731756068766, 0.587125695310533, 0.2550224727019668, 0.11127037368714805, 0.17478639353066683, 0.6898064026609063, 0.5011526020243764, 0.6439791088923813, 0.018454088829457774], [0.6242345254868267, 0.0840962631627917, 0.22069836873561144, 0.6294844560325147, 0.3806913644075392, 0.42704641260206694, 0.4004385797306896, 0.8009614059701562, 0.8047587666660547, 0.30892544891685253], [0.053958788514137344, 0.9018490109592675, 0.8756715962663293, 0.08341620210558189, 0.656757011078298, 0.6252616317942739, 0.8582966597750783, 0.328316387720406, 0.12081424705684185, 0.7970867771655321], [0.0950355203822256, 0.482981321401894, 0.16503387689590454, 0.33183847833424823, 0.3402883289381861, 0.5876003690063953, 0.09270065743476154, 0.03901507332921034, 0.43334391620010126, 0.44010977074503904], [0.540189045481384, 0.5351018570363523, 0.9469620399177074, 0.8771435469388962, 0.6182998232543468, 0.35618917923420657, 0.6660352973267437, 0.566339500248432, 0.7422889126464725, 0.9519551554694772], [0.8077815799042583, 0.21309891901910313, 0.3608162458986044, 0.0034290207549930495, 0.887698167935014, 0.10453904792666435, 0.486652941443026, 0.8661484606564046, 0.8314494099467994, 0.7192307421937586], [0.36265833396464603, 0.7727871006354692, 0.5158352646976709, 0.7055605929344893, 0.1643967973068356, 0.841810147278011, 0.7565799644216894, 0.2685034051537514, 0.016370492056012115, 0.23058870062232018], [0.3831744566559792, 0.03431354835629475, 0.8591937543824315, 0.5582648627460004, 0.05804225616157063, 0.7014330141246319, 0.2763925772160292, 0.9185707075521351, 0.9634149745106697, 0.8128808354958892]]}}, "generation_step_index": 0, "candidate_metadata_by_arm_signature": null, "generation_node_name": "GenerationStep_0"}, "runner": null, "num_arms_created": 1, "generation_step_index": 0, "properties": {}}, "13": {"__type": "Trial", "index": 13, "trial_type": null, "ttl_seconds": null, "status": {"__type": "TrialStatus", "name": "COMPLETED"}, "time_created": {"__type": "datetime", "value": "2025-08-22 01:17:45.377044"}, "time_completed": {"__type": "datetime", "value": "2025-08-22 01:21:59.811251"}, "time_staged": null, "time_run_started": {"__type": "datetime", "value": "2025-08-22 01:17:45.377245"}, "abandoned_reason": null, "failed_reason": null, "run_metadata": {}, "stop_metadata": {}, "generator_run": {"__type": "GeneratorRun", "arms": [{"__type": "Arm", "parameters": {"sig_N": 0.3961193552007899, "sig_CA": 0.43446658744942396, "sig_HA": 0.18928465631324798, "sig_C": 0.3068693013465963, "sig_O": 0.3373678008504212, "eps_N": 0.7080112011749298, "eps_CA": 0.40988375358867646, "eps_HA": 0.1187173282378167, "eps_C": 0.19025108905047175, "eps_O": 0.7242003952006996, "sig_H": 0.0, "eps_H": 0.0}, "name": "13_0"}], "weights": [1.0], "optimization_config": null, "search_space": null, "time_created": {"__type": "datetime", "value": "2025-08-22 01:17:45.375714"}, "model_predictions": null, "best_arm_predictions": null, "generator_run_type": null, "index": 0, "fit_time": 0.029915104969404638, "gen_time": 0.001768697053194046, "model_key": "Sobol", "model_kwargs": {"deduplicate": true, "seed": 7, "init_position": 13, "scramble": true, "generated_points": {"__type": "ndarray", "value": [[0.1994731277227402, 0.1709322035312653, 0.7493569254875183, 0.1843137741088868, 0.5505224466323853, 0.7656387686729433, 0.36266738176345825, 0.9827781915664673, 0.9238153100013732, 0.15263034403324124], [0.6291084839031099, 0.8461142107844354, 0.4043946657329798, 0.6066899877041579, 0.27238170336931944, 0.036181119270622716, 0.8825333137065171, 0.38501155562698847, 0.23666654527187347, 0.6407865174114704], [0.8967029256746174, 0.40202671475708496, 0.7879031896591187, 0.4813963966444136, 0.22146635968238118, 0.28392115421593184, 0.21865412592887878, 0.1867729406803846, 0.3370565744116902, 0.9361305870115758], [0.46709785331040643, 0.5847778050228953, 0.06994185969233513, 0.8096301704645158, 0.9449426848441362, 0.5231438921764493, 0.542049853131175, 0.7142198998481036, 0.5258839065209031, 0.4247758919373155], [0.2864253520965577, 0.34641040861606615, 0.30515177082270384, 0.9578552264720201, 0.832671188749373, 0.8827668149024248, 0.05342626478523013, 0.09882813785225156, 0.45390066783875216, 0.5298036206513642], [0.8566708099097012, 0.671731756068766, 0.587125695310533, 0.2550224727019668, 0.11127037368714805, 0.17478639353066683, 0.6898064026609063, 0.5011526020243764, 0.6439791088923813, 0.018454088829457774], [0.6242345254868267, 0.0840962631627917, 0.22069836873561144, 0.6294844560325147, 0.3806913644075392, 0.42704641260206694, 0.4004385797306896, 0.8009614059701562, 0.8047587666660547, 0.30892544891685253], [0.053958788514137344, 0.9018490109592675, 0.8756715962663293, 0.08341620210558189, 0.656757011078298, 0.6252616317942739, 0.8582966597750783, 0.328316387720406, 0.12081424705684185, 0.7970867771655321], [0.0950355203822256, 0.482981321401894, 0.16503387689590454, 0.33183847833424823, 0.3402883289381861, 0.5876003690063953, 0.09270065743476154, 0.03901507332921034, 0.43334391620010126, 0.44010977074503904], [0.540189045481384, 0.5351018570363523, 0.9469620399177074, 0.8771435469388962, 0.6182998232543468, 0.35618917923420657, 0.6660352973267437, 0.566339500248432, 0.7422889126464725, 0.9519551554694772], [0.8077815799042583, 0.21309891901910313, 0.3608162458986044, 0.0034290207549930495, 0.887698167935014, 0.10453904792666435, 0.486652941443026, 0.8661484606564046, 0.8314494099467994, 0.7192307421937586], [0.36265833396464603, 0.7727871006354692, 0.5158352646976709, 0.7055605929344893, 0.1643967973068356, 0.841810147278011, 0.7565799644216894, 0.2685034051537514, 0.016370492056012115, 0.23058870062232018], [0.3831744566559792, 0.03431354835629475, 0.8591937543824315, 0.5582648627460004, 0.05804225616157063, 0.7014330141246319, 0.2763925772160292, 0.9185707075521351, 0.9634149745106697, 0.8128808354958892]]}, "fallback_to_sample_polytope": false}, "bridge_kwargs": {"transforms": [{"__type": "Type[Transform]", "index_in_registry": 29, "transform_type": "<class 'ax.modelbridge.transforms.fill_missing_parameters.FillMissingParameters'>"}, {"__type": "Type[Transform]", "index_in_registry": 9, "transform_type": "<class 'ax.modelbridge.transforms.remove_fixed.RemoveFixed'>"}, {"__type": "Type[Transform]", "index_in_registry": 7, "transform_type": "<class 'ax.modelbridge.transforms.choice_encode.OrderedChoiceToIntegerRange'>"}, {"__type": "Type[Transform]", "index_in_registry": 6, "transform_type": "<class 'ax.modelbridge.transforms.one_hot.OneHot'>"}, {"__type": "Type[Transform]", "index_in_registry": 3, "transform_type": "<class 'ax.modelbridge.transforms.int_to_float.IntToFloat'>"}, {"__type": "Type[Transform]", "index_in_registry": 5, "transform_type": "<class 'ax.modelbridge.transforms.log.Log'>"}, {"__type": "Type[Transform]", "index_in_registry": 20, "transform_type": "<class 'ax.modelbridge.transforms.logit.Logit'>"}, {"__type": "Type[Transform]", "index_in_registry": 15, "transform_type": "<class 'ax.modelbridge.transforms.unit_x.UnitX'>"}], "transform_configs": null, "status_quo_name": null, "status_quo_features": null, "optimization_config": null, "fit_out_of_design": false, "fit_abandoned": false, "fit_tracking_metrics": true, "fit_on_init": true}, "gen_metadata": {"model_fit_quality": null, "model_std_quality": null, "model_fit_generalization": null, "model_std_generalization": null}, "model_state_after_gen": {"seed": 7, "init_position": 14, "generated_points": {"__type": "ndarray", "value": [[0.1994731277227402, 0.1709322035312653, 0.7493569254875183, 0.1843137741088868, 0.5505224466323853, 0.7656387686729433, 0.36266738176345825, 0.9827781915664673, 0.9238153100013732, 0.15263034403324124], [0.6291084839031099, 0.8461142107844354, 0.4043946657329798, 0.6066899877041579, 0.27238170336931944, 0.036181119270622716, 0.8825333137065171, 0.38501155562698847, 0.23666654527187347, 0.6407865174114704], [0.8967029256746174, 0.40202671475708496, 0.7879031896591187, 0.4813963966444136, 0.22146635968238118, 0.28392115421593184, 0.21865412592887878, 0.1867729406803846, 0.3370565744116902, 0.9361305870115758], [0.46709785331040643, 0.5847778050228953, 0.06994185969233513, 0.8096301704645158, 0.9449426848441362, 0.5231438921764493, 0.542049853131175, 0.7142198998481036, 0.5258839065209031, 0.4247758919373155], [0.2864253520965577, 0.34641040861606615, 0.30515177082270384, 0.9578552264720201, 0.832671188749373, 0.8827668149024248, 0.05342626478523013, 0.09882813785225156, 0.45390066783875216, 0.5298036206513642], [0.8566708099097012, 0.671731756068766, 0.587125695310533, 0.2550224727019668, 0.11127037368714805, 0.17478639353066683, 0.6898064026609063, 0.5011526020243764, 0.6439791088923813, 0.018454088829457774], [0.6242345254868267, 0.0840962631627917, 0.22069836873561144, 0.6294844560325147, 0.3806913644075392, 0.42704641260206694, 0.4004385797306896, 0.8009614059701562, 0.8047587666660547, 0.30892544891685253], [0.053958788514137344, 0.9018490109592675, 0.8756715962663293, 0.08341620210558189, 0.656757011078298, 0.6252616317942739, 0.8582966597750783, 0.328316387720406, 0.12081424705684185, 0.7970867771655321], [0.0950355203822256, 0.482981321401894, 0.16503387689590454, 0.33183847833424823, 0.3402883289381861, 0.5876003690063953, 0.09270065743476154, 0.03901507332921034, 0.43334391620010126, 0.44010977074503904], [0.540189045481384, 0.5351018570363523, 0.9469620399177074, 0.8771435469388962, 0.6182998232543468, 0.35618917923420657, 0.6660352973267437, 0.566339500248432, 0.7422889126464725, 0.9519551554694772], [0.8077815799042583, 0.21309891901910313, 0.3608162458986044, 0.0034290207549930495, 0.887698167935014, 0.10453904792666435, 0.486652941443026, 0.8661484606564046, 0.8314494099467994, 0.7192307421937586], [0.36265833396464603, 0.7727871006354692, 0.5158352646976709, 0.7055605929344893, 0.1643967973068356, 0.841810147278011, 0.7565799644216894, 0.2685034051537514, 0.016370492056012115, 0.23058870062232018], [0.3831744566559792, 0.03431354835629475, 0.8591937543824315, 0.5582648627460004, 0.05804225616157063, 0.7014330141246319, 0.2763925772160292, 0.9185707075521351, 0.9634149745106697, 0.8128808354958892], [0.9376575704663993, 0.9826662139967083, 0.01427725050598383, 0.22884113434702144, 0.7795121679082513, 0.4954043431207537, 0.9843116402626036, 0.44580408092588186, 0.1495871655642986, 0.3242288026958704]]}}, "generation_step_index": 0, "candidate_metadata_by_arm_signature": null, "generation_node_name": "GenerationStep_0"}, "runner": null, "num_arms_created": 1, "generation_step_index": 0, "properties": {}}, "14": {"__type": "Trial", "index": 14, "trial_type": null, "ttl_seconds": null, "status": {"__type": "TrialStatus", "name": "COMPLETED"}, "time_created": {"__type": "datetime", "value": "2025-08-22 01:22:00.480764"}, "time_completed": {"__type": "datetime", "value": "2025-08-22 01:26:13.994443"}, "time_staged": null, "time_run_started": {"__type": "datetime", "value": "2025-08-22 01:22:00.480941"}, "abandoned_reason": null, "failed_reason": null, "run_metadata": {}, "stop_metadata": {}, "generator_run": {"__type": "GeneratorRun", "arms": [{"__type": "Arm", "parameters": {"sig_N": 0.35834814903791995, "sig_CA": 0.3102708982536569, "sig_HA": 0.2722582978894934, "sig_C": 0.4180783366737887, "sig_O": 0.32983575327321885, "eps_N": 0.531364865500629, "eps_CA": 0.18762359031566977, "eps_HA": 0.09383439765058457, "eps_C": 0.23405077240087088, "eps_O": 0.524005016259402, "sig_H": 0.0, "eps_H": 0.0}, "name": "14_0"}], "weights": [1.0], "optimization_config": null, "search_space": null, "time_created": {"__type": "datetime", "value": "2025-08-22 01:22:00.479478"}, "model_predictions": null, "best_arm_predictions": null, "generator_run_type": null, "index": 0, "fit_time": 0.028131859027780592, "gen_time": 0.0016991770826280117, "model_key": "Sobol", "model_kwargs": {"deduplicate": true, "seed": 7, "init_position": 14, "scramble": true, "generated_points": {"__type": "ndarray", "value": [[0.1994731277227402, 0.1709322035312653, 0.7493569254875183, 0.1843137741088868, 0.5505224466323853, 0.7656387686729433, 0.36266738176345825, 0.9827781915664673, 0.9238153100013732, 0.15263034403324124], [0.6291084839031099, 0.8461142107844354, 0.4043946657329798, 0.6066899877041579, 0.27238170336931944, 0.036181119270622716, 0.8825333137065171, 0.38501155562698847, 0.23666654527187347, 0.6407865174114704], [0.8967029256746174, 0.40202671475708496, 0.7879031896591187, 0.4813963966444136, 0.22146635968238118, 0.28392115421593184, 0.21865412592887878, 0.1867729406803846, 0.3370565744116902, 0.9361305870115758], [0.46709785331040643, 0.5847778050228953, 0.06994185969233513, 0.8096301704645158, 0.9449426848441362, 0.5231438921764493, 0.542049853131175, 0.7142198998481036, 0.5258839065209031, 0.4247758919373155], [0.2864253520965577, 0.34641040861606615, 0.30515177082270384, 0.9578552264720201, 0.832671188749373, 0.8827668149024248, 0.05342626478523013, 0.09882813785225156, 0.45390066783875216, 0.5298036206513642], [0.8566708099097012, 0.671731756068766, 0.587125695310533, 0.2550224727019668, 0.11127037368714805, 0.17478639353066683, 0.6898064026609063, 0.5011526020243764, 0.6439791088923813, 0.018454088829457774], [0.6242345254868267, 0.0840962631627917, 0.22069836873561144, 0.6294844560325147, 0.3806913644075392, 0.42704641260206694, 0.4004385797306896, 0.8009614059701562, 0.8047587666660547, 0.30892544891685253], [0.053958788514137344, 0.9018490109592675, 0.8756715962663293, 0.08341620210558189, 0.656757011078298, 0.6252616317942739, 0.8582966597750783, 0.328316387720406, 0.12081424705684185, 0.7970867771655321], [0.0950355203822256, 0.482981321401894, 0.16503387689590454, 0.33183847833424823, 0.3402883289381861, 0.5876003690063953, 0.09270065743476154, 0.03901507332921034, 0.43334391620010126, 0.44010977074503904], [0.540189045481384, 0.5351018570363523, 0.9469620399177074, 0.8771435469388962, 0.6182998232543468, 0.35618917923420657, 0.6660352973267437, 0.566339500248432, 0.7422889126464725, 0.9519551554694772], [0.8077815799042583, 0.21309891901910313, 0.3608162458986044, 0.0034290207549930495, 0.887698167935014, 0.10453904792666435, 0.486652941443026, 0.8661484606564046, 0.8314494099467994, 0.7192307421937586], [0.36265833396464603, 0.7727871006354692, 0.5158352646976709, 0.7055605929344893, 0.1643967973068356, 0.841810147278011, 0.7565799644216894, 0.2685034051537514, 0.016370492056012115, 0.23058870062232018], [0.3831744566559792, 0.03431354835629475, 0.8591937543824315, 0.5582648627460004, 0.05804225616157063, 0.7014330141246319, 0.2763925772160292, 0.9185707075521351, 0.9634149745106697, 0.8128808354958892], [0.9376575704663993, 0.9826662139967083, 0.01427725050598383, 0.22884113434702144, 0.7795121679082513, 0.4954043431207537, 0.9843116402626036, 0.44580408092588186, 0.1495871655642986, 0.3242288026958704]]}, "fallback_to_sample_polytope": false}, "bridge_kwargs": {"transforms": [{"__type": "Type[Transform]", "index_in_registry": 29, "transform_type": "<class 'ax.modelbridge.transforms.fill_missing_parameters.FillMissingParameters'>"}, {"__type": "Type[Transform]", "index_in_registry": 9, "transform_type": "<class 'ax.modelbridge.transforms.remove_fixed.RemoveFixed'>"}, {"__type": "Type[Transform]", "index_in_registry": 7, "transform_type": "<class 'ax.modelbridge.transforms.choice_encode.OrderedChoiceToIntegerRange'>"}, {"__type": "Type[Transform]", "index_in_registry": 6, "transform_type": "<class 'ax.modelbridge.transforms.one_hot.OneHot'>"}, {"__type": "Type[Transform]", "index_in_registry": 3, "transform_type": "<class 'ax.modelbridge.transforms.int_to_float.IntToFloat'>"}, {"__type": "Type[Transform]", "index_in_registry": 5, "transform_type": "<class 'ax.modelbridge.transforms.log.Log'>"}, {"__type": "Type[Transform]", "index_in_registry": 20, "transform_type": "<class 'ax.modelbridge.transforms.logit.Logit'>"}, {"__type": "Type[Transform]", "index_in_registry": 15, "transform_type": "<class 'ax.modelbridge.transforms.unit_x.UnitX'>"}], "transform_configs": null, "status_quo_name": null, "status_quo_features": null, "optimization_config": null, "fit_out_of_design": false, "fit_abandoned": false, "fit_tracking_metrics": true, "fit_on_init": true}, "gen_metadata": {"model_fit_quality": null, "model_std_quality": null, "model_fit_generalization": null, "model_std_generalization": null}, "model_state_after_gen": {"seed": 7, "init_position": 15, "generated_points": {"__type": "ndarray", "value": [[0.1994731277227402, 0.1709322035312653, 0.7493569254875183, 0.1843137741088868, 0.5505224466323853, 0.7656387686729433, 0.36266738176345825, 0.9827781915664673, 0.9238153100013732, 0.15263034403324124], [0.6291084839031099, 0.8461142107844354, 0.4043946657329798, 0.6066899877041579, 0.27238170336931944, 0.036181119270622716, 0.8825333137065171, 0.38501155562698847, 0.23666654527187347, 0.6407865174114704], [0.8967029256746174, 0.40202671475708496, 0.7879031896591187, 0.4813963966444136, 0.22146635968238118, 0.28392115421593184, 0.21865412592887878, 0.1867729406803846, 0.3370565744116902, 0.9361305870115758], [0.46709785331040643, 0.5847778050228953, 0.06994185969233513, 0.8096301704645158, 0.9449426848441362, 0.5231438921764493, 0.542049853131175, 0.7142198998481036, 0.5258839065209031, 0.4247758919373155], [0.2864253520965577, 0.34641040861606615, 0.30515177082270384, 0.9578552264720201, 0.832671188749373, 0.8827668149024248, 0.05342626478523013, 0.09882813785225156, 0.45390066783875216, 0.5298036206513642], [0.8566708099097012, 0.671731756068766, 0.587125695310533, 0.2550224727019668, 0.11127037368714805, 0.17478639353066683, 0.6898064026609063, 0.5011526020243764, 0.6439791088923813, 0.018454088829457774], [0.6242345254868267, 0.0840962631627917, 0.22069836873561144, 0.6294844560325147, 0.3806913644075392, 0.42704641260206694, 0.4004385797306896, 0.8009614059701562, 0.8047587666660547, 0.30892544891685253], [0.053958788514137344, 0.9018490109592675, 0.8756715962663293, 0.08341620210558189, 0.656757011078298, 0.6252616317942739, 0.8582966597750783, 0.328316387720406, 0.12081424705684185, 0.7970867771655321], [0.0950355203822256, 0.482981321401894, 0.16503387689590454, 0.33183847833424823, 0.3402883289381861, 0.5876003690063953, 0.09270065743476154, 0.03901507332921034, 0.43334391620010126, 0.44010977074503904], [0.540189045481384, 0.5351018570363523, 0.9469620399177074, 0.8771435469388962, 0.6182998232543468, 0.35618917923420657, 0.6660352973267437, 0.566339500248432, 0.7422889126464725, 0.9519551554694772], [0.8077815799042583, 0.21309891901910313, 0.3608162458986044, 0.0034290207549930495, 0.887698167935014, 0.10453904792666435, 0.486652941443026, 0.8661484606564046, 0.8314494099467994, 0.7192307421937586], [0.36265833396464603, 0.7727871006354692, 0.5158352646976709, 0.7055605929344893, 0.1643967973068356, 0.841810147278011, 0.7565799644216894, 0.2685034051537514, 0.016370492056012115, 0.23058870062232018], [0.3831744566559792, 0.03431354835629475, 0.8591937543824315, 0.5582648627460004, 0.05804225616157063, 0.7014330141246319, 0.2763925772160292, 0.9185707075521351, 0.9634149745106697, 0.8128808354958892], [0.9376575704663993, 0.9826662139967083, 0.01427725050598383, 0.22884113434702144, 0.7795121679082513, 0.4954043431207537, 0.9843116402626036, 0.44580408092588186, 0.1495871655642986, 0.3242288026958704], [0.7052193786948919, 0.27297656144946814, 0.6780663831159472, 0.8553709108382462, 0.728619954548776, 0.24705441668629646, 0.17944112606346604, 0.2475653095170855, 0.2991353878751397, 0.09638192690908903]]}}, "generation_step_index": 0, "candidate_metadata_by_arm_signature": null, "generation_node_name": "GenerationStep_0"}, "runner": null, "num_arms_created": 1, "generation_step_index": 0, "properties": {}}, "15": {"__type": "Trial", "index": 15, "trial_type": null, "ttl_seconds": null, "status": {"__type": "TrialStatus", "name": "COMPLETED"}, "time_created": {"__type": "datetime", "value": "2025-08-22 01:26:14.722122"}, "time_completed": {"__type": "datetime", "value": "2025-08-22 01:31:01.016888"}, "time_staged": null, "time_run_started": {"__type": "datetime", "value": "2025-08-22 01:26:14.722294"}, "abandoned_reason": null, "failed_reason": null, "run_metadata": {}, "stop_metadata": {}, "generator_run": {"__type": "GeneratorRun", "arms": [{"__type": "Arm", "parameters": {"sig_N": 0.2682397226803005, "sig_CA": 0.38740819324739273, "sig_HA": 0.24500740773510188, "sig_C": 0.3428843406238593, "sig_O": 0.28896102753281594, "eps_N": 1.029380984268263, "eps_CA": 0.29430330701905494, "eps_HA": 0.14434954464130106, "eps_C": 0.3254730389977246, "eps_O": 0.9737240794933588, "sig_H": 0.0, "eps_H": 0.0}, "name": "15_0"}], "weights": [1.0], "optimization_config": null, "search_space": null, "time_created": {"__type": "datetime", "value": "2025-08-22 01:26:14.720782"}, "model_predictions": null, "best_arm_predictions": null, "generator_run_type": null, "index": 0, "fit_time": 0.030490990146063268, "gen_time": 0.0016803420148789883, "model_key": "Sobol", "model_kwargs": {"deduplicate": true, "seed": 7, "init_position": 15, "scramble": true, "generated_points": {"__type": "ndarray", "value": [[0.1994731277227402, 0.1709322035312653, 0.7493569254875183, 0.1843137741088868, 0.5505224466323853, 0.7656387686729433, 0.36266738176345825, 0.9827781915664673, 0.9238153100013732, 0.15263034403324124], [0.6291084839031099, 0.8461142107844354, 0.4043946657329798, 0.6066899877041579, 0.27238170336931944, 0.036181119270622716, 0.8825333137065171, 0.38501155562698847, 0.23666654527187347, 0.6407865174114704], [0.8967029256746174, 0.40202671475708496, 0.7879031896591187, 0.4813963966444136, 0.22146635968238118, 0.28392115421593184, 0.21865412592887878, 0.1867729406803846, 0.3370565744116902, 0.9361305870115758], [0.46709785331040643, 0.5847778050228953, 0.06994185969233513, 0.8096301704645158, 0.9449426848441362, 0.5231438921764493, 0.542049853131175, 0.7142198998481036, 0.5258839065209031, 0.4247758919373155], [0.2864253520965577, 0.34641040861606615, 0.30515177082270384, 0.9578552264720201, 0.832671188749373, 0.8827668149024248, 0.05342626478523013, 0.09882813785225156, 0.45390066783875216, 0.5298036206513642], [0.8566708099097012, 0.671731756068766, 0.587125695310533, 0.2550224727019668, 0.11127037368714805, 0.17478639353066683, 0.6898064026609063, 0.5011526020243764, 0.6439791088923813, 0.018454088829457774], [0.6242345254868267, 0.0840962631627917, 0.22069836873561144, 0.6294844560325147, 0.3806913644075392, 0.42704641260206694, 0.4004385797306896, 0.8009614059701562, 0.8047587666660547, 0.30892544891685253], [0.053958788514137344, 0.9018490109592675, 0.8756715962663293, 0.08341620210558189, 0.656757011078298, 0.6252616317942739, 0.8582966597750783, 0.328316387720406, 0.12081424705684185, 0.7970867771655321], [0.0950355203822256, 0.482981321401894, 0.16503387689590454, 0.33183847833424823, 0.3402883289381861, 0.5876003690063953, 0.09270065743476154, 0.03901507332921034, 0.43334391620010126, 0.44010977074503904], [0.540189045481384, 0.5351018570363523, 0.9469620399177074, 0.8771435469388962, 0.6182998232543468, 0.35618917923420657, 0.6660352973267437, 0.566339500248432, 0.7422889126464725, 0.9519551554694772], [0.8077815799042583, 0.21309891901910313, 0.3608162458986044, 0.0034290207549930495, 0.887698167935014, 0.10453904792666435, 0.486652941443026, 0.8661484606564046, 0.8314494099467994, 0.7192307421937586], [0.36265833396464603, 0.7727871006354692, 0.5158352646976709, 0.7055605929344893, 0.1643967973068356, 0.841810147278011, 0.7565799644216894, 0.2685034051537514, 0.016370492056012115, 0.23058870062232018], [0.3831744566559792, 0.03431354835629475, 0.8591937543824315, 0.5582648627460004, 0.05804225616157063, 0.7014330141246319, 0.2763925772160292, 0.9185707075521351, 0.9634149745106697, 0.8128808354958892], [0.9376575704663993, 0.9826662139967083, 0.01427725050598383, 0.22884113434702144, 0.7795121679082513, 0.4954043431207537, 0.9843116402626036, 0.44580408092588186, 0.1495871655642986, 0.3242288026958704], [0.7052193786948919, 0.27297656144946814, 0.6780663831159472, 0.8553709108382462, 0.728619954548776, 0.24705441668629646, 0.17944112606346604, 0.2475653095170855, 0.2991353878751397, 0.09638192690908903]]}, "fallback_to_sample_polytope": false}, "bridge_kwargs": {"transforms": [{"__type": "Type[Transform]", "index_in_registry": 29, "transform_type": "<class 'ax.modelbridge.transforms.fill_missing_parameters.FillMissingParameters'>"}, {"__type": "Type[Transform]", "index_in_registry": 9, "transform_type": "<class 'ax.modelbridge.transforms.remove_fixed.RemoveFixed'>"}, {"__type": "Type[Transform]", "index_in_registry": 7, "transform_type": "<class 'ax.modelbridge.transforms.choice_encode.OrderedChoiceToIntegerRange'>"}, {"__type": "Type[Transform]", "index_in_registry": 6, "transform_type": "<class 'ax.modelbridge.transforms.one_hot.OneHot'>"}, {"__type": "Type[Transform]", "index_in_registry": 3, "transform_type": "<class 'ax.modelbridge.transforms.int_to_float.IntToFloat'>"}, {"__type": "Type[Transform]", "index_in_registry": 5, "transform_type": "<class 'ax.modelbridge.transforms.log.Log'>"}, {"__type": "Type[Transform]", "index_in_registry": 20, "transform_type": "<class 'ax.modelbridge.transforms.logit.Logit'>"}, {"__type": "Type[Transform]", "index_in_registry": 15, "transform_type": "<class 'ax.modelbridge.transforms.unit_x.UnitX'>"}], "transform_configs": null, "status_quo_name": null, "status_quo_features": null, "optimization_config": null, "fit_out_of_design": false, "fit_abandoned": false, "fit_tracking_metrics": true, "fit_on_init": true}, "gen_metadata": {"model_fit_quality": null, "model_std_quality": null, "model_fit_generalization": null, "model_std_generalization": null}, "model_state_after_gen": {"seed": 7, "init_position": 16, "generated_points": {"__type": "ndarray", "value": [[0.1994731277227402, 0.1709322035312653, 0.7493569254875183, 0.1843137741088868, 0.5505224466323853, 0.7656387686729433, 0.36266738176345825, 0.9827781915664673, 0.9238153100013732, 0.15263034403324124], [0.6291084839031099, 0.8461142107844354, 0.4043946657329798, 0.6066899877041579, 0.27238170336931944, 0.036181119270622716, 0.8825333137065171, 0.38501155562698847, 0.23666654527187347, 0.6407865174114704], [0.8967029256746174, 0.40202671475708496, 0.7879031896591187, 0.4813963966444136, 0.22146635968238118, 0.28392115421593184, 0.21865412592887878, 0.1867729406803846, 0.3370565744116902, 0.9361305870115758], [0.46709785331040643, 0.5847778050228953, 0.06994185969233513, 0.8096301704645158, 0.9449426848441362, 0.5231438921764493, 0.542049853131175, 0.7142198998481036, 0.5258839065209031, 0.4247758919373155], [0.2864253520965577, 0.34641040861606615, 0.30515177082270384, 0.9578552264720201, 0.832671188749373, 0.8827668149024248, 0.05342626478523013, 0.09882813785225156, 0.45390066783875216, 0.5298036206513642], [0.8566708099097012, 0.671731756068766, 0.587125695310533, 0.2550224727019668, 0.11127037368714805, 0.17478639353066683, 0.6898064026609063, 0.5011526020243764, 0.6439791088923813, 0.018454088829457774], [0.6242345254868267, 0.0840962631627917, 0.22069836873561144, 0.6294844560325147, 0.3806913644075392, 0.42704641260206694, 0.4004385797306896, 0.8009614059701562, 0.8047587666660547, 0.30892544891685253], [0.053958788514137344, 0.9018490109592675, 0.8756715962663293, 0.08341620210558189, 0.656757011078298, 0.6252616317942739, 0.8582966597750783, 0.328316387720406, 0.12081424705684185, 0.7970867771655321], [0.0950355203822256, 0.482981321401894, 0.16503387689590454, 0.33183847833424823, 0.3402883289381861, 0.5876003690063953, 0.09270065743476154, 0.03901507332921034, 0.43334391620010126, 0.44010977074503904], [0.540189045481384, 0.5351018570363523, 0.9469620399177074, 0.8771435469388962, 0.6182998232543468, 0.35618917923420657, 0.6660352973267437, 0.566339500248432, 0.7422889126464725, 0.9519551554694772], [0.8077815799042583, 0.21309891901910313, 0.3608162458986044, 0.0034290207549930495, 0.887698167935014, 0.10453904792666435, 0.486652941443026, 0.8661484606564046, 0.8314494099467994, 0.7192307421937586], [0.36265833396464603, 0.7727871006354692, 0.5158352646976709, 0.7055605929344893, 0.1643967973068356, 0.841810147278011, 0.7565799644216894, 0.2685034051537514, 0.016370492056012115, 0.23058870062232018], [0.3831744566559792, 0.03431354835629475, 0.8591937543824315, 0.5582648627460004, 0.05804225616157063, 0.7014330141246319, 0.2763925772160292, 0.9185707075521351, 0.9634149745106697, 0.8128808354958892], [0.9376575704663993, 0.9826662139967083, 0.01427725050598383, 0.22884113434702144, 0.7795121679082513, 0.4954043431207537, 0.9843116402626036, 0.44580408092588186, 0.1495871655642986, 0.3242288026958704], [0.7052193786948919, 0.27297656144946814, 0.6780663831159472, 0.8553709108382462, 0.728619954548776, 0.24705441668629646, 0.17944112606346604, 0.2475653095170855, 0.2991353878751397, 0.09638192690908903], [0.15070598572492602, 0.7137611042708156, 0.46005926188081503, 0.4317427640780807, 0.45243937522172945, 0.947223293595016, 0.5657602809369565, 0.6500123059377075, 0.611284618265927, 0.6082173353061081]]}}, "generation_step_index": 0, "candidate_metadata_by_arm_signature": null, "generation_node_name": "GenerationStep_0"}, "runner": null, "num_arms_created": 1, "generation_step_index": 0, "properties": {}}, "16": {"__type": "Trial", "index": 16, "trial_type": null, "ttl_seconds": null, "status": {"__type": "TrialStatus", "name": "COMPLETED"}, "time_created": {"__type": "datetime", "value": "2025-08-22 01:31:01.721498"}, "time_completed": {"__type": "datetime", "value": "2025-08-22 01:35:23.667899"}, "time_staged": null, "time_run_started": {"__type": "datetime", "value": "2025-08-22 01:31:01.721672"}, "abandoned_reason": null, "failed_reason": null, "run_metadata": {}, "stop_metadata": {}, "generator_run": {"__type": "GeneratorRun", "arms": [{"__type": "Arm", "parameters": {"sig_N": 0.2736592033412308, "sig_CA": 0.31366809762548653, "sig_HA": 0.3117027117405087, "sig_C": 0.3835324957966804, "sig_O": 0.36688906510546804, "eps_N": 0.6809397557450086, "eps_CA": 0.3947658270316422, "eps_HA": 0.08826519866511226, "eps_C": 0.3503854239223152, "eps_O": 0.48285237454645336, "sig_H": 0.0, "eps_H": 0.0}, "name": "16_0"}], "weights": [1.0], "optimization_config": null, "search_space": null, "time_created": {"__type": "datetime", "value": "2025-08-22 01:31:01.720104"}, "model_predictions": null, "best_arm_predictions": null, "generator_run_type": null, "index": 0, "fit_time": 0.03290742204990238, "gen_time": 0.0016834980342537165, "model_key": "Sobol", "model_kwargs": {"deduplicate": true, "seed": 7, "init_position": 16, "scramble": true, "generated_points": {"__type": "ndarray", "value": [[0.1994731277227402, 0.1709322035312653, 0.7493569254875183, 0.1843137741088868, 0.5505224466323853, 0.7656387686729433, 0.36266738176345825, 0.9827781915664673, 0.9238153100013732, 0.15263034403324124], [0.6291084839031099, 0.8461142107844354, 0.4043946657329798, 0.6066899877041579, 0.27238170336931944, 0.036181119270622716, 0.8825333137065171, 0.38501155562698847, 0.23666654527187347, 0.6407865174114704], [0.8967029256746174, 0.40202671475708496, 0.7879031896591187, 0.4813963966444136, 0.22146635968238118, 0.28392115421593184, 0.21865412592887878, 0.1867729406803846, 0.3370565744116902, 0.9361305870115758], [0.46709785331040643, 0.5847778050228953, 0.06994185969233513, 0.8096301704645158, 0.9449426848441362, 0.5231438921764493, 0.542049853131175, 0.7142198998481036, 0.5258839065209031, 0.4247758919373155], [0.2864253520965577, 0.34641040861606615, 0.30515177082270384, 0.9578552264720201, 0.832671188749373, 0.8827668149024248, 0.05342626478523013, 0.09882813785225156, 0.45390066783875216, 0.5298036206513642], [0.8566708099097012, 0.671731756068766, 0.587125695310533, 0.2550224727019668, 0.11127037368714805, 0.17478639353066683, 0.6898064026609063, 0.5011526020243764, 0.6439791088923813, 0.018454088829457774], [0.6242345254868267, 0.0840962631627917, 0.22069836873561144, 0.6294844560325147, 0.3806913644075392, 0.42704641260206694, 0.4004385797306896, 0.8009614059701562, 0.8047587666660547, 0.30892544891685253], [0.053958788514137344, 0.9018490109592675, 0.8756715962663293, 0.08341620210558189, 0.656757011078298, 0.6252616317942739, 0.8582966597750783, 0.328316387720406, 0.12081424705684185, 0.7970867771655321], [0.0950355203822256, 0.482981321401894, 0.16503387689590454, 0.33183847833424823, 0.3402883289381861, 0.5876003690063953, 0.09270065743476154, 0.03901507332921034, 0.43334391620010126, 0.44010977074503904], [0.540189045481384, 0.5351018570363523, 0.9469620399177074, 0.8771435469388962, 0.6182998232543468, 0.35618917923420657, 0.6660352973267437, 0.566339500248432, 0.7422889126464725, 0.9519551554694772], [0.8077815799042583, 0.21309891901910313, 0.3608162458986044, 0.0034290207549930495, 0.887698167935014, 0.10453904792666435, 0.486652941443026, 0.8661484606564046, 0.8314494099467994, 0.7192307421937586], [0.36265833396464603, 0.7727871006354692, 0.5158352646976709, 0.7055605929344893, 0.1643967973068356, 0.841810147278011, 0.7565799644216894, 0.2685034051537514, 0.016370492056012115, 0.23058870062232018], [0.3831744566559792, 0.03431354835629475, 0.8591937543824315, 0.5582648627460004, 0.05804225616157063, 0.7014330141246319, 0.2763925772160292, 0.9185707075521351, 0.9634149745106697, 0.8128808354958892], [0.9376575704663993, 0.9826662139967083, 0.01427725050598383, 0.22884113434702144, 0.7795121679082513, 0.4954043431207537, 0.9843116402626036, 0.44580408092588186, 0.1495871655642986, 0.3242288026958704], [0.7052193786948919, 0.27297656144946814, 0.6780663831159472, 0.8553709108382462, 0.728619954548776, 0.24705441668629646, 0.17944112606346604, 0.2475653095170855, 0.2991353878751397, 0.09638192690908903], [0.15070598572492602, 0.7137611042708156, 0.46005926188081503, 0.4317427640780807, 0.45243937522172945, 0.947223293595016, 0.5657602809369565, 0.6500123059377075, 0.611284618265927, 0.6082173353061081]]}, "fallback_to_sample_polytope": false}, "bridge_kwargs": {"transforms": [{"__type": "Type[Transform]", "index_in_registry": 29, "transform_type": "<class 'ax.modelbridge.transforms.fill_missing_parameters.FillMissingParameters'>"}, {"__type": "Type[Transform]", "index_in_registry": 9, "transform_type": "<class 'ax.modelbridge.transforms.remove_fixed.RemoveFixed'>"}, {"__type": "Type[Transform]", "index_in_registry": 7, "transform_type": "<class 'ax.modelbridge.transforms.choice_encode.OrderedChoiceToIntegerRange'>"}, {"__type": "Type[Transform]", "index_in_registry": 6, "transform_type": "<class 'ax.modelbridge.transforms.one_hot.OneHot'>"}, {"__type": "Type[Transform]", "index_in_registry": 3, "transform_type": "<class 'ax.modelbridge.transforms.int_to_float.IntToFloat'>"}, {"__type": "Type[Transform]", "index_in_registry": 5, "transform_type": "<class 'ax.modelbridge.transforms.log.Log'>"}, {"__type": "Type[Transform]", "index_in_registry": 20, "transform_type": "<class 'ax.modelbridge.transforms.logit.Logit'>"}, {"__type": "Type[Transform]", "index_in_registry": 15, "transform_type": "<class 'ax.modelbridge.transforms.unit_x.UnitX'>"}], "transform_configs": null, "status_quo_name": null, "status_quo_features": null, "optimization_config": null, "fit_out_of_design": false, "fit_abandoned": false, "fit_tracking_metrics": true, "fit_on_init": true}, "gen_metadata": {"model_fit_quality": null, "model_std_quality": null, "model_fit_generalization": null, "model_std_generalization": null}, "model_state_after_gen": {"seed": 7, "init_position": 17, "generated_points": {"__type": "ndarray", "value": [[0.1994731277227402, 0.1709322035312653, 0.7493569254875183, 0.1843137741088868, 0.5505224466323853, 0.7656387686729433, 0.36266738176345825, 0.9827781915664673, 0.9238153100013732, 0.15263034403324124], [0.6291084839031099, 0.8461142107844354, 0.4043946657329798, 0.6066899877041579, 0.27238170336931944, 0.036181119270622716, 0.8825333137065171, 0.38501155562698847, 0.23666654527187347, 0.6407865174114704], [0.8967029256746174, 0.40202671475708496, 0.7879031896591187, 0.4813963966444136, 0.22146635968238118, 0.28392115421593184, 0.21865412592887878, 0.1867729406803846, 0.3370565744116902, 0.9361305870115758], [0.46709785331040643, 0.5847778050228953, 0.06994185969233513, 0.8096301704645158, 0.9449426848441362, 0.5231438921764493, 0.542049853131175, 0.7142198998481036, 0.5258839065209031, 0.4247758919373155], [0.2864253520965577, 0.34641040861606615, 0.30515177082270384, 0.9578552264720201, 0.832671188749373, 0.8827668149024248, 0.05342626478523013, 0.09882813785225156, 0.45390066783875216, 0.5298036206513642], [0.8566708099097012, 0.671731756068766, 0.587125695310533, 0.2550224727019668, 0.11127037368714805, 0.17478639353066683, 0.6898064026609063, 0.5011526020243764, 0.6439791088923813, 0.018454088829457774], [0.6242345254868267, 0.0840962631627917, 0.22069836873561144, 0.6294844560325147, 0.3806913644075392, 0.42704641260206694, 0.4004385797306896, 0.8009614059701562, 0.8047587666660547, 0.30892544891685253], [0.053958788514137344, 0.9018490109592675, 0.8756715962663293, 0.08341620210558189, 0.656757011078298, 0.6252616317942739, 0.8582966597750783, 0.328316387720406, 0.12081424705684185, 0.7970867771655321], [0.0950355203822256, 0.482981321401894, 0.16503387689590454, 0.33183847833424823, 0.3402883289381861, 0.5876003690063953, 0.09270065743476154, 0.03901507332921034, 0.43334391620010126, 0.44010977074503904], [0.540189045481384, 0.5351018570363523, 0.9469620399177074, 0.8771435469388962, 0.6182998232543468, 0.35618917923420657, 0.6660352973267437, 0.566339500248432, 0.7422889126464725, 0.9519551554694772], [0.8077815799042583, 0.21309891901910313, 0.3608162458986044, 0.0034290207549930495, 0.887698167935014, 0.10453904792666435, 0.486652941443026, 0.8661484606564046, 0.8314494099467994, 0.7192307421937586], [0.36265833396464603, 0.7727871006354692, 0.5158352646976709, 0.7055605929344893, 0.1643967973068356, 0.841810147278011, 0.7565799644216894, 0.2685034051537514, 0.016370492056012115, 0.23058870062232018], [0.3831744566559792, 0.03431354835629475, 0.8591937543824315, 0.5582648627460004, 0.05804225616157063, 0.7014330141246319, 0.2763925772160292, 0.9185707075521351, 0.9634149745106697, 0.8128808354958892], [0.9376575704663993, 0.9826662139967083, 0.01427725050598383, 0.22884113434702144, 0.7795121679082513, 0.4954043431207537, 0.9843116402626036, 0.44580408092588186, 0.1495871655642986, 0.3242288026958704], [0.7052193786948919, 0.27297656144946814, 0.6780663831159472, 0.8553709108382462, 0.728619954548776, 0.24705441668629646, 0.17944112606346604, 0.2475653095170855, 0.2991353878751397, 0.09638192690908903], [0.15070598572492602, 0.7137611042708156, 0.46005926188081503, 0.4317427640780807, 0.45243937522172945, 0.947223293595016, 0.5657602809369565, 0.6500123059377075, 0.611284618265927, 0.6082173353061081], [0.18405663594603547, 0.29238912928849464, 0.9936216939240694, 0.6607464551925658, 0.9789801696315408, 0.45734416227787733, 0.9295651074498891, 0.20319629274308684, 0.6963446596637369, 0.04954517725855113]]}}, "generation_step_index": 0, "candidate_metadata_by_arm_signature": null, "generation_node_name": "GenerationStep_0"}, "runner": null, "num_arms_created": 1, "generation_step_index": 0, "properties": {}}, "17": {"__type": "Trial", "index": 17, "trial_type": null, "ttl_seconds": null, "status": {"__type": "TrialStatus", "name": "COMPLETED"}, "time_created": {"__type": "datetime", "value": "2025-08-22 01:35:24.435256"}, "time_completed": {"__type": "datetime", "value": "2025-08-22 01:40:15.194573"}, "time_staged": null, "time_run_started": {"__type": "datetime", "value": "2025-08-22 01:35:24.435444"}, "abandoned_reason": null, "failed_reason": null, "run_metadata": {}, "stop_metadata": {}, "generator_run": {"__type": "GeneratorRun", "arms": [{"__type": "Arm", "parameters": {"sig_N": 0.3637299896450713, "sig_CA": 0.3893140367232263, "sig_HA": 0.2060819750186056, "sig_C": 0.28659992285771296, "sig_O": 0.25194442190974947, "eps_N": 0.8678200123283268, "eps_CA": 0.22523307030308248, "eps_HA": 0.14759154711440206, "eps_C": 0.2593206790388375, "eps_O": 0.9325714623293281, "sig_H": 0.0, "eps_H": 0.0}, "name": "17_0"}], "weights": [1.0], "optimization_config": null, "search_space": null, "time_created": {"__type": "datetime", "value": "2025-08-22 01:35:24.433777"}, "model_predictions": null, "best_arm_predictions": null, "generator_run_type": null, "index": 0, "fit_time": 0.035639820038340986, "gen_time": 0.0018937239656224847, "model_key": "Sobol", "model_kwargs": {"deduplicate": true, "seed": 7, "init_position": 17, "scramble": true, "generated_points": {"__type": "ndarray", "value": [[0.1994731277227402, 0.1709322035312653, 0.7493569254875183, 0.1843137741088868, 0.5505224466323853, 0.7656387686729433, 0.36266738176345825, 0.9827781915664673, 0.9238153100013732, 0.15263034403324124], [0.6291084839031099, 0.8461142107844354, 0.4043946657329798, 0.6066899877041579, 0.27238170336931944, 0.036181119270622716, 0.8825333137065171, 0.38501155562698847, 0.23666654527187347, 0.6407865174114704], [0.8967029256746174, 0.40202671475708496, 0.7879031896591187, 0.4813963966444136, 0.22146635968238118, 0.28392115421593184, 0.21865412592887878, 0.1867729406803846, 0.3370565744116902, 0.9361305870115758], [0.46709785331040643, 0.5847778050228953, 0.06994185969233513, 0.8096301704645158, 0.9449426848441362, 0.5231438921764493, 0.542049853131175, 0.7142198998481036, 0.5258839065209031, 0.4247758919373155], [0.2864253520965577, 0.34641040861606615, 0.30515177082270384, 0.9578552264720201, 0.832671188749373, 0.8827668149024248, 0.05342626478523013, 0.09882813785225156, 0.45390066783875216, 0.5298036206513642], [0.8566708099097012, 0.671731756068766, 0.587125695310533, 0.2550224727019668, 0.11127037368714805, 0.17478639353066683, 0.6898064026609063, 0.5011526020243764, 0.6439791088923813, 0.018454088829457774], [0.6242345254868267, 0.0840962631627917, 0.22069836873561144, 0.6294844560325147, 0.3806913644075392, 0.42704641260206694, 0.4004385797306896, 0.8009614059701562, 0.8047587666660547, 0.30892544891685253], [0.053958788514137344, 0.9018490109592675, 0.8756715962663293, 0.08341620210558189, 0.656757011078298, 0.6252616317942739, 0.8582966597750783, 0.328316387720406, 0.12081424705684185, 0.7970867771655321], [0.0950355203822256, 0.482981321401894, 0.16503387689590454, 0.33183847833424823, 0.3402883289381861, 0.5876003690063953, 0.09270065743476154, 0.03901507332921034, 0.43334391620010126, 0.44010977074503904], [0.540189045481384, 0.5351018570363523, 0.9469620399177074, 0.8771435469388962, 0.6182998232543468, 0.35618917923420657, 0.6660352973267437, 0.566339500248432, 0.7422889126464725, 0.9519551554694772], [0.8077815799042583, 0.21309891901910313, 0.3608162458986044, 0.0034290207549930495, 0.887698167935014, 0.10453904792666435, 0.486652941443026, 0.8661484606564046, 0.8314494099467994, 0.7192307421937586], [0.36265833396464603, 0.7727871006354692, 0.5158352646976709, 0.7055605929344893, 0.1643967973068356, 0.841810147278011, 0.7565799644216894, 0.2685034051537514, 0.016370492056012115, 0.23058870062232018], [0.3831744566559792, 0.03431354835629475, 0.8591937543824315, 0.5582648627460004, 0.05804225616157063, 0.7014330141246319, 0.2763925772160292, 0.9185707075521351, 0.9634149745106697, 0.8128808354958892], [0.9376575704663993, 0.9826662139967083, 0.01427725050598383, 0.22884113434702144, 0.7795121679082513, 0.4954043431207537, 0.9843116402626036, 0.44580408092588186, 0.1495871655642986, 0.3242288026958704], [0.7052193786948919, 0.27297656144946814, 0.6780663831159472, 0.8553709108382462, 0.728619954548776, 0.24705441668629646, 0.17944112606346604, 0.2475653095170855, 0.2991353878751397, 0.09638192690908903], [0.15070598572492602, 0.7137611042708156, 0.46005926188081503, 0.4317427640780807, 0.45243937522172945, 0.947223293595016, 0.5657602809369565, 0.6500123059377075, 0.611284618265927, 0.6082173353061081], [0.18405663594603547, 0.29238912928849464, 0.9936216939240694, 0.6607464551925658, 0.9789801696315408, 0.45734416227787733, 0.9295651074498891, 0.20319629274308684, 0.6963446596637369, 0.04954517725855113]]}, "fallback_to_sample_polytope": false}, "bridge_kwargs": {"transforms": [{"__type": "Type[Transform]", "index_in_registry": 29, "transform_type": "<class 'ax.modelbridge.transforms.fill_missing_parameters.FillMissingParameters'>"}, {"__type": "Type[Transform]", "index_in_registry": 9, "transform_type": "<class 'ax.modelbridge.transforms.remove_fixed.RemoveFixed'>"}, {"__type": "Type[Transform]", "index_in_registry": 7, "transform_type": "<class 'ax.modelbridge.transforms.choice_encode.OrderedChoiceToIntegerRange'>"}, {"__type": "Type[Transform]", "index_in_registry": 6, "transform_type": "<class 'ax.modelbridge.transforms.one_hot.OneHot'>"}, {"__type": "Type[Transform]", "index_in_registry": 3, "transform_type": "<class 'ax.modelbridge.transforms.int_to_float.IntToFloat'>"}, {"__type": "Type[Transform]", "index_in_registry": 5, "transform_type": "<class 'ax.modelbridge.transforms.log.Log'>"}, {"__type": "Type[Transform]", "index_in_registry": 20, "transform_type": "<class 'ax.modelbridge.transforms.logit.Logit'>"}, {"__type": "Type[Transform]", "index_in_registry": 15, "transform_type": "<class 'ax.modelbridge.transforms.unit_x.UnitX'>"}], "transform_configs": null, "status_quo_name": null, "status_quo_features": null, "optimization_config": null, "fit_out_of_design": false, "fit_abandoned": false, "fit_tracking_metrics": true, "fit_on_init": true}, "gen_metadata": {"model_fit_quality": null, "model_std_quality": null, "model_fit_generalization": null, "model_std_generalization": null}, "model_state_after_gen": {"seed": 7, "init_position": 18, "generated_points": {"__type": "ndarray", "value": [[0.1994731277227402, 0.1709322035312653, 0.7493569254875183, 0.1843137741088868, 0.5505224466323853, 0.7656387686729433, 0.36266738176345825, 0.9827781915664673, 0.9238153100013732, 0.15263034403324124], [0.6291084839031099, 0.8461142107844354, 0.4043946657329798, 0.6066899877041579, 0.27238170336931944, 0.036181119270622716, 0.8825333137065171, 0.38501155562698847, 0.23666654527187347, 0.6407865174114704], [0.8967029256746174, 0.40202671475708496, 0.7879031896591187, 0.4813963966444136, 0.22146635968238118, 0.28392115421593184, 0.21865412592887878, 0.1867729406803846, 0.3370565744116902, 0.9361305870115758], [0.46709785331040643, 0.5847778050228953, 0.06994185969233513, 0.8096301704645158, 0.9449426848441362, 0.5231438921764493, 0.542049853131175, 0.7142198998481036, 0.5258839065209031, 0.4247758919373155], [0.2864253520965577, 0.34641040861606615, 0.30515177082270384, 0.9578552264720201, 0.832671188749373, 0.8827668149024248, 0.05342626478523013, 0.09882813785225156, 0.45390066783875216, 0.5298036206513642], [0.8566708099097012, 0.671731756068766, 0.587125695310533, 0.2550224727019668, 0.11127037368714805, 0.17478639353066683, 0.6898064026609063, 0.5011526020243764, 0.6439791088923813, 0.018454088829457774], [0.6242345254868267, 0.0840962631627917, 0.22069836873561144, 0.6294844560325147, 0.3806913644075392, 0.42704641260206694, 0.4004385797306896, 0.8009614059701562, 0.8047587666660547, 0.30892544891685253], [0.053958788514137344, 0.9018490109592675, 0.8756715962663293, 0.08341620210558189, 0.656757011078298, 0.6252616317942739, 0.8582966597750783, 0.328316387720406, 0.12081424705684185, 0.7970867771655321], [0.0950355203822256, 0.482981321401894, 0.16503387689590454, 0.33183847833424823, 0.3402883289381861, 0.5876003690063953, 0.09270065743476154, 0.03901507332921034, 0.43334391620010126, 0.44010977074503904], [0.540189045481384, 0.5351018570363523, 0.9469620399177074, 0.8771435469388962, 0.6182998232543468, 0.35618917923420657, 0.6660352973267437, 0.566339500248432, 0.7422889126464725, 0.9519551554694772], [0.8077815799042583, 0.21309891901910313, 0.3608162458986044, 0.0034290207549930495, 0.887698167935014, 0.10453904792666435, 0.486652941443026, 0.8661484606564046, 0.8314494099467994, 0.7192307421937586], [0.36265833396464603, 0.7727871006354692, 0.5158352646976709, 0.7055605929344893, 0.1643967973068356, 0.841810147278011, 0.7565799644216894, 0.2685034051537514, 0.016370492056012115, 0.23058870062232018], [0.3831744566559792, 0.03431354835629475, 0.8591937543824315, 0.5582648627460004, 0.05804225616157063, 0.7014330141246319, 0.2763925772160292, 0.9185707075521351, 0.9634149745106697, 0.8128808354958892], [0.9376575704663993, 0.9826662139967083, 0.01427725050598383, 0.22884113434702144, 0.7795121679082513, 0.4954043431207537, 0.9843116402626036, 0.44580408092588186, 0.1495871655642986, 0.3242288026958704], [0.7052193786948919, 0.27297656144946814, 0.6780663831159472, 0.8553709108382462, 0.728619954548776, 0.24705441668629646, 0.17944112606346604, 0.2475653095170855, 0.2991353878751397, 0.09638192690908903], [0.15070598572492602, 0.7137611042708156, 0.46005926188081503, 0.4317427640780807, 0.45243937522172945, 0.947223293595016, 0.5657602809369565, 0.6500123059377075, 0.611284618265927, 0.6082173353061081], [0.18405663594603547, 0.29238912928849464, 0.9936216939240694, 0.6607464551925658, 0.9789801696315408, 0.45734416227787733, 0.9295651074498891, 0.20319629274308684, 0.6963446596637369, 0.04954517725855113], [0.7383383978158233, 0.7246516384184359, 0.14865580014884472, 0.11464745271950973, 0.20232717506587494, 0.7200821228325368, 0.3156362995505333, 0.6758408788591623, 0.38541613984853024, 0.5613806135952473]]}}, "generation_step_index": 0, "candidate_metadata_by_arm_signature": null, "generation_node_name": "GenerationStep_0"}, "runner": null, "num_arms_created": 1, "generation_step_index": 0, "properties": {}}, "18": {"__type": "Trial", "index": 18, "trial_type": null, "ttl_seconds": null, "status": {"__type": "TrialStatus", "name": "COMPLETED"}, "time_created": {"__type": "datetime", "value": "2025-08-22 01:40:15.941378"}, "time_completed": {"__type": "datetime", "value": "2025-08-22 01:44:45.294290"}, "time_staged": null, "time_run_started": {"__type": "datetime", "value": "2025-08-22 01:40:15.941559"}, "abandoned_reason": null, "failed_reason": null, "run_metadata": {}, "stop_metadata": {}, "generator_run": {"__type": "GeneratorRun", "arms": [{"__type": "Arm", "parameters": {"sig_N": 0.4021256945328787, "sig_CA": 0.26793417152948673, "sig_HA": 0.2540209353901446, "sig_C": 0.44181425944436337, "sig_O": 0.2675352202355861, "eps_N": 1.0495049792892488, "eps_CA": 0.2835327510642708, "eps_HA": 0.17271963769242168, "eps_C": 0.1561191932171583, "eps_O": 1.112383566968143, "sig_H": 0.0, "eps_H": 0.0}, "name": "18_0"}], "weights": [1.0], "optimization_config": null, "search_space": null, "time_created": {"__type": "datetime", "value": "2025-08-22 01:40:15.939889"}, "model_predictions": null, "best_arm_predictions": null, "generator_run_type": null, "index": 0, "fit_time": 0.037442161119543016, "gen_time": 0.0016798010328784585, "model_key": "Sobol", "model_kwargs": {"deduplicate": true, "seed": 7, "init_position": 18, "scramble": true, "generated_points": {"__type": "ndarray", "value": [[0.1994731277227402, 0.1709322035312653, 0.7493569254875183, 0.1843137741088868, 0.5505224466323853, 0.7656387686729433, 0.36266738176345825, 0.9827781915664673, 0.9238153100013732, 0.15263034403324124], [0.6291084839031099, 0.8461142107844354, 0.4043946657329798, 0.6066899877041579, 0.27238170336931944, 0.036181119270622716, 0.8825333137065171, 0.38501155562698847, 0.23666654527187347, 0.6407865174114704], [0.8967029256746174, 0.40202671475708496, 0.7879031896591187, 0.4813963966444136, 0.22146635968238118, 0.28392115421593184, 0.21865412592887878, 0.1867729406803846, 0.3370565744116902, 0.9361305870115758], [0.46709785331040643, 0.5847778050228953, 0.06994185969233513, 0.8096301704645158, 0.9449426848441362, 0.5231438921764493, 0.542049853131175, 0.7142198998481036, 0.5258839065209031, 0.4247758919373155], [0.2864253520965577, 0.34641040861606615, 0.30515177082270384, 0.9578552264720201, 0.832671188749373, 0.8827668149024248, 0.05342626478523013, 0.09882813785225156, 0.45390066783875216, 0.5298036206513642], [0.8566708099097012, 0.671731756068766, 0.587125695310533, 0.2550224727019668, 0.11127037368714805, 0.17478639353066683, 0.6898064026609063, 0.5011526020243764, 0.6439791088923813, 0.018454088829457774], [0.6242345254868267, 0.0840962631627917, 0.22069836873561144, 0.6294844560325147, 0.3806913644075392, 0.42704641260206694, 0.4004385797306896, 0.8009614059701562, 0.8047587666660547, 0.30892544891685253], [0.053958788514137344, 0.9018490109592675, 0.8756715962663293, 0.08341620210558189, 0.656757011078298, 0.6252616317942739, 0.8582966597750783, 0.328316387720406, 0.12081424705684185, 0.7970867771655321], [0.0950355203822256, 0.482981321401894, 0.16503387689590454, 0.33183847833424823, 0.3402883289381861, 0.5876003690063953, 0.09270065743476154, 0.03901507332921034, 0.43334391620010126, 0.44010977074503904], [0.540189045481384, 0.5351018570363523, 0.9469620399177074, 0.8771435469388962, 0.6182998232543468, 0.35618917923420657, 0.6660352973267437, 0.566339500248432, 0.7422889126464725, 0.9519551554694772], [0.8077815799042583, 0.21309891901910313, 0.3608162458986044, 0.0034290207549930495, 0.887698167935014, 0.10453904792666435, 0.486652941443026, 0.8661484606564046, 0.8314494099467994, 0.7192307421937586], [0.36265833396464603, 0.7727871006354692, 0.5158352646976709, 0.7055605929344893, 0.1643967973068356, 0.841810147278011, 0.7565799644216894, 0.2685034051537514, 0.016370492056012115, 0.23058870062232018], [0.3831744566559792, 0.03431354835629475, 0.8591937543824315, 0.5582648627460004, 0.05804225616157063, 0.7014330141246319, 0.2763925772160292, 0.9185707075521351, 0.9634149745106697, 0.8128808354958892], [0.9376575704663993, 0.9826662139967083, 0.01427725050598383, 0.22884113434702144, 0.7795121679082513, 0.4954043431207537, 0.9843116402626036, 0.44580408092588186, 0.1495871655642986, 0.3242288026958704], [0.7052193786948919, 0.27297656144946814, 0.6780663831159472, 0.8553709108382462, 0.728619954548776, 0.24705441668629646, 0.17944112606346604, 0.2475653095170855, 0.2991353878751397, 0.09638192690908903], [0.15070598572492602, 0.7137611042708156, 0.46005926188081503, 0.4317427640780807, 0.45243937522172945, 0.947223293595016, 0.5657602809369565, 0.6500123059377075, 0.611284618265927, 0.6082173353061081], [0.18405663594603547, 0.29238912928849464, 0.9936216939240694, 0.6607464551925658, 0.9789801696315408, 0.45734416227787733, 0.9295651074498891, 0.20319629274308684, 0.6963446596637369, 0.04954517725855113], [0.7383383978158233, 0.7246516384184359, 0.14865580014884472, 0.11464745271950973, 0.20232717506587494, 0.7200821228325368, 0.3156362995505333, 0.6758408788591623, 0.38541613984853024, 0.5613806135952473]]}, "fallback_to_sample_polytope": false}, "bridge_kwargs": {"transforms": [{"__type": "Type[Transform]", "index_in_registry": 29, "transform_type": "<class 'ax.modelbridge.transforms.fill_missing_parameters.FillMissingParameters'>"}, {"__type": "Type[Transform]", "index_in_registry": 9, "transform_type": "<class 'ax.modelbridge.transforms.remove_fixed.RemoveFixed'>"}, {"__type": "Type[Transform]", "index_in_registry": 7, "transform_type": "<class 'ax.modelbridge.transforms.choice_encode.OrderedChoiceToIntegerRange'>"}, {"__type": "Type[Transform]", "index_in_registry": 6, "transform_type": "<class 'ax.modelbridge.transforms.one_hot.OneHot'>"}, {"__type": "Type[Transform]", "index_in_registry": 3, "transform_type": "<class 'ax.modelbridge.transforms.int_to_float.IntToFloat'>"}, {"__type": "Type[Transform]", "index_in_registry": 5, "transform_type": "<class 'ax.modelbridge.transforms.log.Log'>"}, {"__type": "Type[Transform]", "index_in_registry": 20, "transform_type": "<class 'ax.modelbridge.transforms.logit.Logit'>"}, {"__type": "Type[Transform]", "index_in_registry": 15, "transform_type": "<class 'ax.modelbridge.transforms.unit_x.UnitX'>"}], "transform_configs": null, "status_quo_name": null, "status_quo_features": null, "optimization_config": null, "fit_out_of_design": false, "fit_abandoned": false, "fit_tracking_metrics": true, "fit_on_init": true}, "gen_metadata": {"model_fit_quality": null, "model_std_quality": null, "model_fit_generalization": null, "model_std_generalization": null}, "model_state_after_gen": {"seed": 7, "init_position": 19, "generated_points": {"__type": "ndarray", "value": [[0.1994731277227402, 0.1709322035312653, 0.7493569254875183, 0.1843137741088868, 0.5505224466323853, 0.7656387686729433, 0.36266738176345825, 0.9827781915664673, 0.9238153100013732, 0.15263034403324124], [0.6291084839031099, 0.8461142107844354, 0.4043946657329798, 0.6066899877041579, 0.27238170336931944, 0.036181119270622716, 0.8825333137065171, 0.38501155562698847, 0.23666654527187347, 0.6407865174114704], [0.8967029256746174, 0.40202671475708496, 0.7879031896591187, 0.4813963966444136, 0.22146635968238118, 0.28392115421593184, 0.21865412592887878, 0.1867729406803846, 0.3370565744116902, 0.9361305870115758], [0.46709785331040643, 0.5847778050228953, 0.06994185969233513, 0.8096301704645158, 0.9449426848441362, 0.5231438921764493, 0.542049853131175, 0.7142198998481036, 0.5258839065209031, 0.4247758919373155], [0.2864253520965577, 0.34641040861606615, 0.30515177082270384, 0.9578552264720201, 0.832671188749373, 0.8827668149024248, 0.05342626478523013, 0.09882813785225156, 0.45390066783875216, 0.5298036206513642], [0.8566708099097012, 0.671731756068766, 0.587125695310533, 0.2550224727019668, 0.11127037368714805, 0.17478639353066683, 0.6898064026609063, 0.5011526020243764, 0.6439791088923813, 0.018454088829457774], [0.6242345254868267, 0.0840962631627917, 0.22069836873561144, 0.6294844560325147, 0.3806913644075392, 0.42704641260206694, 0.4004385797306896, 0.8009614059701562, 0.8047587666660547, 0.30892544891685253], [0.053958788514137344, 0.9018490109592675, 0.8756715962663293, 0.08341620210558189, 0.656757011078298, 0.6252616317942739, 0.8582966597750783, 0.328316387720406, 0.12081424705684185, 0.7970867771655321], [0.0950355203822256, 0.482981321401894, 0.16503387689590454, 0.33183847833424823, 0.3402883289381861, 0.5876003690063953, 0.09270065743476154, 0.03901507332921034, 0.43334391620010126, 0.44010977074503904], [0.540189045481384, 0.5351018570363523, 0.9469620399177074, 0.8771435469388962, 0.6182998232543468, 0.35618917923420657, 0.6660352973267437, 0.566339500248432, 0.7422889126464725, 0.9519551554694772], [0.8077815799042583, 0.21309891901910313, 0.3608162458986044, 0.0034290207549930495, 0.887698167935014, 0.10453904792666435, 0.486652941443026, 0.8661484606564046, 0.8314494099467994, 0.7192307421937586], [0.36265833396464603, 0.7727871006354692, 0.5158352646976709, 0.7055605929344893, 0.1643967973068356, 0.841810147278011, 0.7565799644216894, 0.2685034051537514, 0.016370492056012115, 0.23058870062232018], [0.3831744566559792, 0.03431354835629475, 0.8591937543824315, 0.5582648627460004, 0.05804225616157063, 0.7014330141246319, 0.2763925772160292, 0.9185707075521351, 0.9634149745106697, 0.8128808354958892], [0.9376575704663993, 0.9826662139967083, 0.01427725050598383, 0.22884113434702144, 0.7795121679082513, 0.4954043431207537, 0.9843116402626036, 0.44580408092588186, 0.1495871655642986, 0.3242288026958704], [0.7052193786948919, 0.27297656144946814, 0.6780663831159472, 0.8553709108382462, 0.728619954548776, 0.24705441668629646, 0.17944112606346604, 0.2475653095170855, 0.2991353878751397, 0.09638192690908903], [0.15070598572492602, 0.7137611042708156, 0.46005926188081503, 0.4317427640780807, 0.45243937522172945, 0.947223293595016, 0.5657602809369565, 0.6500123059377075, 0.611284618265927, 0.6082173353061081], [0.18405663594603547, 0.29238912928849464, 0.9936216939240694, 0.6607464551925658, 0.9789801696315408, 0.45734416227787733, 0.9295651074498891, 0.20319629274308684, 0.6963446596637369, 0.04954517725855113], [0.7383383978158233, 0.7246516384184359, 0.14865580014884472, 0.11464745271950973, 0.20232717506587494, 0.7200821228325368, 0.3156362995505333, 0.6758408788591623, 0.38541613984853024, 0.5613806135952473], [0.974619658663869, 0.031052408739924424, 0.5321674831211567, 0.9890944194048642, 0.30767040699720366, 0.9755159420892598, 0.5267568770796062, 0.876032805070281, 0.033048324286937734, 0.7660288251936436]]}}, "generation_step_index": 0, "candidate_metadata_by_arm_signature": null, "generation_node_name": "GenerationStep_0"}, "runner": null, "num_arms_created": 1, "generation_step_index": 0, "properties": {}}, "19": {"__type": "Trial", "index": 19, "trial_type": null, "ttl_seconds": null, "status": {"__type": "TrialStatus", "name": "COMPLETED"}, "time_created": {"__type": "datetime", "value": "2025-08-22 01:44:46.005754"}, "time_completed": {"__type": "datetime", "value": "2025-08-22 01:49:28.540703"}, "time_staged": null, "time_run_started": {"__type": "datetime", "value": "2025-08-22 01:44:46.005930"}, "abandoned_reason": null, "failed_reason": null, "run_metadata": {}, "stop_metadata": {}, "generator_run": {"__type": "GeneratorRun", "arms": [{"__type": "Arm", "parameters": {"sig_N": 0.31205990607850254, "sig_CA": 0.4297556063393131, "sig_HA": 0.22677531372755766, "sig_C": 0.3170668188785203, "sig_O": 0.3003872751109302, "eps_N": 0.5028173645499349, "eps_CA": 0.2026751543671489, "eps_HA": 0.12221981670811773, "eps_C": 0.39425857236474743, "eps_O": 0.6830343726908416, "sig_H": 0.0, "eps_H": 0.0}, "name": "19_0"}], "weights": [1.0], "optimization_config": null, "search_space": null, "time_created": {"__type": "datetime", "value": "2025-08-22 01:44:46.004221"}, "model_predictions": null, "best_arm_predictions": null, "generator_run_type": null, "index": 0, "fit_time": 0.03959528205450624, "gen_time": 0.0016681590350344777, "model_key": "Sobol", "model_kwargs": {"deduplicate": true, "seed": 7, "init_position": 19, "scramble": true, "generated_points": {"__type": "ndarray", "value": [[0.1994731277227402, 0.1709322035312653, 0.7493569254875183, 0.1843137741088868, 0.5505224466323853, 0.7656387686729433, 0.36266738176345825, 0.9827781915664673, 0.9238153100013732, 0.15263034403324124], [0.6291084839031099, 0.8461142107844354, 0.4043946657329798, 0.6066899877041579, 0.27238170336931944, 0.036181119270622716, 0.8825333137065171, 0.38501155562698847, 0.23666654527187347, 0.6407865174114704], [0.8967029256746174, 0.40202671475708496, 0.7879031896591187, 0.4813963966444136, 0.22146635968238118, 0.28392115421593184, 0.21865412592887878, 0.1867729406803846, 0.3370565744116902, 0.9361305870115758], [0.46709785331040643, 0.5847778050228953, 0.06994185969233513, 0.8096301704645158, 0.9449426848441362, 0.5231438921764493, 0.542049853131175, 0.7142198998481036, 0.5258839065209031, 0.4247758919373155], [0.2864253520965577, 0.34641040861606615, 0.30515177082270384, 0.9578552264720201, 0.832671188749373, 0.8827668149024248, 0.05342626478523013, 0.09882813785225156, 0.45390066783875216, 0.5298036206513642], [0.8566708099097012, 0.671731756068766, 0.587125695310533, 0.2550224727019668, 0.11127037368714805, 0.17478639353066683, 0.6898064026609063, 0.5011526020243764, 0.6439791088923813, 0.018454088829457774], [0.6242345254868267, 0.0840962631627917, 0.22069836873561144, 0.6294844560325147, 0.3806913644075392, 0.42704641260206694, 0.4004385797306896, 0.8009614059701562, 0.8047587666660547, 0.30892544891685253], [0.053958788514137344, 0.9018490109592675, 0.8756715962663293, 0.08341620210558189, 0.656757011078298, 0.6252616317942739, 0.8582966597750783, 0.328316387720406, 0.12081424705684185, 0.7970867771655321], [0.0950355203822256, 0.482981321401894, 0.16503387689590454, 0.33183847833424823, 0.3402883289381861, 0.5876003690063953, 0.09270065743476154, 0.03901507332921034, 0.43334391620010126, 0.44010977074503904], [0.540189045481384, 0.5351018570363523, 0.9469620399177074, 0.8771435469388962, 0.6182998232543468, 0.35618917923420657, 0.6660352973267437, 0.566339500248432, 0.7422889126464725, 0.9519551554694772], [0.8077815799042583, 0.21309891901910313, 0.3608162458986044, 0.0034290207549930495, 0.887698167935014, 0.10453904792666435, 0.486652941443026, 0.8661484606564046, 0.8314494099467994, 0.7192307421937586], [0.36265833396464603, 0.7727871006354692, 0.5158352646976709, 0.7055605929344893, 0.1643967973068356, 0.841810147278011, 0.7565799644216894, 0.2685034051537514, 0.016370492056012115, 0.23058870062232018], [0.3831744566559792, 0.03431354835629475, 0.8591937543824315, 0.5582648627460004, 0.05804225616157063, 0.7014330141246319, 0.2763925772160292, 0.9185707075521351, 0.9634149745106697, 0.8128808354958892], [0.9376575704663993, 0.9826662139967083, 0.01427725050598383, 0.22884113434702144, 0.7795121679082513, 0.4954043431207537, 0.9843116402626036, 0.44580408092588186, 0.1495871655642986, 0.3242288026958704], [0.7052193786948919, 0.27297656144946814, 0.6780663831159472, 0.8553709108382462, 0.728619954548776, 0.24705441668629646, 0.17944112606346604, 0.2475653095170855, 0.2991353878751397, 0.09638192690908903], [0.15070598572492602, 0.7137611042708156, 0.46005926188081503, 0.4317427640780807, 0.45243937522172945, 0.947223293595016, 0.5657602809369565, 0.6500123059377075, 0.611284618265927, 0.6082173353061081], [0.18405663594603547, 0.29238912928849464, 0.9936216939240694, 0.6607464551925658, 0.9789801696315408, 0.45734416227787733, 0.9295651074498891, 0.20319629274308684, 0.6963446596637369, 0.04954517725855113], [0.7383383978158233, 0.7246516384184359, 0.14865580014884472, 0.11464745271950973, 0.20232717506587494, 0.7200821228325368, 0.3156362995505333, 0.6758408788591623, 0.38541613984853024, 0.5613806135952473], [0.974619658663869, 0.031052408739924424, 0.5321674831211567, 0.9890944194048642, 0.30767040699720366, 0.9755159420892598, 0.5267568770796062, 0.876032805070281, 0.033048324286937734, 0.7660288251936436]]}, "fallback_to_sample_polytope": false}, "bridge_kwargs": {"transforms": [{"__type": "Type[Transform]", "index_in_registry": 29, "transform_type": "<class 'ax.modelbridge.transforms.fill_missing_parameters.FillMissingParameters'>"}, {"__type": "Type[Transform]", "index_in_registry": 9, "transform_type": "<class 'ax.modelbridge.transforms.remove_fixed.RemoveFixed'>"}, {"__type": "Type[Transform]", "index_in_registry": 7, "transform_type": "<class 'ax.modelbridge.transforms.choice_encode.OrderedChoiceToIntegerRange'>"}, {"__type": "Type[Transform]", "index_in_registry": 6, "transform_type": "<class 'ax.modelbridge.transforms.one_hot.OneHot'>"}, {"__type": "Type[Transform]", "index_in_registry": 3, "transform_type": "<class 'ax.modelbridge.transforms.int_to_float.IntToFloat'>"}, {"__type": "Type[Transform]", "index_in_registry": 5, "transform_type": "<class 'ax.modelbridge.transforms.log.Log'>"}, {"__type": "Type[Transform]", "index_in_registry": 20, "transform_type": "<class 'ax.modelbridge.transforms.logit.Logit'>"}, {"__type": "Type[Transform]", "index_in_registry": 15, "transform_type": "<class 'ax.modelbridge.transforms.unit_x.UnitX'>"}], "transform_configs": null, "status_quo_name": null, "status_quo_features": null, "optimization_config": null, "fit_out_of_design": false, "fit_abandoned": false, "fit_tracking_metrics": true, "fit_on_init": true}, "gen_metadata": {"model_fit_quality": null, "model_std_quality": null, "model_fit_generalization": null, "model_std_generalization": null}, "model_state_after_gen": {"seed": 7, "init_position": 20, "generated_points": {"__type": "ndarray", "value": [[0.1994731277227402, 0.1709322035312653, 0.7493569254875183, 0.1843137741088868, 0.5505224466323853, 0.7656387686729433, 0.36266738176345825, 0.9827781915664673, 0.9238153100013732, 0.15263034403324124], [0.6291084839031099, 0.8461142107844354, 0.4043946657329798, 0.6066899877041579, 0.27238170336931944, 0.036181119270622716, 0.8825333137065171, 0.38501155562698847, 0.23666654527187347, 0.6407865174114704], [0.8967029256746174, 0.40202671475708496, 0.7879031896591187, 0.4813963966444136, 0.22146635968238118, 0.28392115421593184, 0.21865412592887878, 0.1867729406803846, 0.3370565744116902, 0.9361305870115758], [0.46709785331040643, 0.5847778050228953, 0.06994185969233513, 0.8096301704645158, 0.9449426848441362, 0.5231438921764493, 0.542049853131175, 0.7142198998481036, 0.5258839065209031, 0.4247758919373155], [0.2864253520965577, 0.34641040861606615, 0.30515177082270384, 0.9578552264720201, 0.832671188749373, 0.8827668149024248, 0.05342626478523013, 0.09882813785225156, 0.45390066783875216, 0.5298036206513642], [0.8566708099097012, 0.671731756068766, 0.587125695310533, 0.2550224727019668, 0.11127037368714805, 0.17478639353066683, 0.6898064026609063, 0.5011526020243764, 0.6439791088923813, 0.018454088829457774], [0.6242345254868267, 0.0840962631627917, 0.22069836873561144, 0.6294844560325147, 0.3806913644075392, 0.42704641260206694, 0.4004385797306896, 0.8009614059701562, 0.8047587666660547, 0.30892544891685253], [0.053958788514137344, 0.9018490109592675, 0.8756715962663293, 0.08341620210558189, 0.656757011078298, 0.6252616317942739, 0.8582966597750783, 0.328316387720406, 0.12081424705684185, 0.7970867771655321], [0.0950355203822256, 0.482981321401894, 0.16503387689590454, 0.33183847833424823, 0.3402883289381861, 0.5876003690063953, 0.09270065743476154, 0.03901507332921034, 0.43334391620010126, 0.44010977074503904], [0.540189045481384, 0.5351018570363523, 0.9469620399177074, 0.8771435469388962, 0.6182998232543468, 0.35618917923420657, 0.6660352973267437, 0.566339500248432, 0.7422889126464725, 0.9519551554694772], [0.8077815799042583, 0.21309891901910313, 0.3608162458986044, 0.0034290207549930495, 0.887698167935014, 0.10453904792666435, 0.486652941443026, 0.8661484606564046, 0.8314494099467994, 0.7192307421937586], [0.36265833396464603, 0.7727871006354692, 0.5158352646976709, 0.7055605929344893, 0.1643967973068356, 0.841810147278011, 0.7565799644216894, 0.2685034051537514, 0.016370492056012115, 0.23058870062232018], [0.3831744566559792, 0.03431354835629475, 0.8591937543824315, 0.5582648627460004, 0.05804225616157063, 0.7014330141246319, 0.2763925772160292, 0.9185707075521351, 0.9634149745106697, 0.8128808354958892], [0.9376575704663993, 0.9826662139967083, 0.01427725050598383, 0.22884113434702144, 0.7795121679082513, 0.4954043431207537, 0.9843116402626036, 0.44580408092588186, 0.1495871655642986, 0.3242288026958704], [0.7052193786948919, 0.27297656144946814, 0.6780663831159472, 0.8553709108382462, 0.728619954548776, 0.24705441668629646, 0.17944112606346604, 0.2475653095170855, 0.2991353878751397, 0.09638192690908903], [0.15070598572492602, 0.7137611042708156, 0.46005926188081503, 0.4317427640780807, 0.45243937522172945, 0.947223293595016, 0.5657602809369565, 0.6500123059377075, 0.611284618265927, 0.6082173353061081], [0.18405663594603547, 0.29238912928849464, 0.9936216939240694, 0.6607464551925658, 0.9789801696315408, 0.45734416227787733, 0.9295651074498891, 0.20319629274308684, 0.6963446596637369, 0.04954517725855113], [0.7383383978158233, 0.7246516384184359, 0.14865580014884472, 0.11464745271950973, 0.20232717506587494, 0.7200821228325368, 0.3156362995505333, 0.6758408788591623, 0.38541613984853024, 0.5613806135952473], [0.974619658663869, 0.031052408739924424, 0.5321674831211567, 0.9890944194048642, 0.30767040699720366, 0.9755159420892598, 0.5267568770796062, 0.876032805070281, 0.033048324286937734, 0.7660288251936436], [0.4203686527907848, 0.9557463219389319, 0.3142025098204613, 0.28629193734377634, 0.5296437507495286, 0.20691902562975878, 0.23394734039902687, 0.47370790876448154, 0.8461437188088894, 0.2773768240585923]]}}, "generation_step_index": 0, "candidate_metadata_by_arm_signature": null, "generation_node_name": "GenerationStep_0"}, "runner": null, "num_arms_created": 1, "generation_step_index": 0, "properties": {}}, "20": {"__type": "Trial", "index": 20, "trial_type": null, "ttl_seconds": null, "status": {"__type": "TrialStatus", "name": "COMPLETED"}, "time_created": {"__type": "datetime", "value": "2025-08-22 01:49:29.335039"}, "time_completed": {"__type": "datetime", "value": "2025-08-22 01:54:18.051556"}, "time_staged": null, "time_run_started": {"__type": "datetime", "value": "2025-08-22 01:49:29.335414"}, "abandoned_reason": null, "failed_reason": null, "run_metadata": {}, "stop_metadata": {}, "generator_run": {"__type": "GeneratorRun", "arms": [{"__type": "Arm", "parameters": {"sig_N": 0.2979377119452693, "sig_CA": 0.30195200117304916, "sig_HA": 0.19511088717263192, "sig_C": 0.3461583337537013, "sig_O": 0.3164343090504408, "eps_N": 0.5804481650907547, "eps_CA": 0.3414611086090654, "eps_HA": 0.16811442748971284, "eps_C": 0.19455475495681163, "eps_O": 1.030045250518173, "sig_H": 0.0, "eps_H": 0.0}, "name": "20_0"}], "weights": [1.0], "optimization_config": null, "search_space": null, "time_created": {"__type": "datetime", "value": "2025-08-22 01:49:29.333401"}, "model_predictions": null, "best_arm_predictions": null, "generator_run_type": null, "index": 0, "fit_time": 0.04245456005446613, "gen_time": 0.0016844390193000436, "model_key": "Sobol", "model_kwargs": {"deduplicate": true, "seed": 7, "init_position": 20, "scramble": true, "generated_points": {"__type": "ndarray", "value": [[0.1994731277227402, 0.1709322035312653, 0.7493569254875183, 0.1843137741088868, 0.5505224466323853, 0.7656387686729433, 0.36266738176345825, 0.9827781915664673, 0.9238153100013732, 0.15263034403324124], [0.6291084839031099, 0.8461142107844354, 0.4043946657329798, 0.6066899877041579, 0.27238170336931944, 0.036181119270622716, 0.8825333137065171, 0.38501155562698847, 0.23666654527187347, 0.6407865174114704], [0.8967029256746174, 0.40202671475708496, 0.7879031896591187, 0.4813963966444136, 0.22146635968238118, 0.28392115421593184, 0.21865412592887878, 0.1867729406803846, 0.3370565744116902, 0.9361305870115758], [0.46709785331040643, 0.5847778050228953, 0.06994185969233513, 0.8096301704645158, 0.9449426848441362, 0.5231438921764493, 0.542049853131175, 0.7142198998481036, 0.5258839065209031, 0.4247758919373155], [0.2864253520965577, 0.34641040861606615, 0.30515177082270384, 0.9578552264720201, 0.832671188749373, 0.8827668149024248, 0.05342626478523013, 0.09882813785225156, 0.45390066783875216, 0.5298036206513642], [0.8566708099097012, 0.671731756068766, 0.587125695310533, 0.2550224727019668, 0.11127037368714805, 0.17478639353066683, 0.6898064026609063, 0.5011526020243764, 0.6439791088923813, 0.018454088829457774], [0.6242345254868267, 0.0840962631627917, 0.22069836873561144, 0.6294844560325147, 0.3806913644075392, 0.42704641260206694, 0.4004385797306896, 0.8009614059701562, 0.8047587666660547, 0.30892544891685253], [0.053958788514137344, 0.9018490109592675, 0.8756715962663293, 0.08341620210558189, 0.656757011078298, 0.6252616317942739, 0.8582966597750783, 0.328316387720406, 0.12081424705684185, 0.7970867771655321], [0.0950355203822256, 0.482981321401894, 0.16503387689590454, 0.33183847833424823, 0.3402883289381861, 0.5876003690063953, 0.09270065743476154, 0.03901507332921034, 0.43334391620010126, 0.44010977074503904], [0.540189045481384, 0.5351018570363523, 0.9469620399177074, 0.8771435469388962, 0.6182998232543468, 0.35618917923420657, 0.6660352973267437, 0.566339500248432, 0.7422889126464725, 0.9519551554694772], [0.8077815799042583, 0.21309891901910313, 0.3608162458986044, 0.0034290207549930495, 0.887698167935014, 0.10453904792666435, 0.486652941443026, 0.8661484606564046, 0.8314494099467994, 0.7192307421937586], [0.36265833396464603, 0.7727871006354692, 0.5158352646976709, 0.7055605929344893, 0.1643967973068356, 0.841810147278011, 0.7565799644216894, 0.2685034051537514, 0.016370492056012115, 0.23058870062232018], [0.3831744566559792, 0.03431354835629475, 0.8591937543824315, 0.5582648627460004, 0.05804225616157063, 0.7014330141246319, 0.2763925772160292, 0.9185707075521351, 0.9634149745106697, 0.8128808354958892], [0.9376575704663993, 0.9826662139967083, 0.01427725050598383, 0.22884113434702144, 0.7795121679082513, 0.4954043431207537, 0.9843116402626036, 0.44580408092588186, 0.1495871655642986, 0.3242288026958704], [0.7052193786948919, 0.27297656144946814, 0.6780663831159472, 0.8553709108382462, 0.728619954548776, 0.24705441668629646, 0.17944112606346604, 0.2475653095170855, 0.2991353878751397, 0.09638192690908903], [0.15070598572492602, 0.7137611042708156, 0.46005926188081503, 0.4317427640780807, 0.45243937522172945, 0.947223293595016, 0.5657602809369565, 0.6500123059377075, 0.611284618265927, 0.6082173353061081], [0.18405663594603547, 0.29238912928849464, 0.9936216939240694, 0.6607464551925658, 0.9789801696315408, 0.45734416227787733, 0.9295651074498891, 0.20319629274308684, 0.6963446596637369, 0.04954517725855113], [0.7383383978158233, 0.7246516384184359, 0.14865580014884472, 0.11464745271950973, 0.20232717506587494, 0.7200821228325368, 0.3156362995505333, 0.6758408788591623, 0.38541613984853024, 0.5613806135952473], [0.974619658663869, 0.031052408739924424, 0.5321674831211567, 0.9890944194048642, 0.30767040699720366, 0.9755159420892598, 0.5267568770796062, 0.876032805070281, 0.033048324286937734, 0.7660288251936436], [0.4203686527907848, 0.9557463219389319, 0.3142025098204613, 0.28629193734377634, 0.5296437507495286, 0.20691902562975878, 0.23394734039902687, 0.47370790876448154, 0.8461437188088894, 0.2773768240585923]]}, "fallback_to_sample_polytope": false}, "bridge_kwargs": {"transforms": [{"__type": "Type[Transform]", "index_in_registry": 29, "transform_type": "<class 'ax.modelbridge.transforms.fill_missing_parameters.FillMissingParameters'>"}, {"__type": "Type[Transform]", "index_in_registry": 9, "transform_type": "<class 'ax.modelbridge.transforms.remove_fixed.RemoveFixed'>"}, {"__type": "Type[Transform]", "index_in_registry": 7, "transform_type": "<class 'ax.modelbridge.transforms.choice_encode.OrderedChoiceToIntegerRange'>"}, {"__type": "Type[Transform]", "index_in_registry": 6, "transform_type": "<class 'ax.modelbridge.transforms.one_hot.OneHot'>"}, {"__type": "Type[Transform]", "index_in_registry": 3, "transform_type": "<class 'ax.modelbridge.transforms.int_to_float.IntToFloat'>"}, {"__type": "Type[Transform]", "index_in_registry": 5, "transform_type": "<class 'ax.modelbridge.transforms.log.Log'>"}, {"__type": "Type[Transform]", "index_in_registry": 20, "transform_type": "<class 'ax.modelbridge.transforms.logit.Logit'>"}, {"__type": "Type[Transform]", "index_in_registry": 15, "transform_type": "<class 'ax.modelbridge.transforms.unit_x.UnitX'>"}], "transform_configs": null, "status_quo_name": null, "status_quo_features": null, "optimization_config": null, "fit_out_of_design": false, "fit_abandoned": false, "fit_tracking_metrics": true, "fit_on_init": true}, "gen_metadata": {"model_fit_quality": null, "model_std_quality": null, "model_fit_generalization": null, "model_std_generalization": null}, "model_state_after_gen": {"seed": 7, "init_position": 21, "generated_points": {"__type": "ndarray", "value": [[0.1994731277227402, 0.1709322035312653, 0.7493569254875183, 0.1843137741088868, 0.5505224466323853, 0.7656387686729433, 0.36266738176345825, 0.9827781915664673, 0.9238153100013732, 0.15263034403324124], [0.6291084839031099, 0.8461142107844354, 0.4043946657329798, 0.6066899877041579, 0.27238170336931944, 0.036181119270622716, 0.8825333137065171, 0.38501155562698847, 0.23666654527187347, 0.6407865174114704], [0.8967029256746174, 0.40202671475708496, 0.7879031896591187, 0.4813963966444136, 0.22146635968238118, 0.28392115421593184, 0.21865412592887878, 0.1867729406803846, 0.3370565744116902, 0.9361305870115758], [0.46709785331040643, 0.5847778050228953, 0.06994185969233513, 0.8096301704645158, 0.9449426848441362, 0.5231438921764493, 0.542049853131175, 0.7142198998481036, 0.5258839065209031, 0.4247758919373155], [0.2864253520965577, 0.34641040861606615, 0.30515177082270384, 0.9578552264720201, 0.832671188749373, 0.8827668149024248, 0.05342626478523013, 0.09882813785225156, 0.45390066783875216, 0.5298036206513642], [0.8566708099097012, 0.671731756068766, 0.587125695310533, 0.2550224727019668, 0.11127037368714805, 0.17478639353066683, 0.6898064026609063, 0.5011526020243764, 0.6439791088923813, 0.018454088829457774], [0.6242345254868267, 0.0840962631627917, 0.22069836873561144, 0.6294844560325147, 0.3806913644075392, 0.42704641260206694, 0.4004385797306896, 0.8009614059701562, 0.8047587666660547, 0.30892544891685253], [0.053958788514137344, 0.9018490109592675, 0.8756715962663293, 0.08341620210558189, 0.656757011078298, 0.6252616317942739, 0.8582966597750783, 0.328316387720406, 0.12081424705684185, 0.7970867771655321], [0.0950355203822256, 0.482981321401894, 0.16503387689590454, 0.33183847833424823, 0.3402883289381861, 0.5876003690063953, 0.09270065743476154, 0.03901507332921034, 0.43334391620010126, 0.44010977074503904], [0.540189045481384, 0.5351018570363523, 0.9469620399177074, 0.8771435469388962, 0.6182998232543468, 0.35618917923420657, 0.6660352973267437, 0.566339500248432, 0.7422889126464725, 0.9519551554694772], [0.8077815799042583, 0.21309891901910313, 0.3608162458986044, 0.0034290207549930495, 0.887698167935014, 0.10453904792666435, 0.486652941443026, 0.8661484606564046, 0.8314494099467994, 0.7192307421937586], [0.36265833396464603, 0.7727871006354692, 0.5158352646976709, 0.7055605929344893, 0.1643967973068356, 0.841810147278011, 0.7565799644216894, 0.2685034051537514, 0.016370492056012115, 0.23058870062232018], [0.3831744566559792, 0.03431354835629475, 0.8591937543824315, 0.5582648627460004, 0.05804225616157063, 0.7014330141246319, 0.2763925772160292, 0.9185707075521351, 0.9634149745106697, 0.8128808354958892], [0.9376575704663993, 0.9826662139967083, 0.01427725050598383, 0.22884113434702144, 0.7795121679082513, 0.4954043431207537, 0.9843116402626036, 0.44580408092588186, 0.1495871655642986, 0.3242288026958704], [0.7052193786948919, 0.27297656144946814, 0.6780663831159472, 0.8553709108382462, 0.728619954548776, 0.24705441668629646, 0.17944112606346604, 0.2475653095170855, 0.2991353878751397, 0.09638192690908903], [0.15070598572492602, 0.7137611042708156, 0.46005926188081503, 0.4317427640780807, 0.45243937522172945, 0.947223293595016, 0.5657602809369565, 0.6500123059377075, 0.611284618265927, 0.6082173353061081], [0.18405663594603547, 0.29238912928849464, 0.9936216939240694, 0.6607464551925658, 0.9789801696315408, 0.45734416227787733, 0.9295651074498891, 0.20319629274308684, 0.6963446596637369, 0.04954517725855113], [0.7383383978158233, 0.7246516384184359, 0.14865580014884472, 0.11464745271950973, 0.20232717506587494, 0.7200821228325368, 0.3156362995505333, 0.6758408788591623, 0.38541613984853024, 0.5613806135952473], [0.974619658663869, 0.031052408739924424, 0.5321674831211567, 0.9890944194048642, 0.30767040699720366, 0.9755159420892598, 0.5267568770796062, 0.876032805070281, 0.033048324286937734, 0.7660288251936436], [0.4203686527907848, 0.9557463219389319, 0.3142025098204613, 0.28629193734377634, 0.5296437507495286, 0.20691902562975878, 0.23394734039902687, 0.47370790876448154, 0.8461437188088894, 0.2773768240585923], [0.33346284274011867, 0.22544000670313824, 0.060887097381055355, 0.45018779579550045, 0.6380696557462217, 0.3160614175722003, 0.7365327822044491, 0.8393437499180435, 0.1642814632505178, 0.6723177302628756]]}}, "generation_step_index": 0, "candidate_metadata_by_arm_signature": null, "generation_node_name": "GenerationStep_0"}, "runner": null, "num_arms_created": 1, "generation_step_index": 0, "properties": {}}, "21": {"__type": "Trial", "index": 21, "trial_type": null, "ttl_seconds": null, "status": {"__type": "TrialStatus", "name": "COMPLETED"}, "time_created": {"__type": "datetime", "value": "2025-08-22 01:54:18.827959"}, "time_completed": {"__type": "datetime", "value": "2025-08-22 01:58:41.928528"}, "time_staged": null, "time_run_started": {"__type": "datetime", "value": "2025-08-22 01:54:18.828141"}, "abandoned_reason": null, "failed_reason": null, "run_metadata": {}, "stop_metadata": {}, "generator_run": {"__type": "GeneratorRun", "arms": [{"__type": "Arm", "parameters": {"sig_N": 0.37022760392865167, "sig_CA": 0.4012232309905812, "sig_HA": 0.2928580663865432, "sig_C": 0.4044036216381937, "sig_O": 0.28331130522117015, "eps_N": 0.7937069588521124, "eps_CA": 0.13992219894804062, "eps_HA": 0.1019093394163996, "eps_C": 0.4334895779652893, "eps_O": 0.6007047825629264, "sig_H": 0.0, "eps_H": 0.0}, "name": "21_0"}], "weights": [1.0], "optimization_config": null, "search_space": null, "time_created": {"__type": "datetime", "value": "2025-08-22 01:54:18.826267"}, "model_predictions": null, "best_arm_predictions": null, "generator_run_type": null, "index": 0, "fit_time": 0.0451000320026651, "gen_time": 0.0017210680525749922, "model_key": "Sobol", "model_kwargs": {"deduplicate": true, "seed": 7, "init_position": 21, "scramble": true, "generated_points": {"__type": "ndarray", "value": [[0.1994731277227402, 0.1709322035312653, 0.7493569254875183, 0.1843137741088868, 0.5505224466323853, 0.7656387686729433, 0.36266738176345825, 0.9827781915664673, 0.9238153100013732, 0.15263034403324124], [0.6291084839031099, 0.8461142107844354, 0.4043946657329798, 0.6066899877041579, 0.27238170336931944, 0.036181119270622716, 0.8825333137065171, 0.38501155562698847, 0.23666654527187347, 0.6407865174114704], [0.8967029256746174, 0.40202671475708496, 0.7879031896591187, 0.4813963966444136, 0.22146635968238118, 0.28392115421593184, 0.21865412592887878, 0.1867729406803846, 0.3370565744116902, 0.9361305870115758], [0.46709785331040643, 0.5847778050228953, 0.06994185969233513, 0.8096301704645158, 0.9449426848441362, 0.5231438921764493, 0.542049853131175, 0.7142198998481036, 0.5258839065209031, 0.4247758919373155], [0.2864253520965577, 0.34641040861606615, 0.30515177082270384, 0.9578552264720201, 0.832671188749373, 0.8827668149024248, 0.05342626478523013, 0.09882813785225156, 0.45390066783875216, 0.5298036206513642], [0.8566708099097012, 0.671731756068766, 0.587125695310533, 0.2550224727019668, 0.11127037368714805, 0.17478639353066683, 0.6898064026609063, 0.5011526020243764, 0.6439791088923813, 0.018454088829457774], [0.6242345254868267, 0.0840962631627917, 0.22069836873561144, 0.6294844560325147, 0.3806913644075392, 0.42704641260206694, 0.4004385797306896, 0.8009614059701562, 0.8047587666660547, 0.30892544891685253], [0.053958788514137344, 0.9018490109592675, 0.8756715962663293, 0.08341620210558189, 0.656757011078298, 0.6252616317942739, 0.8582966597750783, 0.328316387720406, 0.12081424705684185, 0.7970867771655321], [0.0950355203822256, 0.482981321401894, 0.16503387689590454, 0.33183847833424823, 0.3402883289381861, 0.5876003690063953, 0.09270065743476154, 0.03901507332921034, 0.43334391620010126, 0.44010977074503904], [0.540189045481384, 0.5351018570363523, 0.9469620399177074, 0.8771435469388962, 0.6182998232543468, 0.35618917923420657, 0.6660352973267437, 0.566339500248432, 0.7422889126464725, 0.9519551554694772], [0.8077815799042583, 0.21309891901910313, 0.3608162458986044, 0.0034290207549930495, 0.887698167935014, 0.10453904792666435, 0.486652941443026, 0.8661484606564046, 0.8314494099467994, 0.7192307421937586], [0.36265833396464603, 0.7727871006354692, 0.5158352646976709, 0.7055605929344893, 0.1643967973068356, 0.841810147278011, 0.7565799644216894, 0.2685034051537514, 0.016370492056012115, 0.23058870062232018], [0.3831744566559792, 0.03431354835629475, 0.8591937543824315, 0.5582648627460004, 0.05804225616157063, 0.7014330141246319, 0.2763925772160292, 0.9185707075521351, 0.9634149745106697, 0.8128808354958892], [0.9376575704663993, 0.9826662139967083, 0.01427725050598383, 0.22884113434702144, 0.7795121679082513, 0.4954043431207537, 0.9843116402626036, 0.44580408092588186, 0.1495871655642986, 0.3242288026958704], [0.7052193786948919, 0.27297656144946814, 0.6780663831159472, 0.8553709108382462, 0.728619954548776, 0.24705441668629646, 0.17944112606346604, 0.2475653095170855, 0.2991353878751397, 0.09638192690908903], [0.15070598572492602, 0.7137611042708156, 0.46005926188081503, 0.4317427640780807, 0.45243937522172945, 0.947223293595016, 0.5657602809369565, 0.6500123059377075, 0.611284618265927, 0.6082173353061081], [0.18405663594603547, 0.29238912928849464, 0.9936216939240694, 0.6607464551925658, 0.9789801696315408, 0.45734416227787733, 0.9295651074498891, 0.20319629274308684, 0.6963446596637369, 0.04954517725855113], [0.7383383978158233, 0.7246516384184359, 0.14865580014884472, 0.11464745271950973, 0.20232717506587494, 0.7200821228325368, 0.3156362995505333, 0.6758408788591623, 0.38541613984853024, 0.5613806135952473], [0.974619658663869, 0.031052408739924424, 0.5321674831211567, 0.9890944194048642, 0.30767040699720366, 0.9755159420892598, 0.5267568770796062, 0.876032805070281, 0.033048324286937734, 0.7660288251936436], [0.4203686527907848, 0.9557463219389319, 0.3142025098204613, 0.28629193734377634, 0.5296437507495286, 0.20691902562975878, 0.23394734039902687, 0.47370790876448154, 0.8461437188088894, 0.2773768240585923], [0.33346284274011867, 0.22544000670313824, 0.060887097381055355, 0.45018779579550045, 0.6380696557462217, 0.3160614175722003, 0.7365327822044491, 0.8393437499180435, 0.1642814632505178, 0.6723177302628756]]}, "fallback_to_sample_polytope": false}, "bridge_kwargs": {"transforms": [{"__type": "Type[Transform]", "index_in_registry": 29, "transform_type": "<class 'ax.modelbridge.transforms.fill_missing_parameters.FillMissingParameters'>"}, {"__type": "Type[Transform]", "index_in_registry": 9, "transform_type": "<class 'ax.modelbridge.transforms.remove_fixed.RemoveFixed'>"}, {"__type": "Type[Transform]", "index_in_registry": 7, "transform_type": "<class 'ax.modelbridge.transforms.choice_encode.OrderedChoiceToIntegerRange'>"}, {"__type": "Type[Transform]", "index_in_registry": 6, "transform_type": "<class 'ax.modelbridge.transforms.one_hot.OneHot'>"}, {"__type": "Type[Transform]", "index_in_registry": 3, "transform_type": "<class 'ax.modelbridge.transforms.int_to_float.IntToFloat'>"}, {"__type": "Type[Transform]", "index_in_registry": 5, "transform_type": "<class 'ax.modelbridge.transforms.log.Log'>"}, {"__type": "Type[Transform]", "index_in_registry": 20, "transform_type": "<class 'ax.modelbridge.transforms.logit.Logit'>"}, {"__type": "Type[Transform]", "index_in_registry": 15, "transform_type": "<class 'ax.modelbridge.transforms.unit_x.UnitX'>"}], "transform_configs": null, "status_quo_name": null, "status_quo_features": null, "optimization_config": null, "fit_out_of_design": false, "fit_abandoned": false, "fit_tracking_metrics": true, "fit_on_init": true}, "gen_metadata": {"model_fit_quality": null, "model_std_quality": null, "model_fit_generalization": null, "model_std_generalization": null}, "model_state_after_gen": {"seed": 7, "init_position": 22, "generated_points": {"__type": "ndarray", "value": [[0.1994731277227402, 0.1709322035312653, 0.7493569254875183, 0.1843137741088868, 0.5505224466323853, 0.7656387686729433, 0.36266738176345825, 0.9827781915664673, 0.9238153100013732, 0.15263034403324124], [0.6291084839031099, 0.8461142107844354, 0.4043946657329798, 0.6066899877041579, 0.27238170336931944, 0.036181119270622716, 0.8825333137065171, 0.38501155562698847, 0.23666654527187347, 0.6407865174114704], [0.8967029256746174, 0.40202671475708496, 0.7879031896591187, 0.4813963966444136, 0.22146635968238118, 0.28392115421593184, 0.21865412592887878, 0.1867729406803846, 0.3370565744116902, 0.9361305870115758], [0.46709785331040643, 0.5847778050228953, 0.06994185969233513, 0.8096301704645158, 0.9449426848441362, 0.5231438921764493, 0.542049853131175, 0.7142198998481036, 0.5258839065209031, 0.4247758919373155], [0.2864253520965577, 0.34641040861606615, 0.30515177082270384, 0.9578552264720201, 0.832671188749373, 0.8827668149024248, 0.05342626478523013, 0.09882813785225156, 0.45390066783875216, 0.5298036206513642], [0.8566708099097012, 0.671731756068766, 0.587125695310533, 0.2550224727019668, 0.11127037368714805, 0.17478639353066683, 0.6898064026609063, 0.5011526020243764, 0.6439791088923813, 0.018454088829457774], [0.6242345254868267, 0.0840962631627917, 0.22069836873561144, 0.6294844560325147, 0.3806913644075392, 0.42704641260206694, 0.4004385797306896, 0.8009614059701562, 0.8047587666660547, 0.30892544891685253], [0.053958788514137344, 0.9018490109592675, 0.8756715962663293, 0.08341620210558189, 0.656757011078298, 0.6252616317942739, 0.8582966597750783, 0.328316387720406, 0.12081424705684185, 0.7970867771655321], [0.0950355203822256, 0.482981321401894, 0.16503387689590454, 0.33183847833424823, 0.3402883289381861, 0.5876003690063953, 0.09270065743476154, 0.03901507332921034, 0.43334391620010126, 0.44010977074503904], [0.540189045481384, 0.5351018570363523, 0.9469620399177074, 0.8771435469388962, 0.6182998232543468, 0.35618917923420657, 0.6660352973267437, 0.566339500248432, 0.7422889126464725, 0.9519551554694772], [0.8077815799042583, 0.21309891901910313, 0.3608162458986044, 0.0034290207549930495, 0.887698167935014, 0.10453904792666435, 0.486652941443026, 0.8661484606564046, 0.8314494099467994, 0.7192307421937586], [0.36265833396464603, 0.7727871006354692, 0.5158352646976709, 0.7055605929344893, 0.1643967973068356, 0.841810147278011, 0.7565799644216894, 0.2685034051537514, 0.016370492056012115, 0.23058870062232018], [0.3831744566559792, 0.03431354835629475, 0.8591937543824315, 0.5582648627460004, 0.05804225616157063, 0.7014330141246319, 0.2763925772160292, 0.9185707075521351, 0.9634149745106697, 0.8128808354958892], [0.9376575704663993, 0.9826662139967083, 0.01427725050598383, 0.22884113434702144, 0.7795121679082513, 0.4954043431207537, 0.9843116402626036, 0.44580408092588186, 0.1495871655642986, 0.3242288026958704], [0.7052193786948919, 0.27297656144946814, 0.6780663831159472, 0.8553709108382462, 0.728619954548776, 0.24705441668629646, 0.17944112606346604, 0.2475653095170855, 0.2991353878751397, 0.09638192690908903], [0.15070598572492602, 0.7137611042708156, 0.46005926188081503, 0.4317427640780807, 0.45243937522172945, 0.947223293595016, 0.5657602809369565, 0.6500123059377075, 0.611284618265927, 0.6082173353061081], [0.18405663594603547, 0.29238912928849464, 0.9936216939240694, 0.6607464551925658, 0.9789801696315408, 0.45734416227787733, 0.9295651074498891, 0.20319629274308684, 0.6963446596637369, 0.04954517725855113], [0.7383383978158233, 0.7246516384184359, 0.14865580014884472, 0.11464745271950973, 0.20232717506587494, 0.7200821228325368, 0.3156362995505333, 0.6758408788591623, 0.38541613984853024, 0.5613806135952473], [0.974619658663869, 0.031052408739924424, 0.5321674831211567, 0.9890944194048642, 0.30767040699720366, 0.9755159420892598, 0.5267568770796062, 0.876032805070281, 0.033048324286937734, 0.7660288251936436], [0.4203686527907848, 0.9557463219389319, 0.3142025098204613, 0.28629193734377634, 0.5296437507495286, 0.20691902562975878, 0.23394734039902687, 0.47370790876448154, 0.8461437188088894, 0.2773768240585923], [0.33346284274011867, 0.22544000670313824, 0.060887097381055355, 0.45018779579550045, 0.6380696557462217, 0.3160614175722003, 0.7365327822044491, 0.8393437499180435, 0.1642814632505178, 0.6723177302628756], [0.7783237164840102, 0.7927041770890355, 0.8428645310923457, 0.7783302627503872, 0.41426557581871737, 0.6158853881061077, 0.0067001236602664375, 0.3118972228839993, 0.9800927955657245, 0.18367566075175995]]}}, "generation_step_index": 0, "candidate_metadata_by_arm_signature": null, "generation_node_name": "GenerationStep_0"}, "runner": null, "num_arms_created": 1, "generation_step_index": 0, "properties": {}}, "22": {"__type": "Trial", "index": 22, "trial_type": null, "ttl_seconds": null, "status": {"__type": "TrialStatus", "name": "COMPLETED"}, "time_created": {"__type": "datetime", "value": "2025-08-22 01:58:42.707509"}, "time_completed": {"__type": "datetime", "value": "2025-08-22 02:04:11.388658"}, "time_staged": null, "time_run_started": {"__type": "datetime", "value": "2025-08-22 01:58:42.707690"}, "abandoned_reason": null, "failed_reason": null, "run_metadata": {}, "stop_metadata": {}, "generator_run": {"__type": "GeneratorRun", "arms": [{"__type": "Arm", "parameters": {"sig_N": 0.32738822972169146, "sig_CA": 0.34222246112767607, "sig_HA": 0.24705427058506757, "sig_C": 0.29341125913197175, "sig_O": 0.23530934265628456, "eps_N": 0.9676620329619201, "eps_CA": 0.3706770756619424, "eps_HA": 0.06403217367835343, "eps_C": 0.3114359573151916, "eps_O": 0.7848118087834866, "sig_H": 0.0, "eps_H": 0.0}, "name": "22_0"}], "weights": [1.0], "optimization_config": null, "search_space": null, "time_created": {"__type": "datetime", "value": "2025-08-22 01:58:42.705803"}, "model_predictions": null, "best_arm_predictions": null, "generator_run_type": null, "index": 0, "fit_time": 0.04678736499045044, "gen_time": 0.00186349602881819, "model_key": "Sobol", "model_kwargs": {"deduplicate": true, "seed": 7, "init_position": 22, "scramble": true, "generated_points": {"__type": "ndarray", "value": [[0.1994731277227402, 0.1709322035312653, 0.7493569254875183, 0.1843137741088868, 0.5505224466323853, 0.7656387686729433, 0.36266738176345825, 0.9827781915664673, 0.9238153100013732, 0.15263034403324124], [0.6291084839031099, 0.8461142107844354, 0.4043946657329798, 0.6066899877041579, 0.27238170336931944, 0.036181119270622716, 0.8825333137065171, 0.38501155562698847, 0.23666654527187347, 0.6407865174114704], [0.8967029256746174, 0.40202671475708496, 0.7879031896591187, 0.4813963966444136, 0.22146635968238118, 0.28392115421593184, 0.21865412592887878, 0.1867729406803846, 0.3370565744116902, 0.9361305870115758], [0.46709785331040643, 0.5847778050228953, 0.06994185969233513, 0.8096301704645158, 0.9449426848441362, 0.5231438921764493, 0.542049853131175, 0.7142198998481036, 0.5258839065209031, 0.4247758919373155], [0.2864253520965577, 0.34641040861606615, 0.30515177082270384, 0.9578552264720201, 0.832671188749373, 0.8827668149024248, 0.05342626478523013, 0.09882813785225156, 0.45390066783875216, 0.5298036206513642], [0.8566708099097012, 0.671731756068766, 0.587125695310533, 0.2550224727019668, 0.11127037368714805, 0.17478639353066683, 0.6898064026609063, 0.5011526020243764, 0.6439791088923813, 0.018454088829457774], [0.6242345254868267, 0.0840962631627917, 0.22069836873561144, 0.6294844560325147, 0.3806913644075392, 0.42704641260206694, 0.4004385797306896, 0.8009614059701562, 0.8047587666660547, 0.30892544891685253], [0.053958788514137344, 0.9018490109592675, 0.8756715962663293, 0.08341620210558189, 0.656757011078298, 0.6252616317942739, 0.8582966597750783, 0.328316387720406, 0.12081424705684185, 0.7970867771655321], [0.0950355203822256, 0.482981321401894, 0.16503387689590454, 0.33183847833424823, 0.3402883289381861, 0.5876003690063953, 0.09270065743476154, 0.03901507332921034, 0.43334391620010126, 0.44010977074503904], [0.540189045481384, 0.5351018570363523, 0.9469620399177074, 0.8771435469388962, 0.6182998232543468, 0.35618917923420657, 0.6660352973267437, 0.566339500248432, 0.7422889126464725, 0.9519551554694772], [0.8077815799042583, 0.21309891901910313, 0.3608162458986044, 0.0034290207549930495, 0.887698167935014, 0.10453904792666435, 0.486652941443026, 0.8661484606564046, 0.8314494099467994, 0.7192307421937586], [0.36265833396464603, 0.7727871006354692, 0.5158352646976709, 0.7055605929344893, 0.1643967973068356, 0.841810147278011, 0.7565799644216894, 0.2685034051537514, 0.016370492056012115, 0.23058870062232018], [0.3831744566559792, 0.03431354835629475, 0.8591937543824315, 0.5582648627460004, 0.05804225616157063, 0.7014330141246319, 0.2763925772160292, 0.9185707075521351, 0.9634149745106697, 0.8128808354958892], [0.9376575704663993, 0.9826662139967083, 0.01427725050598383, 0.22884113434702144, 0.7795121679082513, 0.4954043431207537, 0.9843116402626036, 0.44580408092588186, 0.1495871655642986, 0.3242288026958704], [0.7052193786948919, 0.27297656144946814, 0.6780663831159472, 0.8553709108382462, 0.728619954548776, 0.24705441668629646, 0.17944112606346604, 0.2475653095170855, 0.2991353878751397, 0.09638192690908903], [0.15070598572492602, 0.7137611042708156, 0.46005926188081503, 0.4317427640780807, 0.45243937522172945, 0.947223293595016, 0.5657602809369565, 0.6500123059377075, 0.611284618265927, 0.6082173353061081], [0.18405663594603547, 0.29238912928849464, 0.9936216939240694, 0.6607464551925658, 0.9789801696315408, 0.45734416227787733, 0.9295651074498891, 0.20319629274308684, 0.6963446596637369, 0.04954517725855113], [0.7383383978158233, 0.7246516384184359, 0.14865580014884472, 0.11464745271950973, 0.20232717506587494, 0.7200821228325368, 0.3156362995505333, 0.6758408788591623, 0.38541613984853024, 0.5613806135952473], [0.974619658663869, 0.031052408739924424, 0.5321674831211567, 0.9890944194048642, 0.30767040699720366, 0.9755159420892598, 0.5267568770796062, 0.876032805070281, 0.033048324286937734, 0.7660288251936436], [0.4203686527907848, 0.9557463219389319, 0.3142025098204613, 0.28629193734377634, 0.5296437507495286, 0.20691902562975878, 0.23394734039902687, 0.47370790876448154, 0.8461437188088894, 0.2773768240585923], [0.33346284274011867, 0.22544000670313824, 0.060887097381055355, 0.45018779579550045, 0.6380696557462217, 0.3160614175722003, 0.7365327822044491, 0.8393437499180435, 0.1642814632505178, 0.6723177302628756], [0.7783237164840102, 0.7927041770890355, 0.8428645310923457, 0.7783302627503872, 0.41426557581871737, 0.6158853881061077, 0.0067001236602664375, 0.3118972228839993, 0.9800927955657245, 0.18367566075175995]]}, "fallback_to_sample_polytope": false}, "bridge_kwargs": {"transforms": [{"__type": "Type[Transform]", "index_in_registry": 29, "transform_type": "<class 'ax.modelbridge.transforms.fill_missing_parameters.FillMissingParameters'>"}, {"__type": "Type[Transform]", "index_in_registry": 9, "transform_type": "<class 'ax.modelbridge.transforms.remove_fixed.RemoveFixed'>"}, {"__type": "Type[Transform]", "index_in_registry": 7, "transform_type": "<class 'ax.modelbridge.transforms.choice_encode.OrderedChoiceToIntegerRange'>"}, {"__type": "Type[Transform]", "index_in_registry": 6, "transform_type": "<class 'ax.modelbridge.transforms.one_hot.OneHot'>"}, {"__type": "Type[Transform]", "index_in_registry": 3, "transform_type": "<class 'ax.modelbridge.transforms.int_to_float.IntToFloat'>"}, {"__type": "Type[Transform]", "index_in_registry": 5, "transform_type": "<class 'ax.modelbridge.transforms.log.Log'>"}, {"__type": "Type[Transform]", "index_in_registry": 20, "transform_type": "<class 'ax.modelbridge.transforms.logit.Logit'>"}, {"__type": "Type[Transform]", "index_in_registry": 15, "transform_type": "<class 'ax.modelbridge.transforms.unit_x.UnitX'>"}], "transform_configs": null, "status_quo_name": null, "status_quo_features": null, "optimization_config": null, "fit_out_of_design": false, "fit_abandoned": false, "fit_tracking_metrics": true, "fit_on_init": true}, "gen_metadata": {"model_fit_quality": null, "model_std_quality": null, "model_fit_generalization": null, "model_std_generalization": null}, "model_state_after_gen": {"seed": 7, "init_position": 23, "generated_points": {"__type": "ndarray", "value": [[0.1994731277227402, 0.1709322035312653, 0.7493569254875183, 0.1843137741088868, 0.5505224466323853, 0.7656387686729433, 0.36266738176345825, 0.9827781915664673, 0.9238153100013732, 0.15263034403324124], [0.6291084839031099, 0.8461142107844354, 0.4043946657329798, 0.6066899877041579, 0.27238170336931944, 0.036181119270622716, 0.8825333137065171, 0.38501155562698847, 0.23666654527187347, 0.6407865174114704], [0.8967029256746174, 0.40202671475708496, 0.7879031896591187, 0.4813963966444136, 0.22146635968238118, 0.28392115421593184, 0.21865412592887878, 0.1867729406803846, 0.3370565744116902, 0.9361305870115758], [0.46709785331040643, 0.5847778050228953, 0.06994185969233513, 0.8096301704645158, 0.9449426848441362, 0.5231438921764493, 0.542049853131175, 0.7142198998481036, 0.5258839065209031, 0.4247758919373155], [0.2864253520965577, 0.34641040861606615, 0.30515177082270384, 0.9578552264720201, 0.832671188749373, 0.8827668149024248, 0.05342626478523013, 0.09882813785225156, 0.45390066783875216, 0.5298036206513642], [0.8566708099097012, 0.671731756068766, 0.587125695310533, 0.2550224727019668, 0.11127037368714805, 0.17478639353066683, 0.6898064026609063, 0.5011526020243764, 0.6439791088923813, 0.018454088829457774], [0.6242345254868267, 0.0840962631627917, 0.22069836873561144, 0.6294844560325147, 0.3806913644075392, 0.42704641260206694, 0.4004385797306896, 0.8009614059701562, 0.8047587666660547, 0.30892544891685253], [0.053958788514137344, 0.9018490109592675, 0.8756715962663293, 0.08341620210558189, 0.656757011078298, 0.6252616317942739, 0.8582966597750783, 0.328316387720406, 0.12081424705684185, 0.7970867771655321], [0.0950355203822256, 0.482981321401894, 0.16503387689590454, 0.33183847833424823, 0.3402883289381861, 0.5876003690063953, 0.09270065743476154, 0.03901507332921034, 0.43334391620010126, 0.44010977074503904], [0.540189045481384, 0.5351018570363523, 0.9469620399177074, 0.8771435469388962, 0.6182998232543468, 0.35618917923420657, 0.6660352973267437, 0.566339500248432, 0.7422889126464725, 0.9519551554694772], [0.8077815799042583, 0.21309891901910313, 0.3608162458986044, 0.0034290207549930495, 0.887698167935014, 0.10453904792666435, 0.486652941443026, 0.8661484606564046, 0.8314494099467994, 0.7192307421937586], [0.36265833396464603, 0.7727871006354692, 0.5158352646976709, 0.7055605929344893, 0.1643967973068356, 0.841810147278011, 0.7565799644216894, 0.2685034051537514, 0.016370492056012115, 0.23058870062232018], [0.3831744566559792, 0.03431354835629475, 0.8591937543824315, 0.5582648627460004, 0.05804225616157063, 0.7014330141246319, 0.2763925772160292, 0.9185707075521351, 0.9634149745106697, 0.8128808354958892], [0.9376575704663993, 0.9826662139967083, 0.01427725050598383, 0.22884113434702144, 0.7795121679082513, 0.4954043431207537, 0.9843116402626036, 0.44580408092588186, 0.1495871655642986, 0.3242288026958704], [0.7052193786948919, 0.27297656144946814, 0.6780663831159472, 0.8553709108382462, 0.728619954548776, 0.24705441668629646, 0.17944112606346604, 0.2475653095170855, 0.2991353878751397, 0.09638192690908903], [0.15070598572492602, 0.7137611042708156, 0.46005926188081503, 0.4317427640780807, 0.45243937522172945, 0.947223293595016, 0.5657602809369565, 0.6500123059377075, 0.611284618265927, 0.6082173353061081], [0.18405663594603547, 0.29238912928849464, 0.9936216939240694, 0.6607464551925658, 0.9789801696315408, 0.45734416227787733, 0.9295651074498891, 0.20319629274308684, 0.6963446596637369, 0.04954517725855113], [0.7383383978158233, 0.7246516384184359, 0.14865580014884472, 0.11464745271950973, 0.20232717506587494, 0.7200821228325368, 0.3156362995505333, 0.6758408788591623, 0.38541613984853024, 0.5613806135952473], [0.974619658663869, 0.031052408739924424, 0.5321674831211567, 0.9890944194048642, 0.30767040699720366, 0.9755159420892598, 0.5267568770796062, 0.876032805070281, 0.033048324286937734, 0.7660288251936436], [0.4203686527907848, 0.9557463219389319, 0.3142025098204613, 0.28629193734377634, 0.5296437507495286, 0.20691902562975878, 0.23394734039902687, 0.47370790876448154, 0.8461437188088894, 0.2773768240585923], [0.33346284274011867, 0.22544000670313824, 0.060887097381055355, 0.45018779579550045, 0.6380696557462217, 0.3160614175722003, 0.7365327822044491, 0.8393437499180435, 0.1642814632505178, 0.6723177302628756], [0.7783237164840102, 0.7927041770890355, 0.8428645310923457, 0.7783302627503872, 0.41426557581871737, 0.6158853881061077, 0.0067001236602664375, 0.3118972228839993, 0.9800927955657245, 0.18367566075175995], [0.514696798287332, 0.45555692072957765, 0.47643416468054056, 0.1530211782082916, 0.08992799092084178, 0.8604516265913846, 0.8423325354233384, 0.010135226882994185, 0.5633568605408072, 0.39321201946586376]]}}, "generation_step_index": 0, "candidate_metadata_by_arm_signature": null, "generation_node_name": "GenerationStep_0"}, "runner": null, "num_arms_created": 1, "generation_step_index": 0, "properties": {}}, "23": {"__type": "Trial", "index": 23, "trial_type": null, "ttl_seconds": null, "status": {"__type": "TrialStatus", "name": "COMPLETED"}, "time_created": {"__type": "datetime", "value": "2025-08-22 02:05:46.408786"}, "time_completed": {"__type": "datetime", "value": "2025-08-22 02:10:53.832361"}, "time_staged": null, "time_run_started": {"__type": "datetime", "value": "2025-08-22 02:05:46.409073"}, "abandoned_reason": null, "failed_reason": null, "run_metadata": {}, "stop_metadata": {}, "generator_run": {"__type": "GeneratorRun", "arms": [{"__type": "Arm", "parameters": {"sig_N": 0.3038963804126323, "sig_CA": 0.3652834428540466, "sig_HA": 0.19739188941063407, "sig_C": 0.33276883812019686, "sig_O": 0.2677470900431707, "eps_N": 0.49456652330285616, "eps_CA": 0.20667951150202238, "eps_HA": 0.14380641553974308, "eps_C": 0.240701094144564, "eps_O": 0.9942564179961669, "sig_H": 0.0, "eps_H": 0.0}, "name": "23_0"}], "weights": [1.0], "optimization_config": null, "search_space": null, "time_created": {"__type": "datetime", "value": "2025-08-22 02:05:46.178259"}, "model_predictions": [{"a_gamma": [-4.568931109427589], "o_cell_alpha": [0.007138215399269482], "ga_beta": [0.0], "al_beta": [0.0], "b_alpha": [-3.9854254764627193], "a_alpha": [-7.366434079284276], "d_beta": [1.388858286101236], "ga_gamma": [-0.11066018392371887], "o_elatt_alpha": [0.01048793269182706], "e_alpha": [-307.3300798933406], "e_beta": [-302.7797044361849], "be_alpha": [-0.1469012802409566], "be_gamma": [0.0], "o_elatt_beta": [0.004448844245546452], "c_alpha": [-9.533101009795029], "al_gamma": [0.0], "e_gamma": [-306.3563339161118], "d_alpha": [-4.249770052877133], "a_beta": [-2.4727127094191417], "al_alpha": [0.0], "o_cell_gamma": [0.002424496130245722], "o_elatt_gamma": [0.023691520340830212], "b_beta": [-0.6238158301375343], "c_beta": [-12.292779674058949], "o_cell_beta": [0.031129186815460196], "c_gamma": [-7.554490410626379], "be_beta": [2.6547537171859634], "ga_alpha": [0.0], "b_gamma": [-4.245250987544566]}, {"a_gamma": {"a_gamma": [0.864337611807466], "o_cell_alpha": [0.0], "ga_beta": [0.0], "al_beta": [0.0], "b_alpha": [0.0], "a_alpha": [0.0], "d_beta": [0.0], "ga_gamma": [0.0], "o_elatt_alpha": [0.0], "e_alpha": [0.0], "e_beta": [0.0], "be_alpha": [0.0], "be_gamma": [0.0], "o_elatt_beta": [0.0], "c_alpha": [0.0], "al_gamma": [0.0], "e_gamma": [0.0], "d_alpha": [0.0], "a_beta": [0.0], "al_alpha": [0.0], "o_cell_gamma": [0.0], "o_elatt_gamma": [0.0], "b_beta": [0.0], "c_beta": [0.0], "o_cell_beta": [0.0], "c_gamma": [0.0], "be_beta": [0.0], "ga_alpha": [0.0], "b_gamma": [0.0]}, "o_cell_alpha": {"a_gamma": [0.0], "o_cell_alpha": [0.00018605212555385402], "ga_beta": [0.0], "al_beta": [0.0], "b_alpha": [0.0], "a_alpha": [0.0], "d_beta": [0.0], "ga_gamma": [0.0], "o_elatt_alpha": [0.0], "e_alpha": [0.0], "e_beta": [0.0], "be_alpha": [0.0], "be_gamma": [0.0], "o_elatt_beta": [0.0], "c_alpha": [0.0], "al_gamma": [0.0], "e_gamma": [0.0], "d_alpha": [0.0], "a_beta": [0.0], "al_alpha": [0.0], "o_cell_gamma": [0.0], "o_elatt_gamma": [0.0], "b_beta": [0.0], "c_beta": [0.0], "o_cell_beta": [0.0], "c_gamma": [0.0], "be_beta": [0.0], "ga_alpha": [0.0], "b_gamma": [0.0]}, "ga_beta": {"a_gamma": [0.0], "o_cell_alpha": [0.0], "ga_beta": [0.00014899389022082765], "al_beta": [0.0], "b_alpha": [0.0], "a_alpha": [0.0], "d_beta": [0.0], "ga_gamma": [0.0], "o_elatt_alpha": [0.0], "e_alpha": [0.0], "e_beta": [0.0], "be_alpha": [0.0], "be_gamma": [0.0], "o_elatt_beta": [0.0], "c_alpha": [0.0], "al_gamma": [0.0], "e_gamma": [0.0], "d_alpha": [0.0], "a_beta": [0.0], "al_alpha": [0.0], "o_cell_gamma": [0.0], "o_elatt_gamma": [0.0], "b_beta": [0.0], "c_beta": [0.0], "o_cell_beta": [0.0], "c_gamma": [0.0], "be_beta": [0.0], "ga_alpha": [0.0], "b_gamma": [0.0]}, "al_beta": {"a_gamma": [0.0], "o_cell_alpha": [0.0], "ga_beta": [0.0], "al_beta": [0.00014899389022082765], "b_alpha": [0.0], "a_alpha": [0.0], "d_beta": [0.0], "ga_gamma": [0.0], "o_elatt_alpha": [0.0], "e_alpha": [0.0], "e_beta": [0.0], "be_alpha": [0.0], "be_gamma": [0.0], "o_elatt_beta": [0.0], "c_alpha": [0.0], "al_gamma": [0.0], "e_gamma": [0.0], "d_alpha": [0.0], "a_beta": [0.0], "al_alpha": [0.0], "o_cell_gamma": [0.0], "o_elatt_gamma": [0.0], "b_beta": [0.0], "c_beta": [0.0], "o_cell_beta": [0.0], "c_gamma": [0.0], "be_beta": [0.0], "ga_alpha": [0.0], "b_gamma": [0.0]}, "b_alpha": {"a_gamma": [0.0], "o_cell_alpha": [0.0], "ga_beta": [0.0], "al_beta": [0.0], "b_alpha": [9.417577029651687], "a_alpha": [0.0], "d_beta": [0.0], "ga_gamma": [0.0], "o_elatt_alpha": [0.0], "e_alpha": [0.0], "e_beta": [0.0], "be_alpha": [0.0], "be_gamma": [0.0], "o_elatt_beta": [0.0], "c_alpha": [0.0], "al_gamma": [0.0], "e_gamma": [0.0], "d_alpha": [0.0], "a_beta": [0.0], "al_alpha": [0.0], "o_cell_gamma": [0.0], "o_elatt_gamma": [0.0], "b_beta": [0.0], "c_beta": [0.0], "o_cell_beta": [0.0], "c_gamma": [0.0], "be_beta": [0.0], "ga_alpha": [0.0], "b_gamma": [0.0]}, "a_alpha": {"a_gamma": [0.0], "o_cell_alpha": [0.0], "ga_beta": [0.0], "al_beta": [0.0], "b_alpha": [0.0], "a_alpha": [0.8948177898592027], "d_beta": [0.0], "ga_gamma": [0.0], "o_elatt_alpha": [0.0], "e_alpha": [0.0], "e_beta": [0.0], "be_alpha": [0.0], "be_gamma": [0.0], "o_elatt_beta": [0.0], "c_alpha": [0.0], "al_gamma": [0.0], "e_gamma": [0.0], "d_alpha": [0.0], "a_beta": [0.0], "al_alpha": [0.0], "o_cell_gamma": [0.0], "o_elatt_gamma": [0.0], "b_beta": [0.0], "c_beta": [0.0], "o_cell_beta": [0.0], "c_gamma": [0.0], "be_beta": [0.0], "ga_alpha": [0.0], "b_gamma": [0.0]}, "d_beta": {"a_gamma": [0.0], "o_cell_alpha": [0.0], "ga_beta": [0.0], "al_beta": [0.0], "b_alpha": [0.0], "a_alpha": [0.0], "d_beta": [4.320653125892342], "ga_gamma": [0.0], "o_elatt_alpha": [0.0], "e_alpha": [0.0], "e_beta": [0.0], "be_alpha": [0.0], "be_gamma": [0.0], "o_elatt_beta": [0.0], "c_alpha": [0.0], "al_gamma": [0.0], "e_gamma": [0.0], "d_alpha": [0.0], "a_beta": [0.0], "al_alpha": [0.0], "o_cell_gamma": [0.0], "o_elatt_gamma": [0.0], "b_beta": [0.0], "c_beta": [0.0], "o_cell_beta": [0.0], "c_gamma": [0.0], "be_beta": [0.0], "ga_alpha": [0.0], "b_gamma": [0.0]}, "ga_gamma": {"a_gamma": [0.0], "o_cell_alpha": [0.0], "ga_beta": [0.0], "al_beta": [0.0], "b_alpha": [0.0], "a_alpha": [0.0], "d_beta": [0.0], "ga_gamma": [0.015309731222239777], "o_elatt_alpha": [0.0], "e_alpha": [0.0], "e_beta": [0.0], "be_alpha": [0.0], "be_gamma": [0.0], "o_elatt_beta": [0.0], "c_alpha": [0.0], "al_gamma": [0.0], "e_gamma": [0.0], "d_alpha": [0.0], "a_beta": [0.0], "al_alpha": [0.0], "o_cell_gamma": [0.0], "o_elatt_gamma": [0.0], "b_beta": [0.0], "c_beta": [0.0], "o_cell_beta": [0.0], "c_gamma": [0.0], "be_beta": [0.0], "ga_alpha": [0.0], "b_gamma": [0.0]}, "o_elatt_alpha": {"a_gamma": [0.0], "o_cell_alpha": [0.0], "ga_beta": [0.0], "al_beta": [0.0], "b_alpha": [0.0], "a_alpha": [0.0], "d_beta": [0.0], "ga_gamma": [0.0], "o_elatt_alpha": [0.0008574165511666417], "e_alpha": [0.0], "e_beta": [0.0], "be_alpha": [0.0], "be_gamma": [0.0], "o_elatt_beta": [0.0], "c_alpha": [0.0], "al_gamma": [0.0], "e_gamma": [0.0], "d_alpha": [0.0], "a_beta": [0.0], "al_alpha": [0.0], "o_cell_gamma": [0.0], "o_elatt_gamma": [0.0], "b_beta": [0.0], "c_beta": [0.0], "o_cell_beta": [0.0], "c_gamma": [0.0], "be_beta": [0.0], "ga_alpha": [0.0], "b_gamma": [0.0]}, "e_alpha": {"a_gamma": [0.0], "o_cell_alpha": [0.0], "ga_beta": [0.0], "al_beta": [0.0], "b_alpha": [0.0], "a_alpha": [0.0], "d_beta": [0.0], "ga_gamma": [0.0], "o_elatt_alpha": [0.0], "e_alpha": [17.197824218225442], "e_beta": [0.0], "be_alpha": [0.0], "be_gamma": [0.0], "o_elatt_beta": [0.0], "c_alpha": [0.0], "al_gamma": [0.0], "e_gamma": [0.0], "d_alpha": [0.0], "a_beta": [0.0], "al_alpha": [0.0], "o_cell_gamma": [0.0], "o_elatt_gamma": [0.0], "b_beta": [0.0], "c_beta": [0.0], "o_cell_beta": [0.0], "c_gamma": [0.0], "be_beta": [0.0], "ga_alpha": [0.0], "b_gamma": [0.0]}, "e_beta": {"a_gamma": [0.0], "o_cell_alpha": [0.0], "ga_beta": [0.0], "al_beta": [0.0], "b_alpha": [0.0], "a_alpha": [0.0], "d_beta": [0.0], "ga_gamma": [0.0], "o_elatt_alpha": [0.0], "e_alpha": [0.0], "e_beta": [23.31915078220487], "be_alpha": [0.0], "be_gamma": [0.0], "o_elatt_beta": [0.0], "c_alpha": [0.0], "al_gamma": [0.0], "e_gamma": [0.0], "d_alpha": [0.0], "a_beta": [0.0], "al_alpha": [0.0], "o_cell_gamma": [0.0], "o_elatt_gamma": [0.0], "b_beta": [0.0], "c_beta": [0.0], "o_cell_beta": [0.0], "c_gamma": [0.0], "be_beta": [0.0], "ga_alpha": [0.0], "b_gamma": [0.0]}, "be_alpha": {"a_gamma": [0.0], "o_cell_alpha": [0.0], "ga_beta": [0.0], "al_beta": [0.0], "b_alpha": [0.0], "a_alpha": [0.0], "d_beta": [0.0], "ga_gamma": [0.0], "o_elatt_alpha": [0.0], "e_alpha": [0.0], "e_beta": [0.0], "be_alpha": [0.6720628264399373], "be_gamma": [0.0], "o_elatt_beta": [0.0], "c_alpha": [0.0], "al_gamma": [0.0], "e_gamma": [0.0], "d_alpha": [0.0], "a_beta": [0.0], "al_alpha": [0.0], "o_cell_gamma": [0.0], "o_elatt_gamma": [0.0], "b_beta": [0.0], "c_beta": [0.0], "o_cell_beta": [0.0], "c_gamma": [0.0], "be_beta": [0.0], "ga_alpha": [0.0], "b_gamma": [0.0]}, "be_gamma": {"a_gamma": [0.0], "o_cell_alpha": [0.0], "ga_beta": [0.0], "al_beta": [0.0], "b_alpha": [0.0], "a_alpha": [0.0], "d_beta": [0.0], "ga_gamma": [0.0], "o_elatt_alpha": [0.0], "e_alpha": [0.0], "e_beta": [0.0], "be_alpha": [0.0], "be_gamma": [0.00014899389022082765], "o_elatt_beta": [0.0], "c_alpha": [0.0], "al_gamma": [0.0], "e_gamma": [0.0], "d_alpha": [0.0], "a_beta": [0.0], "al_alpha": [0.0], "o_cell_gamma": [0.0], "o_elatt_gamma": [0.0], "b_beta": [0.0], "c_beta": [0.0], "o_cell_beta": [0.0], "c_gamma": [0.0], "be_beta": [0.0], "ga_alpha": [0.0], "b_gamma": [0.0]}, "o_elatt_beta": {"a_gamma": [0.0], "o_cell_alpha": [0.0], "ga_beta": [0.0], "al_beta": [0.0], "b_alpha": [0.0], "a_alpha": [0.0], "d_beta": [0.0], "ga_gamma": [0.0], "o_elatt_alpha": [0.0], "e_alpha": [0.0], "e_beta": [0.0], "be_alpha": [0.0], "be_gamma": [0.0], "o_elatt_beta": [0.0007046688835194284], "c_alpha": [0.0], "al_gamma": [0.0], "e_gamma": [0.0], "d_alpha": [0.0], "a_beta": [0.0], "al_alpha": [0.0], "o_cell_gamma": [0.0], "o_elatt_gamma": [0.0], "b_beta": [0.0], "c_beta": [0.0], "o_cell_beta": [0.0], "c_gamma": [0.0], "be_beta": [0.0], "ga_alpha": [0.0], "b_gamma": [0.0]}, "c_alpha": {"a_gamma": [0.0], "o_cell_alpha": [0.0], "ga_beta": [0.0], "al_beta": [0.0], "b_alpha": [0.0], "a_alpha": [0.0], "d_beta": [0.0], "ga_gamma": [0.0], "o_elatt_alpha": [0.0], "e_alpha": [0.0], "e_beta": [0.0], "be_alpha": [0.0], "be_gamma": [0.0], "o_elatt_beta": [0.0], "c_alpha": [0.8482928307741598], "al_gamma": [0.0], "e_gamma": [0.0], "d_alpha": [0.0], "a_beta": [0.0], "al_alpha": [0.0], "o_cell_gamma": [0.0], "o_elatt_gamma": [0.0], "b_beta": [0.0], "c_beta": [0.0], "o_cell_beta": [0.0], "c_gamma": [0.0], "be_beta": [0.0], "ga_alpha": [0.0], "b_gamma": [0.0]}, "al_gamma": {"a_gamma": [0.0], "o_cell_alpha": [0.0], "ga_beta": [0.0], "al_beta": [0.0], "b_alpha": [0.0], "a_alpha": [0.0], "d_beta": [0.0], "ga_gamma": [0.0], "o_elatt_alpha": [0.0], "e_alpha": [0.0], "e_beta": [0.0], "be_alpha": [0.0], "be_gamma": [0.0], "o_elatt_beta": [0.0], "c_alpha": [0.0], "al_gamma": [0.00014899389022082765], "e_gamma": [0.0], "d_alpha": [0.0], "a_beta": [0.0], "al_alpha": [0.0], "o_cell_gamma": [0.0], "o_elatt_gamma": [0.0], "b_beta": [0.0], "c_beta": [0.0], "o_cell_beta": [0.0], "c_gamma": [0.0], "be_beta": [0.0], "ga_alpha": [0.0], "b_gamma": [0.0]}, "e_gamma": {"a_gamma": [0.0], "o_cell_alpha": [0.0], "ga_beta": [0.0], "al_beta": [0.0], "b_alpha": [0.0], "a_alpha": [0.0], "d_beta": [0.0], "ga_gamma": [0.0], "o_elatt_alpha": [0.0], "e_alpha": [0.0], "e_beta": [0.0], "be_alpha": [0.0], "be_gamma": [0.0], "o_elatt_beta": [0.0], "c_alpha": [0.0], "al_gamma": [0.0], "e_gamma": [25.358315496038205], "d_alpha": [0.0], "a_beta": [0.0], "al_alpha": [0.0], "o_cell_gamma": [0.0], "o_elatt_gamma": [0.0], "b_beta": [0.0], "c_beta": [0.0], "o_cell_beta": [0.0], "c_gamma": [0.0], "be_beta": [0.0], "ga_alpha": [0.0], "b_gamma": [0.0]}, "d_alpha": {"a_gamma": [0.0], "o_cell_alpha": [0.0], "ga_beta": [0.0], "al_beta": [0.0], "b_alpha": [0.0], "a_alpha": [0.0], "d_beta": [0.0], "ga_gamma": [0.0], "o_elatt_alpha": [0.0], "e_alpha": [0.0], "e_beta": [0.0], "be_alpha": [0.0], "be_gamma": [0.0], "o_elatt_beta": [0.0], "c_alpha": [0.0], "al_gamma": [0.0], "e_gamma": [0.0], "d_alpha": [14.092877048346223], "a_beta": [0.0], "al_alpha": [0.0], "o_cell_gamma": [0.0], "o_elatt_gamma": [0.0], "b_beta": [0.0], "c_beta": [0.0], "o_cell_beta": [0.0], "c_gamma": [0.0], "be_beta": [0.0], "ga_alpha": [0.0], "b_gamma": [0.0]}, "a_beta": {"a_gamma": [0.0], "o_cell_alpha": [0.0], "ga_beta": [0.0], "al_beta": [0.0], "b_alpha": [0.0], "a_alpha": [0.0], "d_beta": [0.0], "ga_gamma": [0.0], "o_elatt_alpha": [0.0], "e_alpha": [0.0], "e_beta": [0.0], "be_alpha": [0.0], "be_gamma": [0.0], "o_elatt_beta": [0.0], "c_alpha": [0.0], "al_gamma": [0.0], "e_gamma": [0.0], "d_alpha": [0.0], "a_beta": [0.8147416660218354], "al_alpha": [0.0], "o_cell_gamma": [0.0], "o_elatt_gamma": [0.0], "b_beta": [0.0], "c_beta": [0.0], "o_cell_beta": [0.0], "c_gamma": [0.0], "be_beta": [0.0], "ga_alpha": [0.0], "b_gamma": [0.0]}, "al_alpha": {"a_gamma": [0.0], "o_cell_alpha": [0.0], "ga_beta": [0.0], "al_beta": [0.0], "b_alpha": [0.0], "a_alpha": [0.0], "d_beta": [0.0], "ga_gamma": [0.0], "o_elatt_alpha": [0.0], "e_alpha": [0.0], "e_beta": [0.0], "be_alpha": [0.0], "be_gamma": [0.0], "o_elatt_beta": [0.0], "c_alpha": [0.0], "al_gamma": [0.0], "e_gamma": [0.0], "d_alpha": [0.0], "a_beta": [0.0], "al_alpha": [0.00014899389022082765], "o_cell_gamma": [0.0], "o_elatt_gamma": [0.0], "b_beta": [0.0], "c_beta": [0.0], "o_cell_beta": [0.0], "c_gamma": [0.0], "be_beta": [0.0], "ga_alpha": [0.0], "b_gamma": [0.0]}, "o_cell_gamma": {"a_gamma": [0.0], "o_cell_alpha": [0.0], "ga_beta": [0.0], "al_beta": [0.0], "b_alpha": [0.0], "a_alpha": [0.0], "d_beta": [0.0], "ga_gamma": [0.0], "o_elatt_alpha": [0.0], "e_alpha": [0.0], "e_beta": [0.0], "be_alpha": [0.0], "be_gamma": [0.0], "o_elatt_beta": [0.0], "c_alpha": [0.0], "al_gamma": [0.0], "e_gamma": [0.0], "d_alpha": [0.0], "a_beta": [0.0], "al_alpha": [0.0], "o_cell_gamma": [8.282934663257764e-05], "o_elatt_gamma": [0.0], "b_beta": [0.0], "c_beta": [0.0], "o_cell_beta": [0.0], "c_gamma": [0.0], "be_beta": [0.0], "ga_alpha": [0.0], "b_gamma": [0.0]}, "o_elatt_gamma": {"a_gamma": [0.0], "o_cell_alpha": [0.0], "ga_beta": [0.0], "al_beta": [0.0], "b_alpha": [0.0], "a_alpha": [0.0], "d_beta": [0.0], "ga_gamma": [0.0], "o_elatt_alpha": [0.0], "e_alpha": [0.0], "e_beta": [0.0], "be_alpha": [0.0], "be_gamma": [0.0], "o_elatt_beta": [0.0], "c_alpha": [0.0], "al_gamma": [0.0], "e_gamma": [0.0], "d_alpha": [0.0], "a_beta": [0.0], "al_alpha": [0.0], "o_cell_gamma": [0.0], "o_elatt_gamma": [0.0017008990957593604], "b_beta": [0.0], "c_beta": [0.0], "o_cell_beta": [0.0], "c_gamma": [0.0], "be_beta": [0.0], "ga_alpha": [0.0], "b_gamma": [0.0]}, "b_beta": {"a_gamma": [0.0], "o_cell_alpha": [0.0], "ga_beta": [0.0], "al_beta": [0.0], "b_alpha": [0.0], "a_alpha": [0.0], "d_beta": [0.0], "ga_gamma": [0.0], "o_elatt_alpha": [0.0], "e_alpha": [0.0], "e_beta": [0.0], "be_alpha": [0.0], "be_gamma": [0.0], "o_elatt_beta": [0.0], "c_alpha": [0.0], "al_gamma": [0.0], "e_gamma": [0.0], "d_alpha": [0.0], "a_beta": [0.0], "al_alpha": [0.0], "o_cell_gamma": [0.0], "o_elatt_gamma": [0.0], "b_beta": [5.834955756357869], "c_beta": [0.0], "o_cell_beta": [0.0], "c_gamma": [0.0], "be_beta": [0.0], "ga_alpha": [0.0], "b_gamma": [0.0]}, "c_beta": {"a_gamma": [0.0], "o_cell_alpha": [0.0], "ga_beta": [0.0], "al_beta": [0.0], "b_alpha": [0.0], "a_alpha": [0.0], "d_beta": [0.0], "ga_gamma": [0.0], "o_elatt_alpha": [0.0], "e_alpha": [0.0], "e_beta": [0.0], "be_alpha": [0.0], "be_gamma": [0.0], "o_elatt_beta": [0.0], "c_alpha": [0.0], "al_gamma": [0.0], "e_gamma": [0.0], "d_alpha": [0.0], "a_beta": [0.0], "al_alpha": [0.0], "o_cell_gamma": [0.0], "o_elatt_gamma": [0.0], "b_beta": [0.0], "c_beta": [0.6706843352782831], "o_cell_beta": [0.0], "c_gamma": [0.0], "be_beta": [0.0], "ga_alpha": [0.0], "b_gamma": [0.0]}, "o_cell_beta": {"a_gamma": [0.0], "o_cell_alpha": [0.0], "ga_beta": [0.0], "al_beta": [0.0], "b_alpha": [0.0], "a_alpha": [0.0], "d_beta": [0.0], "ga_gamma": [0.0], "o_elatt_alpha": [0.0], "e_alpha": [0.0], "e_beta": [0.0], "be_alpha": [0.0], "be_gamma": [0.0], "o_elatt_beta": [0.0], "c_alpha": [0.0], "al_gamma": [0.0], "e_gamma": [0.0], "d_alpha": [0.0], "a_beta": [0.0], "al_alpha": [0.0], "o_cell_gamma": [0.0], "o_elatt_gamma": [0.0], "b_beta": [0.0], "c_beta": [0.0], "o_cell_beta": [0.00010526427971922921], "c_gamma": [0.0], "be_beta": [0.0], "ga_alpha": [0.0], "b_gamma": [0.0]}, "c_gamma": {"a_gamma": [0.0], "o_cell_alpha": [0.0], "ga_beta": [0.0], "al_beta": [0.0], "b_alpha": [0.0], "a_alpha": [0.0], "d_beta": [0.0], "ga_gamma": [0.0], "o_elatt_alpha": [0.0], "e_alpha": [0.0], "e_beta": [0.0], "be_alpha": [0.0], "be_gamma": [0.0], "o_elatt_beta": [0.0], "c_alpha": [0.0], "al_gamma": [0.0], "e_gamma": [0.0], "d_alpha": [0.0], "a_beta": [0.0], "al_alpha": [0.0], "o_cell_gamma": [0.0], "o_elatt_gamma": [0.0], "b_beta": [0.0], "c_beta": [0.0], "o_cell_beta": [0.0], "c_gamma": [1.9074638048754653], "be_beta": [0.0], "ga_alpha": [0.0], "b_gamma": [0.0]}, "be_beta": {"a_gamma": [0.0], "o_cell_alpha": [0.0], "ga_beta": [0.0], "al_beta": [0.0], "b_alpha": [0.0], "a_alpha": [0.0], "d_beta": [0.0], "ga_gamma": [0.0], "o_elatt_alpha": [0.0], "e_alpha": [0.0], "e_beta": [0.0], "be_alpha": [0.0], "be_gamma": [0.0], "o_elatt_beta": [0.0], "c_alpha": [0.0], "al_gamma": [0.0], "e_gamma": [0.0], "d_alpha": [0.0], "a_beta": [0.0], "al_alpha": [0.0], "o_cell_gamma": [0.0], "o_elatt_gamma": [0.0], "b_beta": [0.0], "c_beta": [0.0], "o_cell_beta": [0.0], "c_gamma": [0.0], "be_beta": [0.31111962610120875], "ga_alpha": [0.0], "b_gamma": [0.0]}, "ga_alpha": {"a_gamma": [0.0], "o_cell_alpha": [0.0], "ga_beta": [0.0], "al_beta": [0.0], "b_alpha": [0.0], "a_alpha": [0.0], "d_beta": [0.0], "ga_gamma": [0.0], "o_elatt_alpha": [0.0], "e_alpha": [0.0], "e_beta": [0.0], "be_alpha": [0.0], "be_gamma": [0.0], "o_elatt_beta": [0.0], "c_alpha": [0.0], "al_gamma": [0.0], "e_gamma": [0.0], "d_alpha": [0.0], "a_beta": [0.0], "al_alpha": [0.0], "o_cell_gamma": [0.0], "o_elatt_gamma": [0.0], "b_beta": [0.0], "c_beta": [0.0], "o_cell_beta": [0.0], "c_gamma": [0.0], "be_beta": [0.0], "ga_alpha": [0.00014899389022082765], "b_gamma": [0.0]}, "b_gamma": {"a_gamma": [0.0], "o_cell_alpha": [0.0], "ga_beta": [0.0], "al_beta": [0.0], "b_alpha": [0.0], "a_alpha": [0.0], "d_beta": [0.0], "ga_gamma": [0.0], "o_elatt_alpha": [0.0], "e_alpha": [0.0], "e_beta": [0.0], "be_alpha": [0.0], "be_gamma": [0.0], "o_elatt_beta": [0.0], "c_alpha": [0.0], "al_gamma": [0.0], "e_gamma": [0.0], "d_alpha": [0.0], "a_beta": [0.0], "al_alpha": [0.0], "o_cell_gamma": [0.0], "o_elatt_gamma": [0.0], "b_beta": [0.0], "c_beta": [0.0], "o_cell_beta": [0.0], "c_gamma": [0.0], "be_beta": [0.0], "ga_alpha": [0.0], "b_gamma": [1.1037936795193404]}}], "best_arm_predictions": null, "generator_run_type": null, "index": 0, "fit_time": 44.44744374207221, "gen_time": 49.47183912701439, "model_key": "BoTorch", "model_kwargs": {"surrogate_spec": null, "surrogate_specs": null, "surrogate": null, "acquisition_class": null, "acquisition_options": null, "botorch_acqf_class": null, "refit_on_cv": false, "warm_start_refit": true}, "bridge_kwargs": {"transform_configs": {"Derelativize": {"use_raw_status_quo": false}, "Winsorize": {"derelativize_with_raw_status_quo": false}}, "torch_dtype": null, "torch_device": null, "status_quo_name": null, "status_quo_features": null, "optimization_config": null, "expand_model_space": true, "fit_out_of_design": false, "fit_abandoned": false, "fit_tracking_metrics": true, "fit_on_init": true, "default_model_gen_options": null, "transforms": [{"__type": "Type[Transform]", "index_in_registry": 16, "transform_type": "<class 'ax.modelbridge.transforms.winsorize.Winsorize'>"}, {"__type": "Type[Transform]", "index_in_registry": 29, "transform_type": "<class 'ax.modelbridge.transforms.fill_missing_parameters.FillMissingParameters'>"}, {"__type": "Type[Transform]", "index_in_registry": 9, "transform_type": "<class 'ax.modelbridge.transforms.remove_fixed.RemoveFixed'>"}, {"__type": "Type[Transform]", "index_in_registry": 7, "transform_type": "<class 'ax.modelbridge.transforms.choice_encode.OrderedChoiceToIntegerRange'>"}, {"__type": "Type[Transform]", "index_in_registry": 6, "transform_type": "<class 'ax.modelbridge.transforms.one_hot.OneHot'>"}, {"__type": "Type[Transform]", "index_in_registry": 30, "transform_type": "<class 'ax.modelbridge.transforms.int_to_float.LogIntToFloat'>"}, {"__type": "Type[Transform]", "index_in_registry": 5, "transform_type": "<class 'ax.modelbridge.transforms.log.Log'>"}, {"__type": "Type[Transform]", "index_in_registry": 20, "transform_type": "<class 'ax.modelbridge.transforms.logit.Logit'>"}, {"__type": "Type[Transform]", "index_in_registry": 4, "transform_type": "<class 'ax.modelbridge.transforms.ivw.IVW'>"}, {"__type": "Type[Transform]", "index_in_registry": 1, "transform_type": "<class 'ax.modelbridge.transforms.derelativize.Derelativize'>"}, {"__type": "Type[Transform]", "index_in_registry": 11, "transform_type": "<class 'ax.modelbridge.transforms.standardize_y.StandardizeY'>"}]}, "gen_metadata": {"expected_acquisition_value": -10.643355424182975, "objective_thresholds": [{"__type": "ObjectiveThreshold", "metric": {"name": "o_cell_alpha", "lower_is_better": true, "properties": {}, "__type": "Metric"}, "op": {"__type": "ComparisonOp", "name": "LEQ"}, "bound": 0.020000000000000004, "relative": false}, {"__type": "ObjectiveThreshold", "metric": {"name": "o_cell_beta", "lower_is_better": true, "properties": {}, "__type": "Metric"}, "op": {"__type": "ComparisonOp", "name": "LEQ"}, "bound": 0.020000000000000004, "relative": false}, {"__type": "ObjectiveThreshold", "metric": {"name": "o_cell_gamma", "lower_is_better": true, "properties": {}, "__type": "Metric"}, "op": {"__type": "ComparisonOp", "name": "LEQ"}, "bound": 0.019999999999999997, "relative": false}, {"__type": "ObjectiveThreshold", "metric": {"name": "o_elatt_alpha", "lower_is_better": true, "properties": {}, "__type": "Metric"}, "op": {"__type": "ComparisonOp", "name": "LEQ"}, "bound": 0.020000000000000004, "relative": false}, {"__type": "ObjectiveThreshold", "metric": {"name": "o_elatt_beta", "lower_is_better": true, "properties": {}, "__type": "Metric"}, "op": {"__type": "ComparisonOp", "name": "LEQ"}, "bound": 0.020000000000000004, "relative": false}, {"__type": "ObjectiveThreshold", "metric": {"name": "o_elatt_gamma", "lower_is_better": true, "properties": {}, "__type": "Metric"}, "op": {"__type": "ComparisonOp", "name": "LEQ"}, "bound": 0.020000000000000004, "relative": false}], "objective_weights": {"__type": "Tensor", "value": [0.0, 0.0, 0.0, 0.0, 0.0, 0.0, 0.0, 0.0, 0.0, 0.0, 0.0, 0.0, 0.0, 0.0, 0.0, 0.0, 0.0, 0.0, 0.0, 0.0, 0.0, 0.0, 0.0, -1.0, -1.0, -1.0, -1.0, -1.0, -1.0], "dtype": {"__type": "torch_dtype", "value": "torch.float64"}, "device": {"__type": "torch_device", "value": "cpu"}}, "metric_to_model_config_name": {"a_alpha": "default", "a_beta": "default", "a_gamma": "default", "al_alpha": "default", "al_beta": "default", "al_gamma": "default", "b_alpha": "default", "b_beta": "default", "b_gamma": "default", "be_alpha": "default", "be_beta": "default", "be_gamma": "default", "c_alpha": "default", "c_beta": "default", "c_gamma": "default", "d_alpha": "default", "d_beta": "default", "e_alpha": "default", "e_beta": "default", "e_gamma": "default", "ga_alpha": "default", "ga_beta": "default", "ga_gamma": "default", "o_cell_alpha": "default", "o_cell_beta": "default", "o_cell_gamma": "default", "o_elatt_alpha": "default", "o_elatt_beta": "default", "o_elatt_gamma": "default"}, "model_fit_quality": 0.9996761382162306, "model_std_quality": Infinity, "model_fit_generalization": 0.15890590755936085, "model_std_generalization": Infinity}, "model_state_after_gen": {}, "generation_step_index": 1, "candidate_metadata_by_arm_signature": null, "generation_node_name": "GenerationStep_1"}, "runner": null, "num_arms_created": 1, "generation_step_index": 1, "properties": {}}, "24": {"__type": "Trial", "index": 24, "trial_type": null, "ttl_seconds": null, "status": {"__type": "TrialStatus", "name": "COMPLETED"}, "time_created": {"__type": "datetime", "value": "2025-08-22 02:12:18.364851"}, "time_completed": {"__type": "datetime", "value": "2025-08-22 02:17:09.685989"}, "time_staged": null, "time_run_started": {"__type": "datetime", "value": "2025-08-22 02:12:18.365135"}, "abandoned_reason": null, "failed_reason": null, "run_metadata": {}, "stop_metadata": {}, "generator_run": {"__type": "GeneratorRun", "arms": [{"__type": "Arm", "parameters": {"sig_N": 0.36115972792177203, "sig_CA": 0.32394274578622534, "sig_HA": 0.225561796946828, "sig_C": 0.3525155651467941, "sig_O": 0.253742283803706, "eps_N": 0.6366437384356242, "eps_CA": 0.2582548657292501, "eps_HA": 0.1658191707915335, "eps_C": 0.3942502910972221, "eps_O": 0.6912327795569957, "sig_H": 0.0, "eps_H": 0.0}, "name": "24_0"}], "weights": [1.0], "optimization_config": null, "search_space": null, "time_created": {"__type": "datetime", "value": "2025-08-22 02:12:18.116522"}, "model_predictions": [{"a_gamma": [-0.20987187517445083], "o_cell_alpha": [0.030287193566129522], "ga_beta": [0.0], "al_beta": [0.0], "b_alpha": [0.062451308751857226], "a_alpha": [-4.764057809245166], "d_beta": [-7.402681651840162], "ga_gamma": [0.16863859246635063], "o_elatt_alpha": [0.005035040710716587], "e_alpha": [-285.4773167303664], "e_beta": [-285.4209946107051], "be_alpha": [-2.145662532952838], "be_gamma": [0.0], "o_elatt_beta": [0.008193557098855823], "c_alpha": [-5.658140528724045], "al_gamma": [0.0], "e_gamma": [-278.0327925152202], "d_alpha": [-7.342050475798162], "a_beta": [-1.408371929624558], "al_alpha": [0.0], "o_cell_gamma": [0.013766472745730143], "o_elatt_gamma": [0.014771610312201429], "b_beta": [6.033848910125089], "c_beta": [-11.094873842615815], "o_cell_beta": [0.04445349877303981], "c_gamma": [-3.4964607481816414], "be_beta": [0.8233011184324452], "ga_alpha": [0.0], "b_gamma": [-0.8094414846135303]}, {"a_gamma": {"a_gamma": [0.5033353814461363], "o_cell_alpha": [0.0], "ga_beta": [0.0], "al_beta": [0.0], "b_alpha": [0.0], "a_alpha": [0.0], "d_beta": [0.0], "ga_gamma": [0.0], "o_elatt_alpha": [0.0], "e_alpha": [0.0], "e_beta": [0.0], "be_alpha": [0.0], "be_gamma": [0.0], "o_elatt_beta": [0.0], "c_alpha": [0.0], "al_gamma": [0.0], "e_gamma": [0.0], "d_alpha": [0.0], "a_beta": [0.0], "al_alpha": [0.0], "o_cell_gamma": [0.0], "o_elatt_gamma": [0.0], "b_beta": [0.0], "c_beta": [0.0], "o_cell_beta": [0.0], "c_gamma": [0.0], "be_beta": [0.0], "ga_alpha": [0.0], "b_gamma": [0.0]}, "o_cell_alpha": {"a_gamma": [0.0], "o_cell_alpha": [0.0002804391205042288], "ga_beta": [0.0], "al_beta": [0.0], "b_alpha": [0.0], "a_alpha": [0.0], "d_beta": [0.0], "ga_gamma": [0.0], "o_elatt_alpha": [0.0], "e_alpha": [0.0], "e_beta": [0.0], "be_alpha": [0.0], "be_gamma": [0.0], "o_elatt_beta": [0.0], "c_alpha": [0.0], "al_gamma": [0.0], "e_gamma": [0.0], "d_alpha": [0.0], "a_beta": [0.0], "al_alpha": [0.0], "o_cell_gamma": [0.0], "o_elatt_gamma": [0.0], "b_beta": [0.0], "c_beta": [0.0], "o_cell_beta": [0.0], "c_gamma": [0.0], "be_beta": [0.0], "ga_alpha": [0.0], "b_gamma": [0.0]}, "ga_beta": {"a_gamma": [0.0], "o_cell_alpha": [0.0], "ga_beta": [7.470670060694129e-05], "al_beta": [0.0], "b_alpha": [0.0], "a_alpha": [0.0], "d_beta": [0.0], "ga_gamma": [0.0], "o_elatt_alpha": [0.0], "e_alpha": [0.0], "e_beta": [0.0], "be_alpha": [0.0], "be_gamma": [0.0], "o_elatt_beta": [0.0], "c_alpha": [0.0], "al_gamma": [0.0], "e_gamma": [0.0], "d_alpha": [0.0], "a_beta": [0.0], "al_alpha": [0.0], "o_cell_gamma": [0.0], "o_elatt_gamma": [0.0], "b_beta": [0.0], "c_beta": [0.0], "o_cell_beta": [0.0], "c_gamma": [0.0], "be_beta": [0.0], "ga_alpha": [0.0], "b_gamma": [0.0]}, "al_beta": {"a_gamma": [0.0], "o_cell_alpha": [0.0], "ga_beta": [0.0], "al_beta": [7.470670060694129e-05], "b_alpha": [0.0], "a_alpha": [0.0], "d_beta": [0.0], "ga_gamma": [0.0], "o_elatt_alpha": [0.0], "e_alpha": [0.0], "e_beta": [0.0], "be_alpha": [0.0], "be_gamma": [0.0], "o_elatt_beta": [0.0], "c_alpha": [0.0], "al_gamma": [0.0], "e_gamma": [0.0], "d_alpha": [0.0], "a_beta": [0.0], "al_alpha": [0.0], "o_cell_gamma": [0.0], "o_elatt_gamma": [0.0], "b_beta": [0.0], "c_beta": [0.0], "o_cell_beta": [0.0], "c_gamma": [0.0], "be_beta": [0.0], "ga_alpha": [0.0], "b_gamma": [0.0]}, "b_alpha": {"a_gamma": [0.0], "o_cell_alpha": [0.0], "ga_beta": [0.0], "al_beta": [0.0], "b_alpha": [5.763650934477151], "a_alpha": [0.0], "d_beta": [0.0], "ga_gamma": [0.0], "o_elatt_alpha": [0.0], "e_alpha": [0.0], "e_beta": [0.0], "be_alpha": [0.0], "be_gamma": [0.0], "o_elatt_beta": [0.0], "c_alpha": [0.0], "al_gamma": [0.0], "e_gamma": [0.0], "d_alpha": [0.0], "a_beta": [0.0], "al_alpha": [0.0], "o_cell_gamma": [0.0], "o_elatt_gamma": [0.0], "b_beta": [0.0], "c_beta": [0.0], "o_cell_beta": [0.0], "c_gamma": [0.0], "be_beta": [0.0], "ga_alpha": [0.0], "b_gamma": [0.0]}, "a_alpha": {"a_gamma": [0.0], "o_cell_alpha": [0.0], "ga_beta": [0.0], "al_beta": [0.0], "b_alpha": [0.0], "a_alpha": [0.15525150060681364], "d_beta": [0.0], "ga_gamma": [0.0], "o_elatt_alpha": [0.0], "e_alpha": [0.0], "e_beta": [0.0], "be_alpha": [0.0], "be_gamma": [0.0], "o_elatt_beta": [0.0], "c_alpha": [0.0], "al_gamma": [0.0], "e_gamma": [0.0], "d_alpha": [0.0], "a_beta": [0.0], "al_alpha": [0.0], "o_cell_gamma": [0.0], "o_elatt_gamma": [0.0], "b_beta": [0.0], "c_beta": [0.0], "o_cell_beta": [0.0], "c_gamma": [0.0], "be_beta": [0.0], "ga_alpha": [0.0], "b_gamma": [0.0]}, "d_beta": {"a_gamma": [0.0], "o_cell_alpha": [0.0], "ga_beta": [0.0], "al_beta": [0.0], "b_alpha": [0.0], "a_alpha": [0.0], "d_beta": [4.065139795216351], "ga_gamma": [0.0], "o_elatt_alpha": [0.0], "e_alpha": [0.0], "e_beta": [0.0], "be_alpha": [0.0], "be_gamma": [0.0], "o_elatt_beta": [0.0], "c_alpha": [0.0], "al_gamma": [0.0], "e_gamma": [0.0], "d_alpha": [0.0], "a_beta": [0.0], "al_alpha": [0.0], "o_cell_gamma": [0.0], "o_elatt_gamma": [0.0], "b_beta": [0.0], "c_beta": [0.0], "o_cell_beta": [0.0], "c_gamma": [0.0], "be_beta": [0.0], "ga_alpha": [0.0], "b_gamma": [0.0]}, "ga_gamma": {"a_gamma": [0.0], "o_cell_alpha": [0.0], "ga_beta": [0.0], "al_beta": [0.0], "b_alpha": [0.0], "a_alpha": [0.0], "d_beta": [0.0], "ga_gamma": [0.01350674139932715], "o_elatt_alpha": [0.0], "e_alpha": [0.0], "e_beta": [0.0], "be_alpha": [0.0], "be_gamma": [0.0], "o_elatt_beta": [0.0], "c_alpha": [0.0], "al_gamma": [0.0], "e_gamma": [0.0], "d_alpha": [0.0], "a_beta": [0.0], "al_alpha": [0.0], "o_cell_gamma": [0.0], "o_elatt_gamma": [0.0], "b_beta": [0.0], "c_beta": [0.0], "o_cell_beta": [0.0], "c_gamma": [0.0], "be_beta": [0.0], "ga_alpha": [0.0], "b_gamma": [0.0]}, "o_elatt_alpha": {"a_gamma": [0.0], "o_cell_alpha": [0.0], "ga_beta": [0.0], "al_beta": [0.0], "b_alpha": [0.0], "a_alpha": [0.0], "d_beta": [0.0], "ga_gamma": [0.0], "o_elatt_alpha": [0.000305650675476762], "e_alpha": [0.0], "e_beta": [0.0], "be_alpha": [0.0], "be_gamma": [0.0], "o_elatt_beta": [0.0], "c_alpha": [0.0], "al_gamma": [0.0], "e_gamma": [0.0], "d_alpha": [0.0], "a_beta": [0.0], "al_alpha": [0.0], "o_cell_gamma": [0.0], "o_elatt_gamma": [0.0], "b_beta": [0.0], "c_beta": [0.0], "o_cell_beta": [0.0], "c_gamma": [0.0], "be_beta": [0.0], "ga_alpha": [0.0], "b_gamma": [0.0]}, "e_alpha": {"a_gamma": [0.0], "o_cell_alpha": [0.0], "ga_beta": [0.0], "al_beta": [0.0], "b_alpha": [0.0], "a_alpha": [0.0], "d_beta": [0.0], "ga_gamma": [0.0], "o_elatt_alpha": [0.0], "e_alpha": [4.483502356428026], "e_beta": [0.0], "be_alpha": [0.0], "be_gamma": [0.0], "o_elatt_beta": [0.0], "c_alpha": [0.0], "al_gamma": [0.0], "e_gamma": [0.0], "d_alpha": [0.0], "a_beta": [0.0], "al_alpha": [0.0], "o_cell_gamma": [0.0], "o_elatt_gamma": [0.0], "b_beta": [0.0], "c_beta": [0.0], "o_cell_beta": [0.0], "c_gamma": [0.0], "be_beta": [0.0], "ga_alpha": [0.0], "b_gamma": [0.0]}, "e_beta": {"a_gamma": [0.0], "o_cell_alpha": [0.0], "ga_beta": [0.0], "al_beta": [0.0], "b_alpha": [0.0], "a_alpha": [0.0], "d_beta": [0.0], "ga_gamma": [0.0], "o_elatt_alpha": [0.0], "e_alpha": [0.0], "e_beta": [8.560771990945794], "be_alpha": [0.0], "be_gamma": [0.0], "o_elatt_beta": [0.0], "c_alpha": [0.0], "al_gamma": [0.0], "e_gamma": [0.0], "d_alpha": [0.0], "a_beta": [0.0], "al_alpha": [0.0], "o_cell_gamma": [0.0], "o_elatt_gamma": [0.0], "b_beta": [0.0], "c_beta": [0.0], "o_cell_beta": [0.0], "c_gamma": [0.0], "be_beta": [0.0], "ga_alpha": [0.0], "b_gamma": [0.0]}, "be_alpha": {"a_gamma": [0.0], "o_cell_alpha": [0.0], "ga_beta": [0.0], "al_beta": [0.0], "b_alpha": [0.0], "a_alpha": [0.0], "d_beta": [0.0], "ga_gamma": [0.0], "o_elatt_alpha": [0.0], "e_alpha": [0.0], "e_beta": [0.0], "be_alpha": [0.18081815222603365], "be_gamma": [0.0], "o_elatt_beta": [0.0], "c_alpha": [0.0], "al_gamma": [0.0], "e_gamma": [0.0], "d_alpha": [0.0], "a_beta": [0.0], "al_alpha": [0.0], "o_cell_gamma": [0.0], "o_elatt_gamma": [0.0], "b_beta": [0.0], "c_beta": [0.0], "o_cell_beta": [0.0], "c_gamma": [0.0], "be_beta": [0.0], "ga_alpha": [0.0], "b_gamma": [0.0]}, "be_gamma": {"a_gamma": [0.0], "o_cell_alpha": [0.0], "ga_beta": [0.0], "al_beta": [0.0], "b_alpha": [0.0], "a_alpha": [0.0], "d_beta": [0.0], "ga_gamma": [0.0], "o_elatt_alpha": [0.0], "e_alpha": [0.0], "e_beta": [0.0], "be_alpha": [0.0], "be_gamma": [7.470670060694129e-05], "o_elatt_beta": [0.0], "c_alpha": [0.0], "al_gamma": [0.0], "e_gamma": [0.0], "d_alpha": [0.0], "a_beta": [0.0], "al_alpha": [0.0], "o_cell_gamma": [0.0], "o_elatt_gamma": [0.0], "b_beta": [0.0], "c_beta": [0.0], "o_cell_beta": [0.0], "c_gamma": [0.0], "be_beta": [0.0], "ga_alpha": [0.0], "b_gamma": [0.0]}, "o_elatt_beta": {"a_gamma": [0.0], "o_cell_alpha": [0.0], "ga_beta": [0.0], "al_beta": [0.0], "b_alpha": [0.0], "a_alpha": [0.0], "d_beta": [0.0], "ga_gamma": [0.0], "o_elatt_alpha": [0.0], "e_alpha": [0.0], "e_beta": [0.0], "be_alpha": [0.0], "be_gamma": [0.0], "o_elatt_beta": [0.0004907575642403621], "c_alpha": [0.0], "al_gamma": [0.0], "e_gamma": [0.0], "d_alpha": [0.0], "a_beta": [0.0], "al_alpha": [0.0], "o_cell_gamma": [0.0], "o_elatt_gamma": [0.0], "b_beta": [0.0], "c_beta": [0.0], "o_cell_beta": [0.0], "c_gamma": [0.0], "be_beta": [0.0], "ga_alpha": [0.0], "b_gamma": [0.0]}, "c_alpha": {"a_gamma": [0.0], "o_cell_alpha": [0.0], "ga_beta": [0.0], "al_beta": [0.0], "b_alpha": [0.0], "a_alpha": [0.0], "d_beta": [0.0], "ga_gamma": [0.0], "o_elatt_alpha": [0.0], "e_alpha": [0.0], "e_beta": [0.0], "be_alpha": [0.0], "be_gamma": [0.0], "o_elatt_beta": [0.0], "c_alpha": [0.17713868907021782], "al_gamma": [0.0], "e_gamma": [0.0], "d_alpha": [0.0], "a_beta": [0.0], "al_alpha": [0.0], "o_cell_gamma": [0.0], "o_elatt_gamma": [0.0], "b_beta": [0.0], "c_beta": [0.0], "o_cell_beta": [0.0], "c_gamma": [0.0], "be_beta": [0.0], "ga_alpha": [0.0], "b_gamma": [0.0]}, "al_gamma": {"a_gamma": [0.0], "o_cell_alpha": [0.0], "ga_beta": [0.0], "al_beta": [0.0], "b_alpha": [0.0], "a_alpha": [0.0], "d_beta": [0.0], "ga_gamma": [0.0], "o_elatt_alpha": [0.0], "e_alpha": [0.0], "e_beta": [0.0], "be_alpha": [0.0], "be_gamma": [0.0], "o_elatt_beta": [0.0], "c_alpha": [0.0], "al_gamma": [7.470670060694129e-05], "e_gamma": [0.0], "d_alpha": [0.0], "a_beta": [0.0], "al_alpha": [0.0], "o_cell_gamma": [0.0], "o_elatt_gamma": [0.0], "b_beta": [0.0], "c_beta": [0.0], "o_cell_beta": [0.0], "c_gamma": [0.0], "be_beta": [0.0], "ga_alpha": [0.0], "b_gamma": [0.0]}, "e_gamma": {"a_gamma": [0.0], "o_cell_alpha": [0.0], "ga_beta": [0.0], "al_beta": [0.0], "b_alpha": [0.0], "a_alpha": [0.0], "d_beta": [0.0], "ga_gamma": [0.0], "o_elatt_alpha": [0.0], "e_alpha": [0.0], "e_beta": [0.0], "be_alpha": [0.0], "be_gamma": [0.0], "o_elatt_beta": [0.0], "c_alpha": [0.0], "al_gamma": [0.0], "e_gamma": [8.85929808972633], "d_alpha": [0.0], "a_beta": [0.0], "al_alpha": [0.0], "o_cell_gamma": [0.0], "o_elatt_gamma": [0.0], "b_beta": [0.0], "c_beta": [0.0], "o_cell_beta": [0.0], "c_gamma": [0.0], "be_beta": [0.0], "ga_alpha": [0.0], "b_gamma": [0.0]}, "d_alpha": {"a_gamma": [0.0], "o_cell_alpha": [0.0], "ga_beta": [0.0], "al_beta": [0.0], "b_alpha": [0.0], "a_alpha": [0.0], "d_beta": [0.0], "ga_gamma": [0.0], "o_elatt_alpha": [0.0], "e_alpha": [0.0], "e_beta": [0.0], "be_alpha": [0.0], "be_gamma": [0.0], "o_elatt_beta": [0.0], "c_alpha": [0.0], "al_gamma": [0.0], "e_gamma": [0.0], "d_alpha": [4.634952378970468], "a_beta": [0.0], "al_alpha": [0.0], "o_cell_gamma": [0.0], "o_elatt_gamma": [0.0], "b_beta": [0.0], "c_beta": [0.0], "o_cell_beta": [0.0], "c_gamma": [0.0], "be_beta": [0.0], "ga_alpha": [0.0], "b_gamma": [0.0]}, "a_beta": {"a_gamma": [0.0], "o_cell_alpha": [0.0], "ga_beta": [0.0], "al_beta": [0.0], "b_alpha": [0.0], "a_alpha": [0.0], "d_beta": [0.0], "ga_gamma": [0.0], "o_elatt_alpha": [0.0], "e_alpha": [0.0], "e_beta": [0.0], "be_alpha": [0.0], "be_gamma": [0.0], "o_elatt_beta": [0.0], "c_alpha": [0.0], "al_gamma": [0.0], "e_gamma": [0.0], "d_alpha": [0.0], "a_beta": [0.4941485633457752], "al_alpha": [0.0], "o_cell_gamma": [0.0], "o_elatt_gamma": [0.0], "b_beta": [0.0], "c_beta": [0.0], "o_cell_beta": [0.0], "c_gamma": [0.0], "be_beta": [0.0], "ga_alpha": [0.0], "b_gamma": [0.0]}, "al_alpha": {"a_gamma": [0.0], "o_cell_alpha": [0.0], "ga_beta": [0.0], "al_beta": [0.0], "b_alpha": [0.0], "a_alpha": [0.0], "d_beta": [0.0], "ga_gamma": [0.0], "o_elatt_alpha": [0.0], "e_alpha": [0.0], "e_beta": [0.0], "be_alpha": [0.0], "be_gamma": [0.0], "o_elatt_beta": [0.0], "c_alpha": [0.0], "al_gamma": [0.0], "e_gamma": [0.0], "d_alpha": [0.0], "a_beta": [0.0], "al_alpha": [7.470670060694129e-05], "o_cell_gamma": [0.0], "o_elatt_gamma": [0.0], "b_beta": [0.0], "c_beta": [0.0], "o_cell_beta": [0.0], "c_gamma": [0.0], "be_beta": [0.0], "ga_alpha": [0.0], "b_gamma": [0.0]}, "o_cell_gamma": {"a_gamma": [0.0], "o_cell_alpha": [0.0], "ga_beta": [0.0], "al_beta": [0.0], "b_alpha": [0.0], "a_alpha": [0.0], "d_beta": [0.0], "ga_gamma": [0.0], "o_elatt_alpha": [0.0], "e_alpha": [0.0], "e_beta": [0.0], "be_alpha": [0.0], "be_gamma": [0.0], "o_elatt_beta": [0.0], "c_alpha": [0.0], "al_gamma": [0.0], "e_gamma": [0.0], "d_alpha": [0.0], "a_beta": [0.0], "al_alpha": [0.0], "o_cell_gamma": [5.254718147973275e-05], "o_elatt_gamma": [0.0], "b_beta": [0.0], "c_beta": [0.0], "o_cell_beta": [0.0], "c_gamma": [0.0], "be_beta": [0.0], "ga_alpha": [0.0], "b_gamma": [0.0]}, "o_elatt_gamma": {"a_gamma": [0.0], "o_cell_alpha": [0.0], "ga_beta": [0.0], "al_beta": [0.0], "b_alpha": [0.0], "a_alpha": [0.0], "d_beta": [0.0], "ga_gamma": [0.0], "o_elatt_alpha": [0.0], "e_alpha": [0.0], "e_beta": [0.0], "be_alpha": [0.0], "be_gamma": [0.0], "o_elatt_beta": [0.0], "c_alpha": [0.0], "al_gamma": [0.0], "e_gamma": [0.0], "d_alpha": [0.0], "a_beta": [0.0], "al_alpha": [0.0], "o_cell_gamma": [0.0], "o_elatt_gamma": [0.00012662082186219167], "b_beta": [0.0], "c_beta": [0.0], "o_cell_beta": [0.0], "c_gamma": [0.0], "be_beta": [0.0], "ga_alpha": [0.0], "b_gamma": [0.0]}, "b_beta": {"a_gamma": [0.0], "o_cell_alpha": [0.0], "ga_beta": [0.0], "al_beta": [0.0], "b_alpha": [0.0], "a_alpha": [0.0], "d_beta": [0.0], "ga_gamma": [0.0], "o_elatt_alpha": [0.0], "e_alpha": [0.0], "e_beta": [0.0], "be_alpha": [0.0], "be_gamma": [0.0], "o_elatt_beta": [0.0], "c_alpha": [0.0], "al_gamma": [0.0], "e_gamma": [0.0], "d_alpha": [0.0], "a_beta": [0.0], "al_alpha": [0.0], "o_cell_gamma": [0.0], "o_elatt_gamma": [0.0], "b_beta": [3.6753164991365526], "c_beta": [0.0], "o_cell_beta": [0.0], "c_gamma": [0.0], "be_beta": [0.0], "ga_alpha": [0.0], "b_gamma": [0.0]}, "c_beta": {"a_gamma": [0.0], "o_cell_alpha": [0.0], "ga_beta": [0.0], "al_beta": [0.0], "b_alpha": [0.0], "a_alpha": [0.0], "d_beta": [0.0], "ga_gamma": [0.0], "o_elatt_alpha": [0.0], "e_alpha": [0.0], "e_beta": [0.0], "be_alpha": [0.0], "be_gamma": [0.0], "o_elatt_beta": [0.0], "c_alpha": [0.0], "al_gamma": [0.0], "e_gamma": [0.0], "d_alpha": [0.0], "a_beta": [0.0], "al_alpha": [0.0], "o_cell_gamma": [0.0], "o_elatt_gamma": [0.0], "b_beta": [0.0], "c_beta": [0.20667451806925405], "o_cell_beta": [0.0], "c_gamma": [0.0], "be_beta": [0.0], "ga_alpha": [0.0], "b_gamma": [0.0]}, "o_cell_beta": {"a_gamma": [0.0], "o_cell_alpha": [0.0], "ga_beta": [0.0], "al_beta": [0.0], "b_alpha": [0.0], "a_alpha": [0.0], "d_beta": [0.0], "ga_gamma": [0.0], "o_elatt_alpha": [0.0], "e_alpha": [0.0], "e_beta": [0.0], "be_alpha": [0.0], "be_gamma": [0.0], "o_elatt_beta": [0.0], "c_alpha": [0.0], "al_gamma": [0.0], "e_gamma": [0.0], "d_alpha": [0.0], "a_beta": [0.0], "al_alpha": [0.0], "o_cell_gamma": [0.0], "o_elatt_gamma": [0.0], "b_beta": [0.0], "c_beta": [0.0], "o_cell_beta": [0.0001990191191661364], "c_gamma": [0.0], "be_beta": [0.0], "ga_alpha": [0.0], "b_gamma": [0.0]}, "c_gamma": {"a_gamma": [0.0], "o_cell_alpha": [0.0], "ga_beta": [0.0], "al_beta": [0.0], "b_alpha": [0.0], "a_alpha": [0.0], "d_beta": [0.0], "ga_gamma": [0.0], "o_elatt_alpha": [0.0], "e_alpha": [0.0], "e_beta": [0.0], "be_alpha": [0.0], "be_gamma": [0.0], "o_elatt_beta": [0.0], "c_alpha": [0.0], "al_gamma": [0.0], "e_gamma": [0.0], "d_alpha": [0.0], "a_beta": [0.0], "al_alpha": [0.0], "o_cell_gamma": [0.0], "o_elatt_gamma": [0.0], "b_beta": [0.0], "c_beta": [0.0], "o_cell_beta": [0.0], "c_gamma": [0.31841363381366455], "be_beta": [0.0], "ga_alpha": [0.0], "b_gamma": [0.0]}, "be_beta": {"a_gamma": [0.0], "o_cell_alpha": [0.0], "ga_beta": [0.0], "al_beta": [0.0], "b_alpha": [0.0], "a_alpha": [0.0], "d_beta": [0.0], "ga_gamma": [0.0], "o_elatt_alpha": [0.0], "e_alpha": [0.0], "e_beta": [0.0], "be_alpha": [0.0], "be_gamma": [0.0], "o_elatt_beta": [0.0], "c_alpha": [0.0], "al_gamma": [0.0], "e_gamma": [0.0], "d_alpha": [0.0], "a_beta": [0.0], "al_alpha": [0.0], "o_cell_gamma": [0.0], "o_elatt_gamma": [0.0], "b_beta": [0.0], "c_beta": [0.0], "o_cell_beta": [0.0], "c_gamma": [0.0], "be_beta": [0.07540523947212667], "ga_alpha": [0.0], "b_gamma": [0.0]}, "ga_alpha": {"a_gamma": [0.0], "o_cell_alpha": [0.0], "ga_beta": [0.0], "al_beta": [0.0], "b_alpha": [0.0], "a_alpha": [0.0], "d_beta": [0.0], "ga_gamma": [0.0], "o_elatt_alpha": [0.0], "e_alpha": [0.0], "e_beta": [0.0], "be_alpha": [0.0], "be_gamma": [0.0], "o_elatt_beta": [0.0], "c_alpha": [0.0], "al_gamma": [0.0], "e_gamma": [0.0], "d_alpha": [0.0], "a_beta": [0.0], "al_alpha": [0.0], "o_cell_gamma": [0.0], "o_elatt_gamma": [0.0], "b_beta": [0.0], "c_beta": [0.0], "o_cell_beta": [0.0], "c_gamma": [0.0], "be_beta": [0.0], "ga_alpha": [7.470670060694129e-05], "b_gamma": [0.0]}, "b_gamma": {"a_gamma": [0.0], "o_cell_alpha": [0.0], "ga_beta": [0.0], "al_beta": [0.0], "b_alpha": [0.0], "a_alpha": [0.0], "d_beta": [0.0], "ga_gamma": [0.0], "o_elatt_alpha": [0.0], "e_alpha": [0.0], "e_beta": [0.0], "be_alpha": [0.0], "be_gamma": [0.0], "o_elatt_beta": [0.0], "c_alpha": [0.0], "al_gamma": [0.0], "e_gamma": [0.0], "d_alpha": [0.0], "a_beta": [0.0], "al_alpha": [0.0], "o_cell_gamma": [0.0], "o_elatt_gamma": [0.0], "b_beta": [0.0], "c_beta": [0.0], "o_cell_beta": [0.0], "c_gamma": [0.0], "be_beta": [0.0], "ga_alpha": [0.0], "b_gamma": [0.6058590251657299]}}], "best_arm_predictions": null, "generator_run_type": null, "index": 0, "fit_time": 43.22648901399225, "gen_time": 40.15372199402191, "model_key": "BoTorch", "model_kwargs": {"surrogate_spec": null, "surrogate_specs": null, "surrogate": null, "acquisition_class": null, "acquisition_options": null, "botorch_acqf_class": null, "refit_on_cv": false, "warm_start_refit": true}, "bridge_kwargs": {"transform_configs": {"Derelativize": {"use_raw_status_quo": false}, "Winsorize": {"derelativize_with_raw_status_quo": false}}, "torch_dtype": null, "torch_device": null, "status_quo_name": null, "status_quo_features": null, "optimization_config": null, "expand_model_space": true, "fit_out_of_design": false, "fit_abandoned": false, "fit_tracking_metrics": true, "fit_on_init": true, "default_model_gen_options": null, "transforms": [{"__type": "Type[Transform]", "index_in_registry": 16, "transform_type": "<class 'ax.modelbridge.transforms.winsorize.Winsorize'>"}, {"__type": "Type[Transform]", "index_in_registry": 29, "transform_type": "<class 'ax.modelbridge.transforms.fill_missing_parameters.FillMissingParameters'>"}, {"__type": "Type[Transform]", "index_in_registry": 9, "transform_type": "<class 'ax.modelbridge.transforms.remove_fixed.RemoveFixed'>"}, {"__type": "Type[Transform]", "index_in_registry": 7, "transform_type": "<class 'ax.modelbridge.transforms.choice_encode.OrderedChoiceToIntegerRange'>"}, {"__type": "Type[Transform]", "index_in_registry": 6, "transform_type": "<class 'ax.modelbridge.transforms.one_hot.OneHot'>"}, {"__type": "Type[Transform]", "index_in_registry": 30, "transform_type": "<class 'ax.modelbridge.transforms.int_to_float.LogIntToFloat'>"}, {"__type": "Type[Transform]", "index_in_registry": 5, "transform_type": "<class 'ax.modelbridge.transforms.log.Log'>"}, {"__type": "Type[Transform]", "index_in_registry": 20, "transform_type": "<class 'ax.modelbridge.transforms.logit.Logit'>"}, {"__type": "Type[Transform]", "index_in_registry": 4, "transform_type": "<class 'ax.modelbridge.transforms.ivw.IVW'>"}, {"__type": "Type[Transform]", "index_in_registry": 1, "transform_type": "<class 'ax.modelbridge.transforms.derelativize.Derelativize'>"}, {"__type": "Type[Transform]", "index_in_registry": 11, "transform_type": "<class 'ax.modelbridge.transforms.standardize_y.StandardizeY'>"}]}, "gen_metadata": {"expected_acquisition_value": -47.191741608863325, "objective_thresholds": [{"__type": "ObjectiveThreshold", "metric": {"name": "o_cell_alpha", "lower_is_better": true, "properties": {}, "__type": "Metric"}, "op": {"__type": "ComparisonOp", "name": "LEQ"}, "bound": 0.020000000000000004, "relative": false}, {"__type": "ObjectiveThreshold", "metric": {"name": "o_cell_beta", "lower_is_better": true, "properties": {}, "__type": "Metric"}, "op": {"__type": "ComparisonOp", "name": "LEQ"}, "bound": 0.019999999999999997, "relative": false}, {"__type": "ObjectiveThreshold", "metric": {"name": "o_cell_gamma", "lower_is_better": true, "properties": {}, "__type": "Metric"}, "op": {"__type": "ComparisonOp", "name": "LEQ"}, "bound": 0.02, "relative": false}, {"__type": "ObjectiveThreshold", "metric": {"name": "o_elatt_alpha", "lower_is_better": true, "properties": {}, "__type": "Metric"}, "op": {"__type": "ComparisonOp", "name": "LEQ"}, "bound": 0.020000000000000004, "relative": false}, {"__type": "ObjectiveThreshold", "metric": {"name": "o_elatt_beta", "lower_is_better": true, "properties": {}, "__type": "Metric"}, "op": {"__type": "ComparisonOp", "name": "LEQ"}, "bound": 0.020000000000000004, "relative": false}, {"__type": "ObjectiveThreshold", "metric": {"name": "o_elatt_gamma", "lower_is_better": true, "properties": {}, "__type": "Metric"}, "op": {"__type": "ComparisonOp", "name": "LEQ"}, "bound": 0.020000000000000004, "relative": false}], "objective_weights": {"__type": "Tensor", "value": [0.0, 0.0, 0.0, 0.0, 0.0, 0.0, 0.0, 0.0, 0.0, 0.0, 0.0, 0.0, 0.0, 0.0, 0.0, 0.0, 0.0, 0.0, 0.0, 0.0, 0.0, 0.0, 0.0, -1.0, -1.0, -1.0, -1.0, -1.0, -1.0], "dtype": {"__type": "torch_dtype", "value": "torch.float64"}, "device": {"__type": "torch_device", "value": "cpu"}}, "metric_to_model_config_name": {"a_alpha": "default", "a_beta": "default", "a_gamma": "default", "al_alpha": "default", "al_beta": "default", "al_gamma": "default", "b_alpha": "default", "b_beta": "default", "b_gamma": "default", "be_alpha": "default", "be_beta": "default", "be_gamma": "default", "c_alpha": "default", "c_beta": "default", "c_gamma": "default", "d_alpha": "default", "d_beta": "default", "e_alpha": "default", "e_beta": "default", "e_gamma": "default", "ga_alpha": "default", "ga_beta": "default", "ga_gamma": "default", "o_cell_alpha": "default", "o_cell_beta": "default", "o_cell_gamma": "default", "o_elatt_alpha": "default", "o_elatt_beta": "default", "o_elatt_gamma": "default"}, "model_fit_quality": 0.9997321942439261, "model_std_quality": Infinity, "model_fit_generalization": 0.14824480001083618, "model_std_generalization": Infinity}, "model_state_after_gen": {}, "generation_step_index": 1, "candidate_metadata_by_arm_signature": null, "generation_node_name": "GenerationStep_1"}, "runner": null, "num_arms_created": 1, "generation_step_index": 1, "properties": {}}, "25": {"__type": "Trial", "index": 25, "trial_type": null, "ttl_seconds": null, "status": {"__type": "TrialStatus", "name": "COMPLETED"}, "time_created": {"__type": "datetime", "value": "2025-08-22 02:18:15.572970"}, "time_completed": {"__type": "datetime", "value": "2025-08-22 02:23:14.757543"}, "time_staged": null, "time_run_started": {"__type": "datetime", "value": "2025-08-22 02:18:15.573263"}, "abandoned_reason": null, "failed_reason": null, "run_metadata": {}, "stop_metadata": {}, "generator_run": {"__type": "GeneratorRun", "arms": [{"__type": "Arm", "parameters": {"sig_N": 0.31403961036732386, "sig_CA": 0.26949991824938185, "sig_HA": 0.20285494260483014, "sig_C": 0.2842232583788726, "sig_O": 0.2970181227018117, "eps_N": 0.6186242608555514, "eps_CA": 0.39070224452487967, "eps_HA": 0.1706274798243976, "eps_C": 0.1826926488607517, "eps_O": 1.0237898518257642, "sig_H": 0.0, "eps_H": 0.0}, "name": "25_0"}], "weights": [1.0], "optimization_config": null, "search_space": null, "time_created": {"__type": "datetime", "value": "2025-08-22 02:18:15.311590"}, "model_predictions": [{"a_gamma": [-2.9113917391745883], "o_cell_alpha": [0.05629273502597594], "ga_beta": [0.0], "al_beta": [0.0], "b_alpha": [-4.278765156196624], "a_alpha": [-2.685636352517865], "d_beta": [-0.7252573968313638], "ga_gamma": [-0.25103417250722204], "o_elatt_alpha": [0.009915762968224925], "e_alpha": [-290.64321711890165], "e_beta": [-291.60820856726986], "be_alpha": [0.4998756223344877], "be_gamma": [0.0], "o_elatt_beta": [0.020858558882704548], "c_alpha": [-5.198941572806728], "al_gamma": [0.0], "e_gamma": [-280.87135010787034], "d_alpha": [1.2869457548293082], "a_beta": [-0.9189679351497606], "al_alpha": [0.0], "o_cell_gamma": [0.004471065838757664], "o_elatt_gamma": [0.033166092245846004], "b_beta": [7.001596833937092], "c_beta": [-9.582696360056605], "o_cell_beta": [0.04025762007971252], "c_gamma": [-3.01132724918849], "be_beta": [2.3651365704985734], "ga_alpha": [0.0], "b_gamma": [-2.065821082984315]}, {"a_gamma": {"a_gamma": [1.4362949547555461], "o_cell_alpha": [0.0], "ga_beta": [0.0], "al_beta": [0.0], "b_alpha": [0.0], "a_alpha": [0.0], "d_beta": [0.0], "ga_gamma": [0.0], "o_elatt_alpha": [0.0], "e_alpha": [0.0], "e_beta": [0.0], "be_alpha": [0.0], "be_gamma": [0.0], "o_elatt_beta": [0.0], "c_alpha": [0.0], "al_gamma": [0.0], "e_gamma": [0.0], "d_alpha": [0.0], "a_beta": [0.0], "al_alpha": [0.0], "o_cell_gamma": [0.0], "o_elatt_gamma": [0.0], "b_beta": [0.0], "c_beta": [0.0], "o_cell_beta": [0.0], "c_gamma": [0.0], "be_beta": [0.0], "ga_alpha": [0.0], "b_gamma": [0.0]}, "o_cell_alpha": {"a_gamma": [0.0], "o_cell_alpha": [0.0007148769144494265], "ga_beta": [0.0], "al_beta": [0.0], "b_alpha": [0.0], "a_alpha": [0.0], "d_beta": [0.0], "ga_gamma": [0.0], "o_elatt_alpha": [0.0], "e_alpha": [0.0], "e_beta": [0.0], "be_alpha": [0.0], "be_gamma": [0.0], "o_elatt_beta": [0.0], "c_alpha": [0.0], "al_gamma": [0.0], "e_gamma": [0.0], "d_alpha": [0.0], "a_beta": [0.0], "al_alpha": [0.0], "o_cell_gamma": [0.0], "o_elatt_gamma": [0.0], "b_beta": [0.0], "c_beta": [0.0], "o_cell_beta": [0.0], "c_gamma": [0.0], "be_beta": [0.0], "ga_alpha": [0.0], "b_gamma": [0.0]}, "ga_beta": {"a_gamma": [0.0], "o_cell_alpha": [0.0], "ga_beta": [0.0001231846659990321], "al_beta": [0.0], "b_alpha": [0.0], "a_alpha": [0.0], "d_beta": [0.0], "ga_gamma": [0.0], "o_elatt_alpha": [0.0], "e_alpha": [0.0], "e_beta": [0.0], "be_alpha": [0.0], "be_gamma": [0.0], "o_elatt_beta": [0.0], "c_alpha": [0.0], "al_gamma": [0.0], "e_gamma": [0.0], "d_alpha": [0.0], "a_beta": [0.0], "al_alpha": [0.0], "o_cell_gamma": [0.0], "o_elatt_gamma": [0.0], "b_beta": [0.0], "c_beta": [0.0], "o_cell_beta": [0.0], "c_gamma": [0.0], "be_beta": [0.0], "ga_alpha": [0.0], "b_gamma": [0.0]}, "al_beta": {"a_gamma": [0.0], "o_cell_alpha": [0.0], "ga_beta": [0.0], "al_beta": [0.0001231846659990321], "b_alpha": [0.0], "a_alpha": [0.0], "d_beta": [0.0], "ga_gamma": [0.0], "o_elatt_alpha": [0.0], "e_alpha": [0.0], "e_beta": [0.0], "be_alpha": [0.0], "be_gamma": [0.0], "o_elatt_beta": [0.0], "c_alpha": [0.0], "al_gamma": [0.0], "e_gamma": [0.0], "d_alpha": [0.0], "a_beta": [0.0], "al_alpha": [0.0], "o_cell_gamma": [0.0], "o_elatt_gamma": [0.0], "b_beta": [0.0], "c_beta": [0.0], "o_cell_beta": [0.0], "c_gamma": [0.0], "be_beta": [0.0], "ga_alpha": [0.0], "b_gamma": [0.0]}, "b_alpha": {"a_gamma": [0.0], "o_cell_alpha": [0.0], "ga_beta": [0.0], "al_beta": [0.0], "b_alpha": [14.509076266134853], "a_alpha": [0.0], "d_beta": [0.0], "ga_gamma": [0.0], "o_elatt_alpha": [0.0], "e_alpha": [0.0], "e_beta": [0.0], "be_alpha": [0.0], "be_gamma": [0.0], "o_elatt_beta": [0.0], "c_alpha": [0.0], "al_gamma": [0.0], "e_gamma": [0.0], "d_alpha": [0.0], "a_beta": [0.0], "al_alpha": [0.0], "o_cell_gamma": [0.0], "o_elatt_gamma": [0.0], "b_beta": [0.0], "c_beta": [0.0], "o_cell_beta": [0.0], "c_gamma": [0.0], "be_beta": [0.0], "ga_alpha": [0.0], "b_gamma": [0.0]}, "a_alpha": {"a_gamma": [0.0], "o_cell_alpha": [0.0], "ga_beta": [0.0], "al_beta": [0.0], "b_alpha": [0.0], "a_alpha": [0.36441190396249346], "d_beta": [0.0], "ga_gamma": [0.0], "o_elatt_alpha": [0.0], "e_alpha": [0.0], "e_beta": [0.0], "be_alpha": [0.0], "be_gamma": [0.0], "o_elatt_beta": [0.0], "c_alpha": [0.0], "al_gamma": [0.0], "e_gamma": [0.0], "d_alpha": [0.0], "a_beta": [0.0], "al_alpha": [0.0], "o_cell_gamma": [0.0], "o_elatt_gamma": [0.0], "b_beta": [0.0], "c_beta": [0.0], "o_cell_beta": [0.0], "c_gamma": [0.0], "be_beta": [0.0], "ga_alpha": [0.0], "b_gamma": [0.0]}, "d_beta": {"a_gamma": [0.0], "o_cell_alpha": [0.0], "ga_beta": [0.0], "al_beta": [0.0], "b_alpha": [0.0], "a_alpha": [0.0], "d_beta": [8.849749210886293], "ga_gamma": [0.0], "o_elatt_alpha": [0.0], "e_alpha": [0.0], "e_beta": [0.0], "be_alpha": [0.0], "be_gamma": [0.0], "o_elatt_beta": [0.0], "c_alpha": [0.0], "al_gamma": [0.0], "e_gamma": [0.0], "d_alpha": [0.0], "a_beta": [0.0], "al_alpha": [0.0], "o_cell_gamma": [0.0], "o_elatt_gamma": [0.0], "b_beta": [0.0], "c_beta": [0.0], "o_cell_beta": [0.0], "c_gamma": [0.0], "be_beta": [0.0], "ga_alpha": [0.0], "b_gamma": [0.0]}, "ga_gamma": {"a_gamma": [0.0], "o_cell_alpha": [0.0], "ga_beta": [0.0], "al_beta": [0.0], "b_alpha": [0.0], "a_alpha": [0.0], "d_beta": [0.0], "ga_gamma": [0.012671713970597165], "o_elatt_alpha": [0.0], "e_alpha": [0.0], "e_beta": [0.0], "be_alpha": [0.0], "be_gamma": [0.0], "o_elatt_beta": [0.0], "c_alpha": [0.0], "al_gamma": [0.0], "e_gamma": [0.0], "d_alpha": [0.0], "a_beta": [0.0], "al_alpha": [0.0], "o_cell_gamma": [0.0], "o_elatt_gamma": [0.0], "b_beta": [0.0], "c_beta": [0.0], "o_cell_beta": [0.0], "c_gamma": [0.0], "be_beta": [0.0], "ga_alpha": [0.0], "b_gamma": [0.0]}, "o_elatt_alpha": {"a_gamma": [0.0], "o_cell_alpha": [0.0], "ga_beta": [0.0], "al_beta": [0.0], "b_alpha": [0.0], "a_alpha": [0.0], "d_beta": [0.0], "ga_gamma": [0.0], "o_elatt_alpha": [0.0007757035586034408], "e_alpha": [0.0], "e_beta": [0.0], "be_alpha": [0.0], "be_gamma": [0.0], "o_elatt_beta": [0.0], "c_alpha": [0.0], "al_gamma": [0.0], "e_gamma": [0.0], "d_alpha": [0.0], "a_beta": [0.0], "al_alpha": [0.0], "o_cell_gamma": [0.0], "o_elatt_gamma": [0.0], "b_beta": [0.0], "c_beta": [0.0], "o_cell_beta": [0.0], "c_gamma": [0.0], "be_beta": [0.0], "ga_alpha": [0.0], "b_gamma": [0.0]}, "e_alpha": {"a_gamma": [0.0], "o_cell_alpha": [0.0], "ga_beta": [0.0], "al_beta": [0.0], "b_alpha": [0.0], "a_alpha": [0.0], "d_beta": [0.0], "ga_gamma": [0.0], "o_elatt_alpha": [0.0], "e_alpha": [14.766844688340143], "e_beta": [0.0], "be_alpha": [0.0], "be_gamma": [0.0], "o_elatt_beta": [0.0], "c_alpha": [0.0], "al_gamma": [0.0], "e_gamma": [0.0], "d_alpha": [0.0], "a_beta": [0.0], "al_alpha": [0.0], "o_cell_gamma": [0.0], "o_elatt_gamma": [0.0], "b_beta": [0.0], "c_beta": [0.0], "o_cell_beta": [0.0], "c_gamma": [0.0], "be_beta": [0.0], "ga_alpha": [0.0], "b_gamma": [0.0]}, "e_beta": {"a_gamma": [0.0], "o_cell_alpha": [0.0], "ga_beta": [0.0], "al_beta": [0.0], "b_alpha": [0.0], "a_alpha": [0.0], "d_beta": [0.0], "ga_gamma": [0.0], "o_elatt_alpha": [0.0], "e_alpha": [0.0], "e_beta": [28.51552184491781], "be_alpha": [0.0], "be_gamma": [0.0], "o_elatt_beta": [0.0], "c_alpha": [0.0], "al_gamma": [0.0], "e_gamma": [0.0], "d_alpha": [0.0], "a_beta": [0.0], "al_alpha": [0.0], "o_cell_gamma": [0.0], "o_elatt_gamma": [0.0], "b_beta": [0.0], "c_beta": [0.0], "o_cell_beta": [0.0], "c_gamma": [0.0], "be_beta": [0.0], "ga_alpha": [0.0], "b_gamma": [0.0]}, "be_alpha": {"a_gamma": [0.0], "o_cell_alpha": [0.0], "ga_beta": [0.0], "al_beta": [0.0], "b_alpha": [0.0], "a_alpha": [0.0], "d_beta": [0.0], "ga_gamma": [0.0], "o_elatt_alpha": [0.0], "e_alpha": [0.0], "e_beta": [0.0], "be_alpha": [0.27128602958029485], "be_gamma": [0.0], "o_elatt_beta": [0.0], "c_alpha": [0.0], "al_gamma": [0.0], "e_gamma": [0.0], "d_alpha": [0.0], "a_beta": [0.0], "al_alpha": [0.0], "o_cell_gamma": [0.0], "o_elatt_gamma": [0.0], "b_beta": [0.0], "c_beta": [0.0], "o_cell_beta": [0.0], "c_gamma": [0.0], "be_beta": [0.0], "ga_alpha": [0.0], "b_gamma": [0.0]}, "be_gamma": {"a_gamma": [0.0], "o_cell_alpha": [0.0], "ga_beta": [0.0], "al_beta": [0.0], "b_alpha": [0.0], "a_alpha": [0.0], "d_beta": [0.0], "ga_gamma": [0.0], "o_elatt_alpha": [0.0], "e_alpha": [0.0], "e_beta": [0.0], "be_alpha": [0.0], "be_gamma": [0.0001231846659990321], "o_elatt_beta": [0.0], "c_alpha": [0.0], "al_gamma": [0.0], "e_gamma": [0.0], "d_alpha": [0.0], "a_beta": [0.0], "al_alpha": [0.0], "o_cell_gamma": [0.0], "o_elatt_gamma": [0.0], "b_beta": [0.0], "c_beta": [0.0], "o_cell_beta": [0.0], "c_gamma": [0.0], "be_beta": [0.0], "ga_alpha": [0.0], "b_gamma": [0.0]}, "o_elatt_beta": {"a_gamma": [0.0], "o_cell_alpha": [0.0], "ga_beta": [0.0], "al_beta": [0.0], "b_alpha": [0.0], "a_alpha": [0.0], "d_beta": [0.0], "ga_gamma": [0.0], "o_elatt_alpha": [0.0], "e_alpha": [0.0], "e_beta": [0.0], "be_alpha": [0.0], "be_gamma": [0.0], "o_elatt_beta": [0.0008880987396787658], "c_alpha": [0.0], "al_gamma": [0.0], "e_gamma": [0.0], "d_alpha": [0.0], "a_beta": [0.0], "al_alpha": [0.0], "o_cell_gamma": [0.0], "o_elatt_gamma": [0.0], "b_beta": [0.0], "c_beta": [0.0], "o_cell_beta": [0.0], "c_gamma": [0.0], "be_beta": [0.0], "ga_alpha": [0.0], "b_gamma": [0.0]}, "c_alpha": {"a_gamma": [0.0], "o_cell_alpha": [0.0], "ga_beta": [0.0], "al_beta": [0.0], "b_alpha": [0.0], "a_alpha": [0.0], "d_beta": [0.0], "ga_gamma": [0.0], "o_elatt_alpha": [0.0], "e_alpha": [0.0], "e_beta": [0.0], "be_alpha": [0.0], "be_gamma": [0.0], "o_elatt_beta": [0.0], "c_alpha": [0.4454424000870148], "al_gamma": [0.0], "e_gamma": [0.0], "d_alpha": [0.0], "a_beta": [0.0], "al_alpha": [0.0], "o_cell_gamma": [0.0], "o_elatt_gamma": [0.0], "b_beta": [0.0], "c_beta": [0.0], "o_cell_beta": [0.0], "c_gamma": [0.0], "be_beta": [0.0], "ga_alpha": [0.0], "b_gamma": [0.0]}, "al_gamma": {"a_gamma": [0.0], "o_cell_alpha": [0.0], "ga_beta": [0.0], "al_beta": [0.0], "b_alpha": [0.0], "a_alpha": [0.0], "d_beta": [0.0], "ga_gamma": [0.0], "o_elatt_alpha": [0.0], "e_alpha": [0.0], "e_beta": [0.0], "be_alpha": [0.0], "be_gamma": [0.0], "o_elatt_beta": [0.0], "c_alpha": [0.0], "al_gamma": [0.0001231846659990321], "e_gamma": [0.0], "d_alpha": [0.0], "a_beta": [0.0], "al_alpha": [0.0], "o_cell_gamma": [0.0], "o_elatt_gamma": [0.0], "b_beta": [0.0], "c_beta": [0.0], "o_cell_beta": [0.0], "c_gamma": [0.0], "be_beta": [0.0], "ga_alpha": [0.0], "b_gamma": [0.0]}, "e_gamma": {"a_gamma": [0.0], "o_cell_alpha": [0.0], "ga_beta": [0.0], "al_beta": [0.0], "b_alpha": [0.0], "a_alpha": [0.0], "d_beta": [0.0], "ga_gamma": [0.0], "o_elatt_alpha": [0.0], "e_alpha": [0.0], "e_beta": [0.0], "be_alpha": [0.0], "be_gamma": [0.0], "o_elatt_beta": [0.0], "c_alpha": [0.0], "al_gamma": [0.0], "e_gamma": [29.406023737558375], "d_alpha": [0.0], "a_beta": [0.0], "al_alpha": [0.0], "o_cell_gamma": [0.0], "o_elatt_gamma": [0.0], "b_beta": [0.0], "c_beta": [0.0], "o_cell_beta": [0.0], "c_gamma": [0.0], "be_beta": [0.0], "ga_alpha": [0.0], "b_gamma": [0.0]}, "d_alpha": {"a_gamma": [0.0], "o_cell_alpha": [0.0], "ga_beta": [0.0], "al_beta": [0.0], "b_alpha": [0.0], "a_alpha": [0.0], "d_beta": [0.0], "ga_gamma": [0.0], "o_elatt_alpha": [0.0], "e_alpha": [0.0], "e_beta": [0.0], "be_alpha": [0.0], "be_gamma": [0.0], "o_elatt_beta": [0.0], "c_alpha": [0.0], "al_gamma": [0.0], "e_gamma": [0.0], "d_alpha": [7.294694645601877], "a_beta": [0.0], "al_alpha": [0.0], "o_cell_gamma": [0.0], "o_elatt_gamma": [0.0], "b_beta": [0.0], "c_beta": [0.0], "o_cell_beta": [0.0], "c_gamma": [0.0], "be_beta": [0.0], "ga_alpha": [0.0], "b_gamma": [0.0]}, "a_beta": {"a_gamma": [0.0], "o_cell_alpha": [0.0], "ga_beta": [0.0], "al_beta": [0.0], "b_alpha": [0.0], "a_alpha": [0.0], "d_beta": [0.0], "ga_gamma": [0.0], "o_elatt_alpha": [0.0], "e_alpha": [0.0], "e_beta": [0.0], "be_alpha": [0.0], "be_gamma": [0.0], "o_elatt_beta": [0.0], "c_alpha": [0.0], "al_gamma": [0.0], "e_gamma": [0.0], "d_alpha": [0.0], "a_beta": [1.5052240813551867], "al_alpha": [0.0], "o_cell_gamma": [0.0], "o_elatt_gamma": [0.0], "b_beta": [0.0], "c_beta": [0.0], "o_cell_beta": [0.0], "c_gamma": [0.0], "be_beta": [0.0], "ga_alpha": [0.0], "b_gamma": [0.0]}, "al_alpha": {"a_gamma": [0.0], "o_cell_alpha": [0.0], "ga_beta": [0.0], "al_beta": [0.0], "b_alpha": [0.0], "a_alpha": [0.0], "d_beta": [0.0], "ga_gamma": [0.0], "o_elatt_alpha": [0.0], "e_alpha": [0.0], "e_beta": [0.0], "be_alpha": [0.0], "be_gamma": [0.0], "o_elatt_beta": [0.0], "c_alpha": [0.0], "al_gamma": [0.0], "e_gamma": [0.0], "d_alpha": [0.0], "a_beta": [0.0], "al_alpha": [0.0001231846659990321], "o_cell_gamma": [0.0], "o_elatt_gamma": [0.0], "b_beta": [0.0], "c_beta": [0.0], "o_cell_beta": [0.0], "c_gamma": [0.0], "be_beta": [0.0], "ga_alpha": [0.0], "b_gamma": [0.0]}, "o_cell_gamma": {"a_gamma": [0.0], "o_cell_alpha": [0.0], "ga_beta": [0.0], "al_beta": [0.0], "b_alpha": [0.0], "a_alpha": [0.0], "d_beta": [0.0], "ga_gamma": [0.0], "o_elatt_alpha": [0.0], "e_alpha": [0.0], "e_beta": [0.0], "be_alpha": [0.0], "be_gamma": [0.0], "o_elatt_beta": [0.0], "c_alpha": [0.0], "al_gamma": [0.0], "e_gamma": [0.0], "d_alpha": [0.0], "a_beta": [0.0], "al_alpha": [0.0], "o_cell_gamma": [9.486067546878619e-05], "o_elatt_gamma": [0.0], "b_beta": [0.0], "c_beta": [0.0], "o_cell_beta": [0.0], "c_gamma": [0.0], "be_beta": [0.0], "ga_alpha": [0.0], "b_gamma": [0.0]}, "o_elatt_gamma": {"a_gamma": [0.0], "o_cell_alpha": [0.0], "ga_beta": [0.0], "al_beta": [0.0], "b_alpha": [0.0], "a_alpha": [0.0], "d_beta": [0.0], "ga_gamma": [0.0], "o_elatt_alpha": [0.0], "e_alpha": [0.0], "e_beta": [0.0], "be_alpha": [0.0], "be_gamma": [0.0], "o_elatt_beta": [0.0], "c_alpha": [0.0], "al_gamma": [0.0], "e_gamma": [0.0], "d_alpha": [0.0], "a_beta": [0.0], "al_alpha": [0.0], "o_cell_gamma": [0.0], "o_elatt_gamma": [0.0019693235161064655], "b_beta": [0.0], "c_beta": [0.0], "o_cell_beta": [0.0], "c_gamma": [0.0], "be_beta": [0.0], "ga_alpha": [0.0], "b_gamma": [0.0]}, "b_beta": {"a_gamma": [0.0], "o_cell_alpha": [0.0], "ga_beta": [0.0], "al_beta": [0.0], "b_alpha": [0.0], "a_alpha": [0.0], "d_beta": [0.0], "ga_gamma": [0.0], "o_elatt_alpha": [0.0], "e_alpha": [0.0], "e_beta": [0.0], "be_alpha": [0.0], "be_gamma": [0.0], "o_elatt_beta": [0.0], "c_alpha": [0.0], "al_gamma": [0.0], "e_gamma": [0.0], "d_alpha": [0.0], "a_beta": [0.0], "al_alpha": [0.0], "o_cell_gamma": [0.0], "o_elatt_gamma": [0.0], "b_beta": [12.122317889912038], "c_beta": [0.0], "o_cell_beta": [0.0], "c_gamma": [0.0], "be_beta": [0.0], "ga_alpha": [0.0], "b_gamma": [0.0]}, "c_beta": {"a_gamma": [0.0], "o_cell_alpha": [0.0], "ga_beta": [0.0], "al_beta": [0.0], "b_alpha": [0.0], "a_alpha": [0.0], "d_beta": [0.0], "ga_gamma": [0.0], "o_elatt_alpha": [0.0], "e_alpha": [0.0], "e_beta": [0.0], "be_alpha": [0.0], "be_gamma": [0.0], "o_elatt_beta": [0.0], "c_alpha": [0.0], "al_gamma": [0.0], "e_gamma": [0.0], "d_alpha": [0.0], "a_beta": [0.0], "al_alpha": [0.0], "o_cell_gamma": [0.0], "o_elatt_gamma": [0.0], "b_beta": [0.0], "c_beta": [0.6575016699661183], "o_cell_beta": [0.0], "c_gamma": [0.0], "be_beta": [0.0], "ga_alpha": [0.0], "b_gamma": [0.0]}, "o_cell_beta": {"a_gamma": [0.0], "o_cell_alpha": [0.0], "ga_beta": [0.0], "al_beta": [0.0], "b_alpha": [0.0], "a_alpha": [0.0], "d_beta": [0.0], "ga_gamma": [0.0], "o_elatt_alpha": [0.0], "e_alpha": [0.0], "e_beta": [0.0], "be_alpha": [0.0], "be_gamma": [0.0], "o_elatt_beta": [0.0], "c_alpha": [0.0], "al_gamma": [0.0], "e_gamma": [0.0], "d_alpha": [0.0], "a_beta": [0.0], "al_alpha": [0.0], "o_cell_gamma": [0.0], "o_elatt_gamma": [0.0], "b_beta": [0.0], "c_beta": [0.0], "o_cell_beta": [9.773054012229899e-05], "c_gamma": [0.0], "be_beta": [0.0], "ga_alpha": [0.0], "b_gamma": [0.0]}, "c_gamma": {"a_gamma": [0.0], "o_cell_alpha": [0.0], "ga_beta": [0.0], "al_beta": [0.0], "b_alpha": [0.0], "a_alpha": [0.0], "d_beta": [0.0], "ga_gamma": [0.0], "o_elatt_alpha": [0.0], "e_alpha": [0.0], "e_beta": [0.0], "be_alpha": [0.0], "be_gamma": [0.0], "o_elatt_beta": [0.0], "c_alpha": [0.0], "al_gamma": [0.0], "e_gamma": [0.0], "d_alpha": [0.0], "a_beta": [0.0], "al_alpha": [0.0], "o_cell_gamma": [0.0], "o_elatt_gamma": [0.0], "b_beta": [0.0], "c_beta": [0.0], "o_cell_beta": [0.0], "c_gamma": [0.5739073021769249], "be_beta": [0.0], "ga_alpha": [0.0], "b_gamma": [0.0]}, "be_beta": {"a_gamma": [0.0], "o_cell_alpha": [0.0], "ga_beta": [0.0], "al_beta": [0.0], "b_alpha": [0.0], "a_alpha": [0.0], "d_beta": [0.0], "ga_gamma": [0.0], "o_elatt_alpha": [0.0], "e_alpha": [0.0], "e_beta": [0.0], "be_alpha": [0.0], "be_gamma": [0.0], "o_elatt_beta": [0.0], "c_alpha": [0.0], "al_gamma": [0.0], "e_gamma": [0.0], "d_alpha": [0.0], "a_beta": [0.0], "al_alpha": [0.0], "o_cell_gamma": [0.0], "o_elatt_gamma": [0.0], "b_beta": [0.0], "c_beta": [0.0], "o_cell_beta": [0.0], "c_gamma": [0.0], "be_beta": [2.0321335501290667], "ga_alpha": [0.0], "b_gamma": [0.0]}, "ga_alpha": {"a_gamma": [0.0], "o_cell_alpha": [0.0], "ga_beta": [0.0], "al_beta": [0.0], "b_alpha": [0.0], "a_alpha": [0.0], "d_beta": [0.0], "ga_gamma": [0.0], "o_elatt_alpha": [0.0], "e_alpha": [0.0], "e_beta": [0.0], "be_alpha": [0.0], "be_gamma": [0.0], "o_elatt_beta": [0.0], "c_alpha": [0.0], "al_gamma": [0.0], "e_gamma": [0.0], "d_alpha": [0.0], "a_beta": [0.0], "al_alpha": [0.0], "o_cell_gamma": [0.0], "o_elatt_gamma": [0.0], "b_beta": [0.0], "c_beta": [0.0], "o_cell_beta": [0.0], "c_gamma": [0.0], "be_beta": [0.0], "ga_alpha": [0.0001231846659990321], "b_gamma": [0.0]}, "b_gamma": {"a_gamma": [0.0], "o_cell_alpha": [0.0], "ga_beta": [0.0], "al_beta": [0.0], "b_alpha": [0.0], "a_alpha": [0.0], "d_beta": [0.0], "ga_gamma": [0.0], "o_elatt_alpha": [0.0], "e_alpha": [0.0], "e_beta": [0.0], "be_alpha": [0.0], "be_gamma": [0.0], "o_elatt_beta": [0.0], "c_alpha": [0.0], "al_gamma": [0.0], "e_gamma": [0.0], "d_alpha": [0.0], "a_beta": [0.0], "al_alpha": [0.0], "o_cell_gamma": [0.0], "o_elatt_gamma": [0.0], "b_beta": [0.0], "c_beta": [0.0], "o_cell_beta": [0.0], "c_gamma": [0.0], "be_beta": [0.0], "ga_alpha": [0.0], "b_gamma": [2.0781005438483393]}}], "best_arm_predictions": null, "generator_run_type": null, "index": 0, "fit_time": 35.60512961901259, "gen_time": 29.157240294967778, "model_key": "BoTorch", "model_kwargs": {"surrogate_spec": null, "surrogate_specs": null, "surrogate": null, "acquisition_class": null, "acquisition_options": null, "botorch_acqf_class": null, "refit_on_cv": false, "warm_start_refit": true}, "bridge_kwargs": {"transform_configs": {"Derelativize": {"use_raw_status_quo": false}, "Winsorize": {"derelativize_with_raw_status_quo": false}}, "torch_dtype": null, "torch_device": null, "status_quo_name": null, "status_quo_features": null, "optimization_config": null, "expand_model_space": true, "fit_out_of_design": false, "fit_abandoned": false, "fit_tracking_metrics": true, "fit_on_init": true, "default_model_gen_options": null, "transforms": [{"__type": "Type[Transform]", "index_in_registry": 16, "transform_type": "<class 'ax.modelbridge.transforms.winsorize.Winsorize'>"}, {"__type": "Type[Transform]", "index_in_registry": 29, "transform_type": "<class 'ax.modelbridge.transforms.fill_missing_parameters.FillMissingParameters'>"}, {"__type": "Type[Transform]", "index_in_registry": 9, "transform_type": "<class 'ax.modelbridge.transforms.remove_fixed.RemoveFixed'>"}, {"__type": "Type[Transform]", "index_in_registry": 7, "transform_type": "<class 'ax.modelbridge.transforms.choice_encode.OrderedChoiceToIntegerRange'>"}, {"__type": "Type[Transform]", "index_in_registry": 6, "transform_type": "<class 'ax.modelbridge.transforms.one_hot.OneHot'>"}, {"__type": "Type[Transform]", "index_in_registry": 30, "transform_type": "<class 'ax.modelbridge.transforms.int_to_float.LogIntToFloat'>"}, {"__type": "Type[Transform]", "index_in_registry": 5, "transform_type": "<class 'ax.modelbridge.transforms.log.Log'>"}, {"__type": "Type[Transform]", "index_in_registry": 20, "transform_type": "<class 'ax.modelbridge.transforms.logit.Logit'>"}, {"__type": "Type[Transform]", "index_in_registry": 4, "transform_type": "<class 'ax.modelbridge.transforms.ivw.IVW'>"}, {"__type": "Type[Transform]", "index_in_registry": 1, "transform_type": "<class 'ax.modelbridge.transforms.derelativize.Derelativize'>"}, {"__type": "Type[Transform]", "index_in_registry": 11, "transform_type": "<class 'ax.modelbridge.transforms.standardize_y.StandardizeY'>"}]}, "gen_metadata": {"expected_acquisition_value": -53.246499637029345, "objective_thresholds": [{"__type": "ObjectiveThreshold", "metric": {"name": "o_cell_alpha", "lower_is_better": true, "properties": {}, "__type": "Metric"}, "op": {"__type": "ComparisonOp", "name": "LEQ"}, "bound": 0.020000000000000004, "relative": false}, {"__type": "ObjectiveThreshold", "metric": {"name": "o_cell_beta", "lower_is_better": true, "properties": {}, "__type": "Metric"}, "op": {"__type": "ComparisonOp", "name": "LEQ"}, "bound": 0.020000000000000004, "relative": false}, {"__type": "ObjectiveThreshold", "metric": {"name": "o_cell_gamma", "lower_is_better": true, "properties": {}, "__type": "Metric"}, "op": {"__type": "ComparisonOp", "name": "LEQ"}, "bound": 0.02, "relative": false}, {"__type": "ObjectiveThreshold", "metric": {"name": "o_elatt_alpha", "lower_is_better": true, "properties": {}, "__type": "Metric"}, "op": {"__type": "ComparisonOp", "name": "LEQ"}, "bound": 0.020000000000000004, "relative": false}, {"__type": "ObjectiveThreshold", "metric": {"name": "o_elatt_beta", "lower_is_better": true, "properties": {}, "__type": "Metric"}, "op": {"__type": "ComparisonOp", "name": "LEQ"}, "bound": 0.020000000000000004, "relative": false}, {"__type": "ObjectiveThreshold", "metric": {"name": "o_elatt_gamma", "lower_is_better": true, "properties": {}, "__type": "Metric"}, "op": {"__type": "ComparisonOp", "name": "LEQ"}, "bound": 0.020000000000000004, "relative": false}], "objective_weights": {"__type": "Tensor", "value": [0.0, 0.0, 0.0, 0.0, 0.0, 0.0, 0.0, 0.0, 0.0, 0.0, 0.0, 0.0, 0.0, 0.0, 0.0, 0.0, 0.0, 0.0, 0.0, 0.0, 0.0, 0.0, 0.0, -1.0, -1.0, -1.0, -1.0, -1.0, -1.0], "dtype": {"__type": "torch_dtype", "value": "torch.float64"}, "device": {"__type": "torch_device", "value": "cpu"}}, "metric_to_model_config_name": {"a_alpha": "default", "a_beta": "default", "a_gamma": "default", "al_alpha": "default", "al_beta": "default", "al_gamma": "default", "b_alpha": "default", "b_beta": "default", "b_gamma": "default", "be_alpha": "default", "be_beta": "default", "be_gamma": "default", "c_alpha": "default", "c_beta": "default", "c_gamma": "default", "d_alpha": "default", "d_beta": "default", "e_alpha": "default", "e_beta": "default", "e_gamma": "default", "ga_alpha": "default", "ga_beta": "default", "ga_gamma": "default", "o_cell_alpha": "default", "o_cell_beta": "default", "o_cell_gamma": "default", "o_elatt_alpha": "default", "o_elatt_beta": "default", "o_elatt_gamma": "default"}, "model_fit_quality": 0.9995681328940943, "model_std_quality": Infinity, "model_fit_generalization": 0.18592712355750995, "model_std_generalization": Infinity}, "model_state_after_gen": {}, "generation_step_index": 1, "candidate_metadata_by_arm_signature": null, "generation_node_name": "GenerationStep_1"}, "runner": null, "num_arms_created": 1, "generation_step_index": 1, "properties": {}}, "26": {"__type": "Trial", "index": 26, "trial_type": null, "ttl_seconds": null, "status": {"__type": "TrialStatus", "name": "COMPLETED"}, "time_created": {"__type": "datetime", "value": "2025-08-22 02:24:23.796811"}, "time_completed": {"__type": "datetime", "value": "2025-08-22 02:29:31.078558"}, "time_staged": null, "time_run_started": {"__type": "datetime", "value": "2025-08-22 02:24:23.797091"}, "abandoned_reason": null, "failed_reason": null, "run_metadata": {}, "stop_metadata": {}, "generator_run": {"__type": "GeneratorRun", "arms": [{"__type": "Arm", "parameters": {"sig_N": 0.3400393175446626, "sig_CA": 0.34397429408357727, "sig_HA": 0.20458911629763632, "sig_C": 0.32050626964838647, "sig_O": 0.28469860928963947, "eps_N": 0.5100951258896429, "eps_CA": 0.2703768539496269, "eps_HA": 0.15998359989855165, "eps_C": 0.43931999999999993, "eps_O": 0.7669038935031683, "sig_H": 0.0, "eps_H": 0.0}, "name": "26_0"}], "weights": [1.0], "optimization_config": null, "search_space": null, "time_created": {"__type": "datetime", "value": "2025-08-22 02:24:23.525309"}, "model_predictions": [{"a_gamma": [-0.6563427167153], "o_cell_alpha": [0.022451125231940712], "ga_beta": [0.0], "al_beta": [0.0], "b_alpha": [-0.7901453474668756], "a_alpha": [-3.3085384459567777], "d_beta": [1.6350048162560198], "ga_gamma": [0.10010678387814913], "o_elatt_alpha": [0.042755051937809374], "e_alpha": [-282.034311329137], "e_beta": [-285.88989933883687], "be_alpha": [0.3417202962726198], "be_gamma": [0.0], "o_elatt_beta": [0.010870397683720043], "c_alpha": [-4.006692275089045], "al_gamma": [0.0], "e_gamma": [-275.55798380603704], "d_alpha": [-1.4709133778828334], "a_beta": [0.3567367614678414], "al_alpha": [0.0], "o_cell_gamma": [0.01188875528155707], "o_elatt_gamma": [0.0369083644546165], "b_beta": [3.7019542102884335], "c_beta": [-9.976607252170531], "o_cell_beta": [0.044308671539075556], "c_gamma": [-2.1199600102141223], "be_beta": [2.236871633063345], "ga_alpha": [0.0], "b_gamma": [-0.6807742124172469]}, {"a_gamma": {"a_gamma": [0.5515997607626834], "o_cell_alpha": [0.0], "ga_beta": [0.0], "al_beta": [0.0], "b_alpha": [0.0], "a_alpha": [0.0], "d_beta": [0.0], "ga_gamma": [0.0], "o_elatt_alpha": [0.0], "e_alpha": [0.0], "e_beta": [0.0], "be_alpha": [0.0], "be_gamma": [0.0], "o_elatt_beta": [0.0], "c_alpha": [0.0], "al_gamma": [0.0], "e_gamma": [0.0], "d_alpha": [0.0], "a_beta": [0.0], "al_alpha": [0.0], "o_cell_gamma": [0.0], "o_elatt_gamma": [0.0], "b_beta": [0.0], "c_beta": [0.0], "o_cell_beta": [0.0], "c_gamma": [0.0], "be_beta": [0.0], "ga_alpha": [0.0], "b_gamma": [0.0]}, "o_cell_alpha": {"a_gamma": [0.0], "o_cell_alpha": [0.00014411142838462494], "ga_beta": [0.0], "al_beta": [0.0], "b_alpha": [0.0], "a_alpha": [0.0], "d_beta": [0.0], "ga_gamma": [0.0], "o_elatt_alpha": [0.0], "e_alpha": [0.0], "e_beta": [0.0], "be_alpha": [0.0], "be_gamma": [0.0], "o_elatt_beta": [0.0], "c_alpha": [0.0], "al_gamma": [0.0], "e_gamma": [0.0], "d_alpha": [0.0], "a_beta": [0.0], "al_alpha": [0.0], "o_cell_gamma": [0.0], "o_elatt_gamma": [0.0], "b_beta": [0.0], "c_beta": [0.0], "o_cell_beta": [0.0], "c_gamma": [0.0], "be_beta": [0.0], "ga_alpha": [0.0], "b_gamma": [0.0]}, "ga_beta": {"a_gamma": [0.0], "o_cell_alpha": [0.0], "ga_beta": [7.767174085004935e-05], "al_beta": [0.0], "b_alpha": [0.0], "a_alpha": [0.0], "d_beta": [0.0], "ga_gamma": [0.0], "o_elatt_alpha": [0.0], "e_alpha": [0.0], "e_beta": [0.0], "be_alpha": [0.0], "be_gamma": [0.0], "o_elatt_beta": [0.0], "c_alpha": [0.0], "al_gamma": [0.0], "e_gamma": [0.0], "d_alpha": [0.0], "a_beta": [0.0], "al_alpha": [0.0], "o_cell_gamma": [0.0], "o_elatt_gamma": [0.0], "b_beta": [0.0], "c_beta": [0.0], "o_cell_beta": [0.0], "c_gamma": [0.0], "be_beta": [0.0], "ga_alpha": [0.0], "b_gamma": [0.0]}, "al_beta": {"a_gamma": [0.0], "o_cell_alpha": [0.0], "ga_beta": [0.0], "al_beta": [7.767174085004935e-05], "b_alpha": [0.0], "a_alpha": [0.0], "d_beta": [0.0], "ga_gamma": [0.0], "o_elatt_alpha": [0.0], "e_alpha": [0.0], "e_beta": [0.0], "be_alpha": [0.0], "be_gamma": [0.0], "o_elatt_beta": [0.0], "c_alpha": [0.0], "al_gamma": [0.0], "e_gamma": [0.0], "d_alpha": [0.0], "a_beta": [0.0], "al_alpha": [0.0], "o_cell_gamma": [0.0], "o_elatt_gamma": [0.0], "b_beta": [0.0], "c_beta": [0.0], "o_cell_beta": [0.0], "c_gamma": [0.0], "be_beta": [0.0], "ga_alpha": [0.0], "b_gamma": [0.0]}, "b_alpha": {"a_gamma": [0.0], "o_cell_alpha": [0.0], "ga_beta": [0.0], "al_beta": [0.0], "b_alpha": [5.057230137279679], "a_alpha": [0.0], "d_beta": [0.0], "ga_gamma": [0.0], "o_elatt_alpha": [0.0], "e_alpha": [0.0], "e_beta": [0.0], "be_alpha": [0.0], "be_gamma": [0.0], "o_elatt_beta": [0.0], "c_alpha": [0.0], "al_gamma": [0.0], "e_gamma": [0.0], "d_alpha": [0.0], "a_beta": [0.0], "al_alpha": [0.0], "o_cell_gamma": [0.0], "o_elatt_gamma": [0.0], "b_beta": [0.0], "c_beta": [0.0], "o_cell_beta": [0.0], "c_gamma": [0.0], "be_beta": [0.0], "ga_alpha": [0.0], "b_gamma": [0.0]}, "a_alpha": {"a_gamma": [0.0], "o_cell_alpha": [0.0], "ga_beta": [0.0], "al_beta": [0.0], "b_alpha": [0.0], "a_alpha": [0.131198952034895], "d_beta": [0.0], "ga_gamma": [0.0], "o_elatt_alpha": [0.0], "e_alpha": [0.0], "e_beta": [0.0], "be_alpha": [0.0], "be_gamma": [0.0], "o_elatt_beta": [0.0], "c_alpha": [0.0], "al_gamma": [0.0], "e_gamma": [0.0], "d_alpha": [0.0], "a_beta": [0.0], "al_alpha": [0.0], "o_cell_gamma": [0.0], "o_elatt_gamma": [0.0], "b_beta": [0.0], "c_beta": [0.0], "o_cell_beta": [0.0], "c_gamma": [0.0], "be_beta": [0.0], "ga_alpha": [0.0], "b_gamma": [0.0]}, "d_beta": {"a_gamma": [0.0], "o_cell_alpha": [0.0], "ga_beta": [0.0], "al_beta": [0.0], "b_alpha": [0.0], "a_alpha": [0.0], "d_beta": [9.81897951652836], "ga_gamma": [0.0], "o_elatt_alpha": [0.0], "e_alpha": [0.0], "e_beta": [0.0], "be_alpha": [0.0], "be_gamma": [0.0], "o_elatt_beta": [0.0], "c_alpha": [0.0], "al_gamma": [0.0], "e_gamma": [0.0], "d_alpha": [0.0], "a_beta": [0.0], "al_alpha": [0.0], "o_cell_gamma": [0.0], "o_elatt_gamma": [0.0], "b_beta": [0.0], "c_beta": [0.0], "o_cell_beta": [0.0], "c_gamma": [0.0], "be_beta": [0.0], "ga_alpha": [0.0], "b_gamma": [0.0]}, "ga_gamma": {"a_gamma": [0.0], "o_cell_alpha": [0.0], "ga_beta": [0.0], "al_beta": [0.0], "b_alpha": [0.0], "a_alpha": [0.0], "d_beta": [0.0], "ga_gamma": [0.027151765468798928], "o_elatt_alpha": [0.0], "e_alpha": [0.0], "e_beta": [0.0], "be_alpha": [0.0], "be_gamma": [0.0], "o_elatt_beta": [0.0], "c_alpha": [0.0], "al_gamma": [0.0], "e_gamma": [0.0], "d_alpha": [0.0], "a_beta": [0.0], "al_alpha": [0.0], "o_cell_gamma": [0.0], "o_elatt_gamma": [0.0], "b_beta": [0.0], "c_beta": [0.0], "o_cell_beta": [0.0], "c_gamma": [0.0], "be_beta": [0.0], "ga_alpha": [0.0], "b_gamma": [0.0]}, "o_elatt_alpha": {"a_gamma": [0.0], "o_cell_alpha": [0.0], "ga_beta": [0.0], "al_beta": [0.0], "b_alpha": [0.0], "a_alpha": [0.0], "d_beta": [0.0], "ga_gamma": [0.0], "o_elatt_alpha": [0.0020317360284605067], "e_alpha": [0.0], "e_beta": [0.0], "be_alpha": [0.0], "be_gamma": [0.0], "o_elatt_beta": [0.0], "c_alpha": [0.0], "al_gamma": [0.0], "e_gamma": [0.0], "d_alpha": [0.0], "a_beta": [0.0], "al_alpha": [0.0], "o_cell_gamma": [0.0], "o_elatt_gamma": [0.0], "b_beta": [0.0], "c_beta": [0.0], "o_cell_beta": [0.0], "c_gamma": [0.0], "be_beta": [0.0], "ga_alpha": [0.0], "b_gamma": [0.0]}, "e_alpha": {"a_gamma": [0.0], "o_cell_alpha": [0.0], "ga_beta": [0.0], "al_beta": [0.0], "b_alpha": [0.0], "a_alpha": [0.0], "d_beta": [0.0], "ga_gamma": [0.0], "o_elatt_alpha": [0.0], "e_alpha": [4.611030353956366], "e_beta": [0.0], "be_alpha": [0.0], "be_gamma": [0.0], "o_elatt_beta": [0.0], "c_alpha": [0.0], "al_gamma": [0.0], "e_gamma": [0.0], "d_alpha": [0.0], "a_beta": [0.0], "al_alpha": [0.0], "o_cell_gamma": [0.0], "o_elatt_gamma": [0.0], "b_beta": [0.0], "c_beta": [0.0], "o_cell_beta": [0.0], "c_gamma": [0.0], "be_beta": [0.0], "ga_alpha": [0.0], "b_gamma": [0.0]}, "e_beta": {"a_gamma": [0.0], "o_cell_alpha": [0.0], "ga_beta": [0.0], "al_beta": [0.0], "b_alpha": [0.0], "a_alpha": [0.0], "d_beta": [0.0], "ga_gamma": [0.0], "o_elatt_alpha": [0.0], "e_alpha": [0.0], "e_beta": [9.182074216422755], "be_alpha": [0.0], "be_gamma": [0.0], "o_elatt_beta": [0.0], "c_alpha": [0.0], "al_gamma": [0.0], "e_gamma": [0.0], "d_alpha": [0.0], "a_beta": [0.0], "al_alpha": [0.0], "o_cell_gamma": [0.0], "o_elatt_gamma": [0.0], "b_beta": [0.0], "c_beta": [0.0], "o_cell_beta": [0.0], "c_gamma": [0.0], "be_beta": [0.0], "ga_alpha": [0.0], "b_gamma": [0.0]}, "be_alpha": {"a_gamma": [0.0], "o_cell_alpha": [0.0], "ga_beta": [0.0], "al_beta": [0.0], "b_alpha": [0.0], "a_alpha": [0.0], "d_beta": [0.0], "ga_gamma": [0.0], "o_elatt_alpha": [0.0], "e_alpha": [0.0], "e_beta": [0.0], "be_alpha": [0.25544521234287926], "be_gamma": [0.0], "o_elatt_beta": [0.0], "c_alpha": [0.0], "al_gamma": [0.0], "e_gamma": [0.0], "d_alpha": [0.0], "a_beta": [0.0], "al_alpha": [0.0], "o_cell_gamma": [0.0], "o_elatt_gamma": [0.0], "b_beta": [0.0], "c_beta": [0.0], "o_cell_beta": [0.0], "c_gamma": [0.0], "be_beta": [0.0], "ga_alpha": [0.0], "b_gamma": [0.0]}, "be_gamma": {"a_gamma": [0.0], "o_cell_alpha": [0.0], "ga_beta": [0.0], "al_beta": [0.0], "b_alpha": [0.0], "a_alpha": [0.0], "d_beta": [0.0], "ga_gamma": [0.0], "o_elatt_alpha": [0.0], "e_alpha": [0.0], "e_beta": [0.0], "be_alpha": [0.0], "be_gamma": [7.767174085004935e-05], "o_elatt_beta": [0.0], "c_alpha": [0.0], "al_gamma": [0.0], "e_gamma": [0.0], "d_alpha": [0.0], "a_beta": [0.0], "al_alpha": [0.0], "o_cell_gamma": [0.0], "o_elatt_gamma": [0.0], "b_beta": [0.0], "c_beta": [0.0], "o_cell_beta": [0.0], "c_gamma": [0.0], "be_beta": [0.0], "ga_alpha": [0.0], "b_gamma": [0.0]}, "o_elatt_beta": {"a_gamma": [0.0], "o_cell_alpha": [0.0], "ga_beta": [0.0], "al_beta": [0.0], "b_alpha": [0.0], "a_alpha": [0.0], "d_beta": [0.0], "ga_gamma": [0.0], "o_elatt_alpha": [0.0], "e_alpha": [0.0], "e_beta": [0.0], "be_alpha": [0.0], "be_gamma": [0.0], "o_elatt_beta": [0.00010629680723606165], "c_alpha": [0.0], "al_gamma": [0.0], "e_gamma": [0.0], "d_alpha": [0.0], "a_beta": [0.0], "al_alpha": [0.0], "o_cell_gamma": [0.0], "o_elatt_gamma": [0.0], "b_beta": [0.0], "c_beta": [0.0], "o_cell_beta": [0.0], "c_gamma": [0.0], "be_beta": [0.0], "ga_alpha": [0.0], "b_gamma": [0.0]}, "c_alpha": {"a_gamma": [0.0], "o_cell_alpha": [0.0], "ga_beta": [0.0], "al_beta": [0.0], "b_alpha": [0.0], "a_alpha": [0.0], "d_beta": [0.0], "ga_gamma": [0.0], "o_elatt_alpha": [0.0], "e_alpha": [0.0], "e_beta": [0.0], "be_alpha": [0.0], "be_gamma": [0.0], "o_elatt_beta": [0.0], "c_alpha": [0.15868499698720756], "al_gamma": [0.0], "e_gamma": [0.0], "d_alpha": [0.0], "a_beta": [0.0], "al_alpha": [0.0], "o_cell_gamma": [0.0], "o_elatt_gamma": [0.0], "b_beta": [0.0], "c_beta": [0.0], "o_cell_beta": [0.0], "c_gamma": [0.0], "be_beta": [0.0], "ga_alpha": [0.0], "b_gamma": [0.0]}, "al_gamma": {"a_gamma": [0.0], "o_cell_alpha": [0.0], "ga_beta": [0.0], "al_beta": [0.0], "b_alpha": [0.0], "a_alpha": [0.0], "d_beta": [0.0], "ga_gamma": [0.0], "o_elatt_alpha": [0.0], "e_alpha": [0.0], "e_beta": [0.0], "be_alpha": [0.0], "be_gamma": [0.0], "o_elatt_beta": [0.0], "c_alpha": [0.0], "al_gamma": [7.767174085004935e-05], "e_gamma": [0.0], "d_alpha": [0.0], "a_beta": [0.0], "al_alpha": [0.0], "o_cell_gamma": [0.0], "o_elatt_gamma": [0.0], "b_beta": [0.0], "c_beta": [0.0], "o_cell_beta": [0.0], "c_gamma": [0.0], "be_beta": [0.0], "ga_alpha": [0.0], "b_gamma": [0.0]}, "e_gamma": {"a_gamma": [0.0], "o_cell_alpha": [0.0], "ga_beta": [0.0], "al_beta": [0.0], "b_alpha": [0.0], "a_alpha": [0.0], "d_beta": [0.0], "ga_gamma": [0.0], "o_elatt_alpha": [0.0], "e_alpha": [0.0], "e_beta": [0.0], "be_alpha": [0.0], "be_gamma": [0.0], "o_elatt_beta": [0.0], "c_alpha": [0.0], "al_gamma": [0.0], "e_gamma": [7.412934727627932], "d_alpha": [0.0], "a_beta": [0.0], "al_alpha": [0.0], "o_cell_gamma": [0.0], "o_elatt_gamma": [0.0], "b_beta": [0.0], "c_beta": [0.0], "o_cell_beta": [0.0], "c_gamma": [0.0], "be_beta": [0.0], "ga_alpha": [0.0], "b_gamma": [0.0]}, "d_alpha": {"a_gamma": [0.0], "o_cell_alpha": [0.0], "ga_beta": [0.0], "al_beta": [0.0], "b_alpha": [0.0], "a_alpha": [0.0], "d_beta": [0.0], "ga_gamma": [0.0], "o_elatt_alpha": [0.0], "e_alpha": [0.0], "e_beta": [0.0], "be_alpha": [0.0], "be_gamma": [0.0], "o_elatt_beta": [0.0], "c_alpha": [0.0], "al_gamma": [0.0], "e_gamma": [0.0], "d_alpha": [7.895351926640816], "a_beta": [0.0], "al_alpha": [0.0], "o_cell_gamma": [0.0], "o_elatt_gamma": [0.0], "b_beta": [0.0], "c_beta": [0.0], "o_cell_beta": [0.0], "c_gamma": [0.0], "be_beta": [0.0], "ga_alpha": [0.0], "b_gamma": [0.0]}, "a_beta": {"a_gamma": [0.0], "o_cell_alpha": [0.0], "ga_beta": [0.0], "al_beta": [0.0], "b_alpha": [0.0], "a_alpha": [0.0], "d_beta": [0.0], "ga_gamma": [0.0], "o_elatt_alpha": [0.0], "e_alpha": [0.0], "e_beta": [0.0], "be_alpha": [0.0], "be_gamma": [0.0], "o_elatt_beta": [0.0], "c_alpha": [0.0], "al_gamma": [0.0], "e_gamma": [0.0], "d_alpha": [0.0], "a_beta": [0.47865095471440783], "al_alpha": [0.0], "o_cell_gamma": [0.0], "o_elatt_gamma": [0.0], "b_beta": [0.0], "c_beta": [0.0], "o_cell_beta": [0.0], "c_gamma": [0.0], "be_beta": [0.0], "ga_alpha": [0.0], "b_gamma": [0.0]}, "al_alpha": {"a_gamma": [0.0], "o_cell_alpha": [0.0], "ga_beta": [0.0], "al_beta": [0.0], "b_alpha": [0.0], "a_alpha": [0.0], "d_beta": [0.0], "ga_gamma": [0.0], "o_elatt_alpha": [0.0], "e_alpha": [0.0], "e_beta": [0.0], "be_alpha": [0.0], "be_gamma": [0.0], "o_elatt_beta": [0.0], "c_alpha": [0.0], "al_gamma": [0.0], "e_gamma": [0.0], "d_alpha": [0.0], "a_beta": [0.0], "al_alpha": [7.767174085004935e-05], "o_cell_gamma": [0.0], "o_elatt_gamma": [0.0], "b_beta": [0.0], "c_beta": [0.0], "o_cell_beta": [0.0], "c_gamma": [0.0], "be_beta": [0.0], "ga_alpha": [0.0], "b_gamma": [0.0]}, "o_cell_gamma": {"a_gamma": [0.0], "o_cell_alpha": [0.0], "ga_beta": [0.0], "al_beta": [0.0], "b_alpha": [0.0], "a_alpha": [0.0], "d_beta": [0.0], "ga_gamma": [0.0], "o_elatt_alpha": [0.0], "e_alpha": [0.0], "e_beta": [0.0], "be_alpha": [0.0], "be_gamma": [0.0], "o_elatt_beta": [0.0], "c_alpha": [0.0], "al_gamma": [0.0], "e_gamma": [0.0], "d_alpha": [0.0], "a_beta": [0.0], "al_alpha": [0.0], "o_cell_gamma": [3.7886638234115795e-05], "o_elatt_gamma": [0.0], "b_beta": [0.0], "c_beta": [0.0], "o_cell_beta": [0.0], "c_gamma": [0.0], "be_beta": [0.0], "ga_alpha": [0.0], "b_gamma": [0.0]}, "o_elatt_gamma": {"a_gamma": [0.0], "o_cell_alpha": [0.0], "ga_beta": [0.0], "al_beta": [0.0], "b_alpha": [0.0], "a_alpha": [0.0], "d_beta": [0.0], "ga_gamma": [0.0], "o_elatt_alpha": [0.0], "e_alpha": [0.0], "e_beta": [0.0], "be_alpha": [0.0], "be_gamma": [0.0], "o_elatt_beta": [0.0], "c_alpha": [0.0], "al_gamma": [0.0], "e_gamma": [0.0], "d_alpha": [0.0], "a_beta": [0.0], "al_alpha": [0.0], "o_cell_gamma": [0.0], "o_elatt_gamma": [0.002067836021003242], "b_beta": [0.0], "c_beta": [0.0], "o_cell_beta": [0.0], "c_gamma": [0.0], "be_beta": [0.0], "ga_alpha": [0.0], "b_gamma": [0.0]}, "b_beta": {"a_gamma": [0.0], "o_cell_alpha": [0.0], "ga_beta": [0.0], "al_beta": [0.0], "b_alpha": [0.0], "a_alpha": [0.0], "d_beta": [0.0], "ga_gamma": [0.0], "o_elatt_alpha": [0.0], "e_alpha": [0.0], "e_beta": [0.0], "be_alpha": [0.0], "be_gamma": [0.0], "o_elatt_beta": [0.0], "c_alpha": [0.0], "al_gamma": [0.0], "e_gamma": [0.0], "d_alpha": [0.0], "a_beta": [0.0], "al_alpha": [0.0], "o_cell_gamma": [0.0], "o_elatt_gamma": [0.0], "b_beta": [3.367073073348706], "c_beta": [0.0], "o_cell_beta": [0.0], "c_gamma": [0.0], "be_beta": [0.0], "ga_alpha": [0.0], "b_gamma": [0.0]}, "c_beta": {"a_gamma": [0.0], "o_cell_alpha": [0.0], "ga_beta": [0.0], "al_beta": [0.0], "b_alpha": [0.0], "a_alpha": [0.0], "d_beta": [0.0], "ga_gamma": [0.0], "o_elatt_alpha": [0.0], "e_alpha": [0.0], "e_beta": [0.0], "be_alpha": [0.0], "be_gamma": [0.0], "o_elatt_beta": [0.0], "c_alpha": [0.0], "al_gamma": [0.0], "e_gamma": [0.0], "d_alpha": [0.0], "a_beta": [0.0], "al_alpha": [0.0], "o_cell_gamma": [0.0], "o_elatt_gamma": [0.0], "b_beta": [0.0], "c_beta": [0.2880700158487694], "o_cell_beta": [0.0], "c_gamma": [0.0], "be_beta": [0.0], "ga_alpha": [0.0], "b_gamma": [0.0]}, "o_cell_beta": {"a_gamma": [0.0], "o_cell_alpha": [0.0], "ga_beta": [0.0], "al_beta": [0.0], "b_alpha": [0.0], "a_alpha": [0.0], "d_beta": [0.0], "ga_gamma": [0.0], "o_elatt_alpha": [0.0], "e_alpha": [0.0], "e_beta": [0.0], "be_alpha": [0.0], "be_gamma": [0.0], "o_elatt_beta": [0.0], "c_alpha": [0.0], "al_gamma": [0.0], "e_gamma": [0.0], "d_alpha": [0.0], "a_beta": [0.0], "al_alpha": [0.0], "o_cell_gamma": [0.0], "o_elatt_gamma": [0.0], "b_beta": [0.0], "c_beta": [0.0], "o_cell_beta": [4.1996709511990896e-05], "c_gamma": [0.0], "be_beta": [0.0], "ga_alpha": [0.0], "b_gamma": [0.0]}, "c_gamma": {"a_gamma": [0.0], "o_cell_alpha": [0.0], "ga_beta": [0.0], "al_beta": [0.0], "b_alpha": [0.0], "a_alpha": [0.0], "d_beta": [0.0], "ga_gamma": [0.0], "o_elatt_alpha": [0.0], "e_alpha": [0.0], "e_beta": [0.0], "be_alpha": [0.0], "be_gamma": [0.0], "o_elatt_beta": [0.0], "c_alpha": [0.0], "al_gamma": [0.0], "e_gamma": [0.0], "d_alpha": [0.0], "a_beta": [0.0], "al_alpha": [0.0], "o_cell_gamma": [0.0], "o_elatt_gamma": [0.0], "b_beta": [0.0], "c_beta": [0.0], "o_cell_beta": [0.0], "c_gamma": [0.27676566113350237], "be_beta": [0.0], "ga_alpha": [0.0], "b_gamma": [0.0]}, "be_beta": {"a_gamma": [0.0], "o_cell_alpha": [0.0], "ga_beta": [0.0], "al_beta": [0.0], "b_alpha": [0.0], "a_alpha": [0.0], "d_beta": [0.0], "ga_gamma": [0.0], "o_elatt_alpha": [0.0], "e_alpha": [0.0], "e_beta": [0.0], "be_alpha": [0.0], "be_gamma": [0.0], "o_elatt_beta": [0.0], "c_alpha": [0.0], "al_gamma": [0.0], "e_gamma": [0.0], "d_alpha": [0.0], "a_beta": [0.0], "al_alpha": [0.0], "o_cell_gamma": [0.0], "o_elatt_gamma": [0.0], "b_beta": [0.0], "c_beta": [0.0], "o_cell_beta": [0.0], "c_gamma": [0.0], "be_beta": [0.47438118283125075], "ga_alpha": [0.0], "b_gamma": [0.0]}, "ga_alpha": {"a_gamma": [0.0], "o_cell_alpha": [0.0], "ga_beta": [0.0], "al_beta": [0.0], "b_alpha": [0.0], "a_alpha": [0.0], "d_beta": [0.0], "ga_gamma": [0.0], "o_elatt_alpha": [0.0], "e_alpha": [0.0], "e_beta": [0.0], "be_alpha": [0.0], "be_gamma": [0.0], "o_elatt_beta": [0.0], "c_alpha": [0.0], "al_gamma": [0.0], "e_gamma": [0.0], "d_alpha": [0.0], "a_beta": [0.0], "al_alpha": [0.0], "o_cell_gamma": [0.0], "o_elatt_gamma": [0.0], "b_beta": [0.0], "c_beta": [0.0], "o_cell_beta": [0.0], "c_gamma": [0.0], "be_beta": [0.0], "ga_alpha": [7.767174085004935e-05], "b_gamma": [0.0]}, "b_gamma": {"a_gamma": [0.0], "o_cell_alpha": [0.0], "ga_beta": [0.0], "al_beta": [0.0], "b_alpha": [0.0], "a_alpha": [0.0], "d_beta": [0.0], "ga_gamma": [0.0], "o_elatt_alpha": [0.0], "e_alpha": [0.0], "e_beta": [0.0], "be_alpha": [0.0], "be_gamma": [0.0], "o_elatt_beta": [0.0], "c_alpha": [0.0], "al_gamma": [0.0], "e_gamma": [0.0], "d_alpha": [0.0], "a_beta": [0.0], "al_alpha": [0.0], "o_cell_gamma": [0.0], "o_elatt_gamma": [0.0], "b_beta": [0.0], "c_beta": [0.0], "o_cell_beta": [0.0], "c_gamma": [0.0], "be_beta": [0.0], "ga_alpha": [0.0], "b_gamma": [0.5130899302657068]}}], "best_arm_predictions": null, "generator_run_type": null, "index": 0, "fit_time": 33.17758162703831, "gen_time": 34.672180915018544, "model_key": "BoTorch", "model_kwargs": {"surrogate_spec": null, "surrogate_specs": null, "surrogate": null, "acquisition_class": null, "acquisition_options": null, "botorch_acqf_class": null, "refit_on_cv": false, "warm_start_refit": true}, "bridge_kwargs": {"transform_configs": {"Derelativize": {"use_raw_status_quo": false}, "Winsorize": {"derelativize_with_raw_status_quo": false}}, "torch_dtype": null, "torch_device": null, "status_quo_name": null, "status_quo_features": null, "optimization_config": null, "expand_model_space": true, "fit_out_of_design": false, "fit_abandoned": false, "fit_tracking_metrics": true, "fit_on_init": true, "default_model_gen_options": null, "transforms": [{"__type": "Type[Transform]", "index_in_registry": 16, "transform_type": "<class 'ax.modelbridge.transforms.winsorize.Winsorize'>"}, {"__type": "Type[Transform]", "index_in_registry": 29, "transform_type": "<class 'ax.modelbridge.transforms.fill_missing_parameters.FillMissingParameters'>"}, {"__type": "Type[Transform]", "index_in_registry": 9, "transform_type": "<class 'ax.modelbridge.transforms.remove_fixed.RemoveFixed'>"}, {"__type": "Type[Transform]", "index_in_registry": 7, "transform_type": "<class 'ax.modelbridge.transforms.choice_encode.OrderedChoiceToIntegerRange'>"}, {"__type": "Type[Transform]", "index_in_registry": 6, "transform_type": "<class 'ax.modelbridge.transforms.one_hot.OneHot'>"}, {"__type": "Type[Transform]", "index_in_registry": 30, "transform_type": "<class 'ax.modelbridge.transforms.int_to_float.LogIntToFloat'>"}, {"__type": "Type[Transform]", "index_in_registry": 5, "transform_type": "<class 'ax.modelbridge.transforms.log.Log'>"}, {"__type": "Type[Transform]", "index_in_registry": 20, "transform_type": "<class 'ax.modelbridge.transforms.logit.Logit'>"}, {"__type": "Type[Transform]", "index_in_registry": 4, "transform_type": "<class 'ax.modelbridge.transforms.ivw.IVW'>"}, {"__type": "Type[Transform]", "index_in_registry": 1, "transform_type": "<class 'ax.modelbridge.transforms.derelativize.Derelativize'>"}, {"__type": "Type[Transform]", "index_in_registry": 11, "transform_type": "<class 'ax.modelbridge.transforms.standardize_y.StandardizeY'>"}]}, "gen_metadata": {"expected_acquisition_value": -52.790947341252384, "objective_thresholds": [{"__type": "ObjectiveThreshold", "metric": {"name": "o_cell_alpha", "lower_is_better": true, "properties": {}, "__type": "Metric"}, "op": {"__type": "ComparisonOp", "name": "LEQ"}, "bound": 0.020000000000000004, "relative": false}, {"__type": "ObjectiveThreshold", "metric": {"name": "o_cell_beta", "lower_is_better": true, "properties": {}, "__type": "Metric"}, "op": {"__type": "ComparisonOp", "name": "LEQ"}, "bound": 0.020000000000000004, "relative": false}, {"__type": "ObjectiveThreshold", "metric": {"name": "o_cell_gamma", "lower_is_better": true, "properties": {}, "__type": "Metric"}, "op": {"__type": "ComparisonOp", "name": "LEQ"}, "bound": 0.02, "relative": false}, {"__type": "ObjectiveThreshold", "metric": {"name": "o_elatt_alpha", "lower_is_better": true, "properties": {}, "__type": "Metric"}, "op": {"__type": "ComparisonOp", "name": "LEQ"}, "bound": 0.020000000000000004, "relative": false}, {"__type": "ObjectiveThreshold", "metric": {"name": "o_elatt_beta", "lower_is_better": true, "properties": {}, "__type": "Metric"}, "op": {"__type": "ComparisonOp", "name": "LEQ"}, "bound": 0.020000000000000004, "relative": false}, {"__type": "ObjectiveThreshold", "metric": {"name": "o_elatt_gamma", "lower_is_better": true, "properties": {}, "__type": "Metric"}, "op": {"__type": "ComparisonOp", "name": "LEQ"}, "bound": 0.020000000000000004, "relative": false}], "objective_weights": {"__type": "Tensor", "value": [0.0, 0.0, 0.0, 0.0, 0.0, 0.0, 0.0, 0.0, 0.0, 0.0, 0.0, 0.0, 0.0, 0.0, 0.0, 0.0, 0.0, 0.0, 0.0, 0.0, 0.0, 0.0, 0.0, -1.0, -1.0, -1.0, -1.0, -1.0, -1.0], "dtype": {"__type": "torch_dtype", "value": "torch.float64"}, "device": {"__type": "torch_device", "value": "cpu"}}, "metric_to_model_config_name": {"a_alpha": "default", "a_beta": "default", "a_gamma": "default", "al_alpha": "default", "al_beta": "default", "al_gamma": "default", "b_alpha": "default", "b_beta": "default", "b_gamma": "default", "be_alpha": "default", "be_beta": "default", "be_gamma": "default", "c_alpha": "default", "c_beta": "default", "c_gamma": "default", "d_alpha": "default", "d_beta": "default", "e_alpha": "default", "e_beta": "default", "e_gamma": "default", "ga_alpha": "default", "ga_beta": "default", "ga_gamma": "default", "o_cell_alpha": "default", "o_cell_beta": "default", "o_cell_gamma": "default", "o_elatt_alpha": "default", "o_elatt_beta": "default", "o_elatt_gamma": "default"}, "model_fit_quality": 0.9994068895144084, "model_std_quality": Infinity, "model_fit_generalization": -0.039502670536158746, "model_std_generalization": Infinity}, "model_state_after_gen": {}, "generation_step_index": 1, "candidate_metadata_by_arm_signature": null, "generation_node_name": "GenerationStep_1"}, "runner": null, "num_arms_created": 1, "generation_step_index": 1, "properties": {}}, "27": {"__type": "Trial", "index": 27, "trial_type": null, "ttl_seconds": null, "status": {"__type": "TrialStatus", "name": "COMPLETED"}, "time_created": {"__type": "datetime", "value": "2025-08-22 02:30:42.725224"}, "time_completed": {"__type": "datetime", "value": "2025-08-22 02:35:43.593582"}, "time_staged": null, "time_run_started": {"__type": "datetime", "value": "2025-08-22 02:30:42.725514"}, "abandoned_reason": null, "failed_reason": null, "run_metadata": {}, "stop_metadata": {}, "generator_run": {"__type": "GeneratorRun", "arms": [{"__type": "Arm", "parameters": {"sig_N": 0.28329959298651514, "sig_CA": 0.3780274762056274, "sig_HA": 0.21089885835110952, "sig_C": 0.3687918829625073, "sig_O": 0.2924434127685527, "eps_N": 0.35564, "eps_CA": 0.38161911323625686, "eps_HA": 0.09403281237546411, "eps_C": 0.20005359095150585, "eps_O": 1.0145874049922885, "sig_H": 0.0, "eps_H": 0.0}, "name": "27_0"}], "weights": [1.0], "optimization_config": null, "search_space": null, "time_created": {"__type": "datetime", "value": "2025-08-22 02:30:42.426992"}, "model_predictions": [{"a_gamma": [0.29284386937900786], "o_cell_alpha": [0.04772602564695209], "ga_beta": [0.0], "al_beta": [0.0], "b_alpha": [9.434540579355835], "a_alpha": [-3.9989673306212117], "d_beta": [2.3902240025388313], "ga_gamma": [-0.0022030515792550616], "o_elatt_alpha": [0.011691531853218577], "e_alpha": [-302.7202272074058], "e_beta": [-295.3521619058453], "be_alpha": [1.8875426720233675], "be_gamma": [0.0], "o_elatt_beta": [0.01029098498610579], "c_alpha": [-8.98258583734306], "al_gamma": [0.0], "e_gamma": [-298.2110986469485], "d_alpha": [-1.2390894878705332], "a_beta": [-1.0073693683414175], "al_alpha": [0.0], "o_cell_gamma": [0.02968837737589204], "o_elatt_gamma": [0.015463599112619478], "b_beta": [4.181332910051098], "c_beta": [-8.678540304452575], "o_cell_beta": [0.03327112515341399], "c_gamma": [-7.254962147596174], "be_beta": [2.2761923504802035], "ga_alpha": [0.0], "b_gamma": [0.7155330443749626]}, {"a_gamma": {"a_gamma": [1.0044825418722896], "o_cell_alpha": [0.0], "ga_beta": [0.0], "al_beta": [0.0], "b_alpha": [0.0], "a_alpha": [0.0], "d_beta": [0.0], "ga_gamma": [0.0], "o_elatt_alpha": [0.0], "e_alpha": [0.0], "e_beta": [0.0], "be_alpha": [0.0], "be_gamma": [0.0], "o_elatt_beta": [0.0], "c_alpha": [0.0], "al_gamma": [0.0], "e_gamma": [0.0], "d_alpha": [0.0], "a_beta": [0.0], "al_alpha": [0.0], "o_cell_gamma": [0.0], "o_elatt_gamma": [0.0], "b_beta": [0.0], "c_beta": [0.0], "o_cell_beta": [0.0], "c_gamma": [0.0], "be_beta": [0.0], "ga_alpha": [0.0], "b_gamma": [0.0]}, "o_cell_alpha": {"a_gamma": [0.0], "o_cell_alpha": [0.0002020354109749674], "ga_beta": [0.0], "al_beta": [0.0], "b_alpha": [0.0], "a_alpha": [0.0], "d_beta": [0.0], "ga_gamma": [0.0], "o_elatt_alpha": [0.0], "e_alpha": [0.0], "e_beta": [0.0], "be_alpha": [0.0], "be_gamma": [0.0], "o_elatt_beta": [0.0], "c_alpha": [0.0], "al_gamma": [0.0], "e_gamma": [0.0], "d_alpha": [0.0], "a_beta": [0.0], "al_alpha": [0.0], "o_cell_gamma": [0.0], "o_elatt_gamma": [0.0], "b_beta": [0.0], "c_beta": [0.0], "o_cell_beta": [0.0], "c_gamma": [0.0], "be_beta": [0.0], "ga_alpha": [0.0], "b_gamma": [0.0]}, "ga_beta": {"a_gamma": [0.0], "o_cell_alpha": [0.0], "ga_beta": [8.051914481632672e-05], "al_beta": [0.0], "b_alpha": [0.0], "a_alpha": [0.0], "d_beta": [0.0], "ga_gamma": [0.0], "o_elatt_alpha": [0.0], "e_alpha": [0.0], "e_beta": [0.0], "be_alpha": [0.0], "be_gamma": [0.0], "o_elatt_beta": [0.0], "c_alpha": [0.0], "al_gamma": [0.0], "e_gamma": [0.0], "d_alpha": [0.0], "a_beta": [0.0], "al_alpha": [0.0], "o_cell_gamma": [0.0], "o_elatt_gamma": [0.0], "b_beta": [0.0], "c_beta": [0.0], "o_cell_beta": [0.0], "c_gamma": [0.0], "be_beta": [0.0], "ga_alpha": [0.0], "b_gamma": [0.0]}, "al_beta": {"a_gamma": [0.0], "o_cell_alpha": [0.0], "ga_beta": [0.0], "al_beta": [8.051914481632672e-05], "b_alpha": [0.0], "a_alpha": [0.0], "d_beta": [0.0], "ga_gamma": [0.0], "o_elatt_alpha": [0.0], "e_alpha": [0.0], "e_beta": [0.0], "be_alpha": [0.0], "be_gamma": [0.0], "o_elatt_beta": [0.0], "c_alpha": [0.0], "al_gamma": [0.0], "e_gamma": [0.0], "d_alpha": [0.0], "a_beta": [0.0], "al_alpha": [0.0], "o_cell_gamma": [0.0], "o_elatt_gamma": [0.0], "b_beta": [0.0], "c_beta": [0.0], "o_cell_beta": [0.0], "c_gamma": [0.0], "be_beta": [0.0], "ga_alpha": [0.0], "b_gamma": [0.0]}, "b_alpha": {"a_gamma": [0.0], "o_cell_alpha": [0.0], "ga_beta": [0.0], "al_beta": [0.0], "b_alpha": [4.746076433764408], "a_alpha": [0.0], "d_beta": [0.0], "ga_gamma": [0.0], "o_elatt_alpha": [0.0], "e_alpha": [0.0], "e_beta": [0.0], "be_alpha": [0.0], "be_gamma": [0.0], "o_elatt_beta": [0.0], "c_alpha": [0.0], "al_gamma": [0.0], "e_gamma": [0.0], "d_alpha": [0.0], "a_beta": [0.0], "al_alpha": [0.0], "o_cell_gamma": [0.0], "o_elatt_gamma": [0.0], "b_beta": [0.0], "c_beta": [0.0], "o_cell_beta": [0.0], "c_gamma": [0.0], "be_beta": [0.0], "ga_alpha": [0.0], "b_gamma": [0.0]}, "a_alpha": {"a_gamma": [0.0], "o_cell_alpha": [0.0], "ga_beta": [0.0], "al_beta": [0.0], "b_alpha": [0.0], "a_alpha": [0.4101088021510852], "d_beta": [0.0], "ga_gamma": [0.0], "o_elatt_alpha": [0.0], "e_alpha": [0.0], "e_beta": [0.0], "be_alpha": [0.0], "be_gamma": [0.0], "o_elatt_beta": [0.0], "c_alpha": [0.0], "al_gamma": [0.0], "e_gamma": [0.0], "d_alpha": [0.0], "a_beta": [0.0], "al_alpha": [0.0], "o_cell_gamma": [0.0], "o_elatt_gamma": [0.0], "b_beta": [0.0], "c_beta": [0.0], "o_cell_beta": [0.0], "c_gamma": [0.0], "be_beta": [0.0], "ga_alpha": [0.0], "b_gamma": [0.0]}, "d_beta": {"a_gamma": [0.0], "o_cell_alpha": [0.0], "ga_beta": [0.0], "al_beta": [0.0], "b_alpha": [0.0], "a_alpha": [0.0], "d_beta": [20.94451815146959], "ga_gamma": [0.0], "o_elatt_alpha": [0.0], "e_alpha": [0.0], "e_beta": [0.0], "be_alpha": [0.0], "be_gamma": [0.0], "o_elatt_beta": [0.0], "c_alpha": [0.0], "al_gamma": [0.0], "e_gamma": [0.0], "d_alpha": [0.0], "a_beta": [0.0], "al_alpha": [0.0], "o_cell_gamma": [0.0], "o_elatt_gamma": [0.0], "b_beta": [0.0], "c_beta": [0.0], "o_cell_beta": [0.0], "c_gamma": [0.0], "be_beta": [0.0], "ga_alpha": [0.0], "b_gamma": [0.0]}, "ga_gamma": {"a_gamma": [0.0], "o_cell_alpha": [0.0], "ga_beta": [0.0], "al_beta": [0.0], "b_alpha": [0.0], "a_alpha": [0.0], "d_beta": [0.0], "ga_gamma": [0.04535859448819426], "o_elatt_alpha": [0.0], "e_alpha": [0.0], "e_beta": [0.0], "be_alpha": [0.0], "be_gamma": [0.0], "o_elatt_beta": [0.0], "c_alpha": [0.0], "al_gamma": [0.0], "e_gamma": [0.0], "d_alpha": [0.0], "a_beta": [0.0], "al_alpha": [0.0], "o_cell_gamma": [0.0], "o_elatt_gamma": [0.0], "b_beta": [0.0], "c_beta": [0.0], "o_cell_beta": [0.0], "c_gamma": [0.0], "be_beta": [0.0], "ga_alpha": [0.0], "b_gamma": [0.0]}, "o_elatt_alpha": {"a_gamma": [0.0], "o_cell_alpha": [0.0], "ga_beta": [0.0], "al_beta": [0.0], "b_alpha": [0.0], "a_alpha": [0.0], "d_beta": [0.0], "ga_gamma": [0.0], "o_elatt_alpha": [0.0004250698002738166], "e_alpha": [0.0], "e_beta": [0.0], "be_alpha": [0.0], "be_gamma": [0.0], "o_elatt_beta": [0.0], "c_alpha": [0.0], "al_gamma": [0.0], "e_gamma": [0.0], "d_alpha": [0.0], "a_beta": [0.0], "al_alpha": [0.0], "o_cell_gamma": [0.0], "o_elatt_gamma": [0.0], "b_beta": [0.0], "c_beta": [0.0], "o_cell_beta": [0.0], "c_gamma": [0.0], "be_beta": [0.0], "ga_alpha": [0.0], "b_gamma": [0.0]}, "e_alpha": {"a_gamma": [0.0], "o_cell_alpha": [0.0], "ga_beta": [0.0], "al_beta": [0.0], "b_alpha": [0.0], "a_alpha": [0.0], "d_beta": [0.0], "ga_gamma": [0.0], "o_elatt_alpha": [0.0], "e_alpha": [11.968683679684041], "e_beta": [0.0], "be_alpha": [0.0], "be_gamma": [0.0], "o_elatt_beta": [0.0], "c_alpha": [0.0], "al_gamma": [0.0], "e_gamma": [0.0], "d_alpha": [0.0], "a_beta": [0.0], "al_alpha": [0.0], "o_cell_gamma": [0.0], "o_elatt_gamma": [0.0], "b_beta": [0.0], "c_beta": [0.0], "o_cell_beta": [0.0], "c_gamma": [0.0], "be_beta": [0.0], "ga_alpha": [0.0], "b_gamma": [0.0]}, "e_beta": {"a_gamma": [0.0], "o_cell_alpha": [0.0], "ga_beta": [0.0], "al_beta": [0.0], "b_alpha": [0.0], "a_alpha": [0.0], "d_beta": [0.0], "ga_gamma": [0.0], "o_elatt_alpha": [0.0], "e_alpha": [0.0], "e_beta": [14.420272989607039], "be_alpha": [0.0], "be_gamma": [0.0], "o_elatt_beta": [0.0], "c_alpha": [0.0], "al_gamma": [0.0], "e_gamma": [0.0], "d_alpha": [0.0], "a_beta": [0.0], "al_alpha": [0.0], "o_cell_gamma": [0.0], "o_elatt_gamma": [0.0], "b_beta": [0.0], "c_beta": [0.0], "o_cell_beta": [0.0], "c_gamma": [0.0], "be_beta": [0.0], "ga_alpha": [0.0], "b_gamma": [0.0]}, "be_alpha": {"a_gamma": [0.0], "o_cell_alpha": [0.0], "ga_beta": [0.0], "al_beta": [0.0], "b_alpha": [0.0], "a_alpha": [0.0], "d_beta": [0.0], "ga_gamma": [0.0], "o_elatt_alpha": [0.0], "e_alpha": [0.0], "e_beta": [0.0], "be_alpha": [0.8581160107818478], "be_gamma": [0.0], "o_elatt_beta": [0.0], "c_alpha": [0.0], "al_gamma": [0.0], "e_gamma": [0.0], "d_alpha": [0.0], "a_beta": [0.0], "al_alpha": [0.0], "o_cell_gamma": [0.0], "o_elatt_gamma": [0.0], "b_beta": [0.0], "c_beta": [0.0], "o_cell_beta": [0.0], "c_gamma": [0.0], "be_beta": [0.0], "ga_alpha": [0.0], "b_gamma": [0.0]}, "be_gamma": {"a_gamma": [0.0], "o_cell_alpha": [0.0], "ga_beta": [0.0], "al_beta": [0.0], "b_alpha": [0.0], "a_alpha": [0.0], "d_beta": [0.0], "ga_gamma": [0.0], "o_elatt_alpha": [0.0], "e_alpha": [0.0], "e_beta": [0.0], "be_alpha": [0.0], "be_gamma": [8.051914481632672e-05], "o_elatt_beta": [0.0], "c_alpha": [0.0], "al_gamma": [0.0], "e_gamma": [0.0], "d_alpha": [0.0], "a_beta": [0.0], "al_alpha": [0.0], "o_cell_gamma": [0.0], "o_elatt_gamma": [0.0], "b_beta": [0.0], "c_beta": [0.0], "o_cell_beta": [0.0], "c_gamma": [0.0], "be_beta": [0.0], "ga_alpha": [0.0], "b_gamma": [0.0]}, "o_elatt_beta": {"a_gamma": [0.0], "o_cell_alpha": [0.0], "ga_beta": [0.0], "al_beta": [0.0], "b_alpha": [0.0], "a_alpha": [0.0], "d_beta": [0.0], "ga_gamma": [0.0], "o_elatt_alpha": [0.0], "e_alpha": [0.0], "e_beta": [0.0], "be_alpha": [0.0], "be_gamma": [0.0], "o_elatt_beta": [0.0005106058027926533], "c_alpha": [0.0], "al_gamma": [0.0], "e_gamma": [0.0], "d_alpha": [0.0], "a_beta": [0.0], "al_alpha": [0.0], "o_cell_gamma": [0.0], "o_elatt_gamma": [0.0], "b_beta": [0.0], "c_beta": [0.0], "o_cell_beta": [0.0], "c_gamma": [0.0], "be_beta": [0.0], "ga_alpha": [0.0], "b_gamma": [0.0]}, "c_alpha": {"a_gamma": [0.0], "o_cell_alpha": [0.0], "ga_beta": [0.0], "al_beta": [0.0], "b_alpha": [0.0], "a_alpha": [0.0], "d_beta": [0.0], "ga_gamma": [0.0], "o_elatt_alpha": [0.0], "e_alpha": [0.0], "e_beta": [0.0], "be_alpha": [0.0], "be_gamma": [0.0], "o_elatt_beta": [0.0], "c_alpha": [0.5700091586215486], "al_gamma": [0.0], "e_gamma": [0.0], "d_alpha": [0.0], "a_beta": [0.0], "al_alpha": [0.0], "o_cell_gamma": [0.0], "o_elatt_gamma": [0.0], "b_beta": [0.0], "c_beta": [0.0], "o_cell_beta": [0.0], "c_gamma": [0.0], "be_beta": [0.0], "ga_alpha": [0.0], "b_gamma": [0.0]}, "al_gamma": {"a_gamma": [0.0], "o_cell_alpha": [0.0], "ga_beta": [0.0], "al_beta": [0.0], "b_alpha": [0.0], "a_alpha": [0.0], "d_beta": [0.0], "ga_gamma": [0.0], "o_elatt_alpha": [0.0], "e_alpha": [0.0], "e_beta": [0.0], "be_alpha": [0.0], "be_gamma": [0.0], "o_elatt_beta": [0.0], "c_alpha": [0.0], "al_gamma": [8.051914481632672e-05], "e_gamma": [0.0], "d_alpha": [0.0], "a_beta": [0.0], "al_alpha": [0.0], "o_cell_gamma": [0.0], "o_elatt_gamma": [0.0], "b_beta": [0.0], "c_beta": [0.0], "o_cell_beta": [0.0], "c_gamma": [0.0], "be_beta": [0.0], "ga_alpha": [0.0], "b_gamma": [0.0]}, "e_gamma": {"a_gamma": [0.0], "o_cell_alpha": [0.0], "ga_beta": [0.0], "al_beta": [0.0], "b_alpha": [0.0], "a_alpha": [0.0], "d_beta": [0.0], "ga_gamma": [0.0], "o_elatt_alpha": [0.0], "e_alpha": [0.0], "e_beta": [0.0], "be_alpha": [0.0], "be_gamma": [0.0], "o_elatt_beta": [0.0], "c_alpha": [0.0], "al_gamma": [0.0], "e_gamma": [19.480397283429035], "d_alpha": [0.0], "a_beta": [0.0], "al_alpha": [0.0], "o_cell_gamma": [0.0], "o_elatt_gamma": [0.0], "b_beta": [0.0], "c_beta": [0.0], "o_cell_beta": [0.0], "c_gamma": [0.0], "be_beta": [0.0], "ga_alpha": [0.0], "b_gamma": [0.0]}, "d_alpha": {"a_gamma": [0.0], "o_cell_alpha": [0.0], "ga_beta": [0.0], "al_beta": [0.0], "b_alpha": [0.0], "a_alpha": [0.0], "d_beta": [0.0], "ga_gamma": [0.0], "o_elatt_alpha": [0.0], "e_alpha": [0.0], "e_beta": [0.0], "be_alpha": [0.0], "be_gamma": [0.0], "o_elatt_beta": [0.0], "c_alpha": [0.0], "al_gamma": [0.0], "e_gamma": [0.0], "d_alpha": [5.172349856883151], "a_beta": [0.0], "al_alpha": [0.0], "o_cell_gamma": [0.0], "o_elatt_gamma": [0.0], "b_beta": [0.0], "c_beta": [0.0], "o_cell_beta": [0.0], "c_gamma": [0.0], "be_beta": [0.0], "ga_alpha": [0.0], "b_gamma": [0.0]}, "a_beta": {"a_gamma": [0.0], "o_cell_alpha": [0.0], "ga_beta": [0.0], "al_beta": [0.0], "b_alpha": [0.0], "a_alpha": [0.0], "d_beta": [0.0], "ga_gamma": [0.0], "o_elatt_alpha": [0.0], "e_alpha": [0.0], "e_beta": [0.0], "be_alpha": [0.0], "be_gamma": [0.0], "o_elatt_beta": [0.0], "c_alpha": [0.0], "al_gamma": [0.0], "e_gamma": [0.0], "d_alpha": [0.0], "a_beta": [0.9439440269984903], "al_alpha": [0.0], "o_cell_gamma": [0.0], "o_elatt_gamma": [0.0], "b_beta": [0.0], "c_beta": [0.0], "o_cell_beta": [0.0], "c_gamma": [0.0], "be_beta": [0.0], "ga_alpha": [0.0], "b_gamma": [0.0]}, "al_alpha": {"a_gamma": [0.0], "o_cell_alpha": [0.0], "ga_beta": [0.0], "al_beta": [0.0], "b_alpha": [0.0], "a_alpha": [0.0], "d_beta": [0.0], "ga_gamma": [0.0], "o_elatt_alpha": [0.0], "e_alpha": [0.0], "e_beta": [0.0], "be_alpha": [0.0], "be_gamma": [0.0], "o_elatt_beta": [0.0], "c_alpha": [0.0], "al_gamma": [0.0], "e_gamma": [0.0], "d_alpha": [0.0], "a_beta": [0.0], "al_alpha": [8.051914481632672e-05], "o_cell_gamma": [0.0], "o_elatt_gamma": [0.0], "b_beta": [0.0], "c_beta": [0.0], "o_cell_beta": [0.0], "c_gamma": [0.0], "be_beta": [0.0], "ga_alpha": [0.0], "b_gamma": [0.0]}, "o_cell_gamma": {"a_gamma": [0.0], "o_cell_alpha": [0.0], "ga_beta": [0.0], "al_beta": [0.0], "b_alpha": [0.0], "a_alpha": [0.0], "d_beta": [0.0], "ga_gamma": [0.0], "o_elatt_alpha": [0.0], "e_alpha": [0.0], "e_beta": [0.0], "be_alpha": [0.0], "be_gamma": [0.0], "o_elatt_beta": [0.0], "c_alpha": [0.0], "al_gamma": [0.0], "e_gamma": [0.0], "d_alpha": [0.0], "a_beta": [0.0], "al_alpha": [0.0], "o_cell_gamma": [0.00023615404987094825], "o_elatt_gamma": [0.0], "b_beta": [0.0], "c_beta": [0.0], "o_cell_beta": [0.0], "c_gamma": [0.0], "be_beta": [0.0], "ga_alpha": [0.0], "b_gamma": [0.0]}, "o_elatt_gamma": {"a_gamma": [0.0], "o_cell_alpha": [0.0], "ga_beta": [0.0], "al_beta": [0.0], "b_alpha": [0.0], "a_alpha": [0.0], "d_beta": [0.0], "ga_gamma": [0.0], "o_elatt_alpha": [0.0], "e_alpha": [0.0], "e_beta": [0.0], "be_alpha": [0.0], "be_gamma": [0.0], "o_elatt_beta": [0.0], "c_alpha": [0.0], "al_gamma": [0.0], "e_gamma": [0.0], "d_alpha": [0.0], "a_beta": [0.0], "al_alpha": [0.0], "o_cell_gamma": [0.0], "o_elatt_gamma": [0.0009478542344083474], "b_beta": [0.0], "c_beta": [0.0], "o_cell_beta": [0.0], "c_gamma": [0.0], "be_beta": [0.0], "ga_alpha": [0.0], "b_gamma": [0.0]}, "b_beta": {"a_gamma": [0.0], "o_cell_alpha": [0.0], "ga_beta": [0.0], "al_beta": [0.0], "b_alpha": [0.0], "a_alpha": [0.0], "d_beta": [0.0], "ga_gamma": [0.0], "o_elatt_alpha": [0.0], "e_alpha": [0.0], "e_beta": [0.0], "be_alpha": [0.0], "be_gamma": [0.0], "o_elatt_beta": [0.0], "c_alpha": [0.0], "al_gamma": [0.0], "e_gamma": [0.0], "d_alpha": [0.0], "a_beta": [0.0], "al_alpha": [0.0], "o_cell_gamma": [0.0], "o_elatt_gamma": [0.0], "b_beta": [8.007566263476754], "c_beta": [0.0], "o_cell_beta": [0.0], "c_gamma": [0.0], "be_beta": [0.0], "ga_alpha": [0.0], "b_gamma": [0.0]}, "c_beta": {"a_gamma": [0.0], "o_cell_alpha": [0.0], "ga_beta": [0.0], "al_beta": [0.0], "b_alpha": [0.0], "a_alpha": [0.0], "d_beta": [0.0], "ga_gamma": [0.0], "o_elatt_alpha": [0.0], "e_alpha": [0.0], "e_beta": [0.0], "be_alpha": [0.0], "be_gamma": [0.0], "o_elatt_beta": [0.0], "c_alpha": [0.0], "al_gamma": [0.0], "e_gamma": [0.0], "d_alpha": [0.0], "a_beta": [0.0], "al_alpha": [0.0], "o_cell_gamma": [0.0], "o_elatt_gamma": [0.0], "b_beta": [0.0], "c_beta": [0.44562160226248704], "o_cell_beta": [0.0], "c_gamma": [0.0], "be_beta": [0.0], "ga_alpha": [0.0], "b_gamma": [0.0]}, "o_cell_beta": {"a_gamma": [0.0], "o_cell_alpha": [0.0], "ga_beta": [0.0], "al_beta": [0.0], "b_alpha": [0.0], "a_alpha": [0.0], "d_beta": [0.0], "ga_gamma": [0.0], "o_elatt_alpha": [0.0], "e_alpha": [0.0], "e_beta": [0.0], "be_alpha": [0.0], "be_gamma": [0.0], "o_elatt_beta": [0.0], "c_alpha": [0.0], "al_gamma": [0.0], "e_gamma": [0.0], "d_alpha": [0.0], "a_beta": [0.0], "al_alpha": [0.0], "o_cell_gamma": [0.0], "o_elatt_gamma": [0.0], "b_beta": [0.0], "c_beta": [0.0], "o_cell_beta": [0.00013901622709658356], "c_gamma": [0.0], "be_beta": [0.0], "ga_alpha": [0.0], "b_gamma": [0.0]}, "c_gamma": {"a_gamma": [0.0], "o_cell_alpha": [0.0], "ga_beta": [0.0], "al_beta": [0.0], "b_alpha": [0.0], "a_alpha": [0.0], "d_beta": [0.0], "ga_gamma": [0.0], "o_elatt_alpha": [0.0], "e_alpha": [0.0], "e_beta": [0.0], "be_alpha": [0.0], "be_gamma": [0.0], "o_elatt_beta": [0.0], "c_alpha": [0.0], "al_gamma": [0.0], "e_gamma": [0.0], "d_alpha": [0.0], "a_beta": [0.0], "al_alpha": [0.0], "o_cell_gamma": [0.0], "o_elatt_gamma": [0.0], "b_beta": [0.0], "c_beta": [0.0], "o_cell_beta": [0.0], "c_gamma": [1.2389540922541016], "be_beta": [0.0], "ga_alpha": [0.0], "b_gamma": [0.0]}, "be_beta": {"a_gamma": [0.0], "o_cell_alpha": [0.0], "ga_beta": [0.0], "al_beta": [0.0], "b_alpha": [0.0], "a_alpha": [0.0], "d_beta": [0.0], "ga_gamma": [0.0], "o_elatt_alpha": [0.0], "e_alpha": [0.0], "e_beta": [0.0], "be_alpha": [0.0], "be_gamma": [0.0], "o_elatt_beta": [0.0], "c_alpha": [0.0], "al_gamma": [0.0], "e_gamma": [0.0], "d_alpha": [0.0], "a_beta": [0.0], "al_alpha": [0.0], "o_cell_gamma": [0.0], "o_elatt_gamma": [0.0], "b_beta": [0.0], "c_beta": [0.0], "o_cell_beta": [0.0], "c_gamma": [0.0], "be_beta": [0.6401990531794797], "ga_alpha": [0.0], "b_gamma": [0.0]}, "ga_alpha": {"a_gamma": [0.0], "o_cell_alpha": [0.0], "ga_beta": [0.0], "al_beta": [0.0], "b_alpha": [0.0], "a_alpha": [0.0], "d_beta": [0.0], "ga_gamma": [0.0], "o_elatt_alpha": [0.0], "e_alpha": [0.0], "e_beta": [0.0], "be_alpha": [0.0], "be_gamma": [0.0], "o_elatt_beta": [0.0], "c_alpha": [0.0], "al_gamma": [0.0], "e_gamma": [0.0], "d_alpha": [0.0], "a_beta": [0.0], "al_alpha": [0.0], "o_cell_gamma": [0.0], "o_elatt_gamma": [0.0], "b_beta": [0.0], "c_beta": [0.0], "o_cell_beta": [0.0], "c_gamma": [0.0], "be_beta": [0.0], "ga_alpha": [8.051914481632672e-05], "b_gamma": [0.0]}, "b_gamma": {"a_gamma": [0.0], "o_cell_alpha": [0.0], "ga_beta": [0.0], "al_beta": [0.0], "b_alpha": [0.0], "a_alpha": [0.0], "d_beta": [0.0], "ga_gamma": [0.0], "o_elatt_alpha": [0.0], "e_alpha": [0.0], "e_beta": [0.0], "be_alpha": [0.0], "be_gamma": [0.0], "o_elatt_beta": [0.0], "c_alpha": [0.0], "al_gamma": [0.0], "e_gamma": [0.0], "d_alpha": [0.0], "a_beta": [0.0], "al_alpha": [0.0], "o_cell_gamma": [0.0], "o_elatt_gamma": [0.0], "b_beta": [0.0], "c_beta": [0.0], "o_cell_beta": [0.0], "c_gamma": [0.0], "be_beta": [0.0], "ga_alpha": [0.0], "b_gamma": [0.9660687144072533]}}], "best_arm_predictions": null, "generator_run_type": null, "index": 0, "fit_time": 50.919059494975954, "gen_time": 19.481629815069027, "model_key": "BoTorch", "model_kwargs": {"surrogate_spec": null, "surrogate_specs": null, "surrogate": null, "acquisition_class": null, "acquisition_options": null, "botorch_acqf_class": null, "refit_on_cv": false, "warm_start_refit": true}, "bridge_kwargs": {"transform_configs": {"Derelativize": {"use_raw_status_quo": false}, "Winsorize": {"derelativize_with_raw_status_quo": false}}, "torch_dtype": null, "torch_device": null, "status_quo_name": null, "status_quo_features": null, "optimization_config": null, "expand_model_space": true, "fit_out_of_design": false, "fit_abandoned": false, "fit_tracking_metrics": true, "fit_on_init": true, "default_model_gen_options": null, "transforms": [{"__type": "Type[Transform]", "index_in_registry": 16, "transform_type": "<class 'ax.modelbridge.transforms.winsorize.Winsorize'>"}, {"__type": "Type[Transform]", "index_in_registry": 29, "transform_type": "<class 'ax.modelbridge.transforms.fill_missing_parameters.FillMissingParameters'>"}, {"__type": "Type[Transform]", "index_in_registry": 9, "transform_type": "<class 'ax.modelbridge.transforms.remove_fixed.RemoveFixed'>"}, {"__type": "Type[Transform]", "index_in_registry": 7, "transform_type": "<class 'ax.modelbridge.transforms.choice_encode.OrderedChoiceToIntegerRange'>"}, {"__type": "Type[Transform]", "index_in_registry": 6, "transform_type": "<class 'ax.modelbridge.transforms.one_hot.OneHot'>"}, {"__type": "Type[Transform]", "index_in_registry": 30, "transform_type": "<class 'ax.modelbridge.transforms.int_to_float.LogIntToFloat'>"}, {"__type": "Type[Transform]", "index_in_registry": 5, "transform_type": "<class 'ax.modelbridge.transforms.log.Log'>"}, {"__type": "Type[Transform]", "index_in_registry": 20, "transform_type": "<class 'ax.modelbridge.transforms.logit.Logit'>"}, {"__type": "Type[Transform]", "index_in_registry": 4, "transform_type": "<class 'ax.modelbridge.transforms.ivw.IVW'>"}, {"__type": "Type[Transform]", "index_in_registry": 1, "transform_type": "<class 'ax.modelbridge.transforms.derelativize.Derelativize'>"}, {"__type": "Type[Transform]", "index_in_registry": 11, "transform_type": "<class 'ax.modelbridge.transforms.standardize_y.StandardizeY'>"}]}, "gen_metadata": {"expected_acquisition_value": -54.680477216006494, "objective_thresholds": [{"__type": "ObjectiveThreshold", "metric": {"name": "o_cell_alpha", "lower_is_better": true, "properties": {}, "__type": "Metric"}, "op": {"__type": "ComparisonOp", "name": "LEQ"}, "bound": 0.020000000000000004, "relative": false}, {"__type": "ObjectiveThreshold", "metric": {"name": "o_cell_beta", "lower_is_better": true, "properties": {}, "__type": "Metric"}, "op": {"__type": "ComparisonOp", "name": "LEQ"}, "bound": 0.020000000000000004, "relative": false}, {"__type": "ObjectiveThreshold", "metric": {"name": "o_cell_gamma", "lower_is_better": true, "properties": {}, "__type": "Metric"}, "op": {"__type": "ComparisonOp", "name": "LEQ"}, "bound": 0.02, "relative": false}, {"__type": "ObjectiveThreshold", "metric": {"name": "o_elatt_alpha", "lower_is_better": true, "properties": {}, "__type": "Metric"}, "op": {"__type": "ComparisonOp", "name": "LEQ"}, "bound": 0.020000000000000004, "relative": false}, {"__type": "ObjectiveThreshold", "metric": {"name": "o_elatt_beta", "lower_is_better": true, "properties": {}, "__type": "Metric"}, "op": {"__type": "ComparisonOp", "name": "LEQ"}, "bound": 0.020000000000000004, "relative": false}, {"__type": "ObjectiveThreshold", "metric": {"name": "o_elatt_gamma", "lower_is_better": true, "properties": {}, "__type": "Metric"}, "op": {"__type": "ComparisonOp", "name": "LEQ"}, "bound": 0.020000000000000004, "relative": false}], "objective_weights": {"__type": "Tensor", "value": [0.0, 0.0, 0.0, 0.0, 0.0, 0.0, 0.0, 0.0, 0.0, 0.0, 0.0, 0.0, 0.0, 0.0, 0.0, 0.0, 0.0, 0.0, 0.0, 0.0, 0.0, 0.0, 0.0, -1.0, -1.0, -1.0, -1.0, -1.0, -1.0], "dtype": {"__type": "torch_dtype", "value": "torch.float64"}, "device": {"__type": "torch_device", "value": "cpu"}}, "metric_to_model_config_name": {"a_alpha": "default", "a_beta": "default", "a_gamma": "default", "al_alpha": "default", "al_beta": "default", "al_gamma": "default", "b_alpha": "default", "b_beta": "default", "b_gamma": "default", "be_alpha": "default", "be_beta": "default", "be_gamma": "default", "c_alpha": "default", "c_beta": "default", "c_gamma": "default", "d_alpha": "default", "d_beta": "default", "e_alpha": "default", "e_beta": "default", "e_gamma": "default", "ga_alpha": "default", "ga_beta": "default", "ga_gamma": "default", "o_cell_alpha": "default", "o_cell_beta": "default", "o_cell_gamma": "default", "o_elatt_alpha": "default", "o_elatt_beta": "default", "o_elatt_gamma": "default"}, "model_fit_quality": 0.9988767561462703, "model_std_quality": Infinity, "model_fit_generalization": -0.008026450978313893, "model_std_generalization": Infinity}, "model_state_after_gen": {}, "generation_step_index": 1, "candidate_metadata_by_arm_signature": null, "generation_node_name": "GenerationStep_1"}, "runner": null, "num_arms_created": 1, "generation_step_index": 1, "properties": {}}, "28": {"__type": "Trial", "index": 28, "trial_type": null, "ttl_seconds": null, "status": {"__type": "TrialStatus", "name": "COMPLETED"}, "time_created": {"__type": "datetime", "value": "2025-08-22 02:37:00.860135"}, "time_completed": {"__type": "datetime", "value": "2025-08-22 02:42:03.718903"}, "time_staged": null, "time_run_started": {"__type": "datetime", "value": "2025-08-22 02:37:00.860421"}, "abandoned_reason": null, "failed_reason": null, "run_metadata": {}, "stop_metadata": {}, "generator_run": {"__type": "GeneratorRun", "arms": [{"__type": "Arm", "parameters": {"sig_N": 0.3609383460683577, "sig_CA": 0.28240623530064224, "sig_HA": 0.23567734980917085, "sig_C": 0.29266474508364737, "sig_O": 0.25930626106775395, "eps_N": 0.35564, "eps_CA": 0.2362453726727193, "eps_HA": 0.16832322346166373, "eps_C": 0.38256358996246564, "eps_O": 0.7384639219959702, "sig_H": 0.0, "eps_H": 0.0}, "name": "28_0"}], "weights": [1.0], "optimization_config": null, "search_space": null, "time_created": {"__type": "datetime", "value": "2025-08-22 02:37:00.557044"}, "model_predictions": [{"a_gamma": [0.22245799975212677], "o_cell_alpha": [0.028923260517867817], "ga_beta": [0.0], "al_beta": [0.0], "b_alpha": [-1.7028581594146743], "a_alpha": [-5.361248572294914], "d_beta": [-8.418870736135744], "ga_gamma": [0.0030522450228048165], "o_elatt_alpha": [0.02749471022459859], "e_alpha": [-290.9668271864155], "e_beta": [-288.7090101467317], "be_alpha": [-1.1540301292280697], "be_gamma": [0.0], "o_elatt_beta": [0.011711031915887342], "c_alpha": [-6.762741070623661], "al_gamma": [0.0], "e_gamma": [-277.76068672433996], "d_alpha": [0.7985965362606575], "a_beta": [-1.3582312524707745], "al_alpha": [0.0], "o_cell_gamma": [0.01766673851761326], "o_elatt_gamma": [0.0007893207773590136], "b_beta": [2.9238341525978715], "c_beta": [-12.182953333061457], "o_cell_beta": [0.050719794852000705], "c_gamma": [-5.113959909148557], "be_beta": [1.9731462951451613], "ga_alpha": [0.0], "b_gamma": [-1.3143918277933713]}, {"a_gamma": {"a_gamma": [1.097671780669062], "o_cell_alpha": [0.0], "ga_beta": [0.0], "al_beta": [0.0], "b_alpha": [0.0], "a_alpha": [0.0], "d_beta": [0.0], "ga_gamma": [0.0], "o_elatt_alpha": [0.0], "e_alpha": [0.0], "e_beta": [0.0], "be_alpha": [0.0], "be_gamma": [0.0], "o_elatt_beta": [0.0], "c_alpha": [0.0], "al_gamma": [0.0], "e_gamma": [0.0], "d_alpha": [0.0], "a_beta": [0.0], "al_alpha": [0.0], "o_cell_gamma": [0.0], "o_elatt_gamma": [0.0], "b_beta": [0.0], "c_beta": [0.0], "o_cell_beta": [0.0], "c_gamma": [0.0], "be_beta": [0.0], "ga_alpha": [0.0], "b_gamma": [0.0]}, "o_cell_alpha": {"a_gamma": [0.0], "o_cell_alpha": [0.0002152442747886609], "ga_beta": [0.0], "al_beta": [0.0], "b_alpha": [0.0], "a_alpha": [0.0], "d_beta": [0.0], "ga_gamma": [0.0], "o_elatt_alpha": [0.0], "e_alpha": [0.0], "e_beta": [0.0], "be_alpha": [0.0], "be_gamma": [0.0], "o_elatt_beta": [0.0], "c_alpha": [0.0], "al_gamma": [0.0], "e_gamma": [0.0], "d_alpha": [0.0], "a_beta": [0.0], "al_alpha": [0.0], "o_cell_gamma": [0.0], "o_elatt_gamma": [0.0], "b_beta": [0.0], "c_beta": [0.0], "o_cell_beta": [0.0], "c_gamma": [0.0], "be_beta": [0.0], "ga_alpha": [0.0], "b_gamma": [0.0]}, "ga_beta": {"a_gamma": [0.0], "o_cell_alpha": [0.0], "ga_beta": [4.419695795554457e-05], "al_beta": [0.0], "b_alpha": [0.0], "a_alpha": [0.0], "d_beta": [0.0], "ga_gamma": [0.0], "o_elatt_alpha": [0.0], "e_alpha": [0.0], "e_beta": [0.0], "be_alpha": [0.0], "be_gamma": [0.0], "o_elatt_beta": [0.0], "c_alpha": [0.0], "al_gamma": [0.0], "e_gamma": [0.0], "d_alpha": [0.0], "a_beta": [0.0], "al_alpha": [0.0], "o_cell_gamma": [0.0], "o_elatt_gamma": [0.0], "b_beta": [0.0], "c_beta": [0.0], "o_cell_beta": [0.0], "c_gamma": [0.0], "be_beta": [0.0], "ga_alpha": [0.0], "b_gamma": [0.0]}, "al_beta": {"a_gamma": [0.0], "o_cell_alpha": [0.0], "ga_beta": [0.0], "al_beta": [4.419695795554457e-05], "b_alpha": [0.0], "a_alpha": [0.0], "d_beta": [0.0], "ga_gamma": [0.0], "o_elatt_alpha": [0.0], "e_alpha": [0.0], "e_beta": [0.0], "be_alpha": [0.0], "be_gamma": [0.0], "o_elatt_beta": [0.0], "c_alpha": [0.0], "al_gamma": [0.0], "e_gamma": [0.0], "d_alpha": [0.0], "a_beta": [0.0], "al_alpha": [0.0], "o_cell_gamma": [0.0], "o_elatt_gamma": [0.0], "b_beta": [0.0], "c_beta": [0.0], "o_cell_beta": [0.0], "c_gamma": [0.0], "be_beta": [0.0], "ga_alpha": [0.0], "b_gamma": [0.0]}, "b_alpha": {"a_gamma": [0.0], "o_cell_alpha": [0.0], "ga_beta": [0.0], "al_beta": [0.0], "b_alpha": [6.410846134617312], "a_alpha": [0.0], "d_beta": [0.0], "ga_gamma": [0.0], "o_elatt_alpha": [0.0], "e_alpha": [0.0], "e_beta": [0.0], "be_alpha": [0.0], "be_gamma": [0.0], "o_elatt_beta": [0.0], "c_alpha": [0.0], "al_gamma": [0.0], "e_gamma": [0.0], "d_alpha": [0.0], "a_beta": [0.0], "al_alpha": [0.0], "o_cell_gamma": [0.0], "o_elatt_gamma": [0.0], "b_beta": [0.0], "c_beta": [0.0], "o_cell_beta": [0.0], "c_gamma": [0.0], "be_beta": [0.0], "ga_alpha": [0.0], "b_gamma": [0.0]}, "a_alpha": {"a_gamma": [0.0], "o_cell_alpha": [0.0], "ga_beta": [0.0], "al_beta": [0.0], "b_alpha": [0.0], "a_alpha": [0.23859823048551684], "d_beta": [0.0], "ga_gamma": [0.0], "o_elatt_alpha": [0.0], "e_alpha": [0.0], "e_beta": [0.0], "be_alpha": [0.0], "be_gamma": [0.0], "o_elatt_beta": [0.0], "c_alpha": [0.0], "al_gamma": [0.0], "e_gamma": [0.0], "d_alpha": [0.0], "a_beta": [0.0], "al_alpha": [0.0], "o_cell_gamma": [0.0], "o_elatt_gamma": [0.0], "b_beta": [0.0], "c_beta": [0.0], "o_cell_beta": [0.0], "c_gamma": [0.0], "be_beta": [0.0], "ga_alpha": [0.0], "b_gamma": [0.0]}, "d_beta": {"a_gamma": [0.0], "o_cell_alpha": [0.0], "ga_beta": [0.0], "al_beta": [0.0], "b_alpha": [0.0], "a_alpha": [0.0], "d_beta": [10.377383724868222], "ga_gamma": [0.0], "o_elatt_alpha": [0.0], "e_alpha": [0.0], "e_beta": [0.0], "be_alpha": [0.0], "be_gamma": [0.0], "o_elatt_beta": [0.0], "c_alpha": [0.0], "al_gamma": [0.0], "e_gamma": [0.0], "d_alpha": [0.0], "a_beta": [0.0], "al_alpha": [0.0], "o_cell_gamma": [0.0], "o_elatt_gamma": [0.0], "b_beta": [0.0], "c_beta": [0.0], "o_cell_beta": [0.0], "c_gamma": [0.0], "be_beta": [0.0], "ga_alpha": [0.0], "b_gamma": [0.0]}, "ga_gamma": {"a_gamma": [0.0], "o_cell_alpha": [0.0], "ga_beta": [0.0], "al_beta": [0.0], "b_alpha": [0.0], "a_alpha": [0.0], "d_beta": [0.0], "ga_gamma": [0.032418910196605394], "o_elatt_alpha": [0.0], "e_alpha": [0.0], "e_beta": [0.0], "be_alpha": [0.0], "be_gamma": [0.0], "o_elatt_beta": [0.0], "c_alpha": [0.0], "al_gamma": [0.0], "e_gamma": [0.0], "d_alpha": [0.0], "a_beta": [0.0], "al_alpha": [0.0], "o_cell_gamma": [0.0], "o_elatt_gamma": [0.0], "b_beta": [0.0], "c_beta": [0.0], "o_cell_beta": [0.0], "c_gamma": [0.0], "be_beta": [0.0], "ga_alpha": [0.0], "b_gamma": [0.0]}, "o_elatt_alpha": {"a_gamma": [0.0], "o_cell_alpha": [0.0], "ga_beta": [0.0], "al_beta": [0.0], "b_alpha": [0.0], "a_alpha": [0.0], "d_beta": [0.0], "ga_gamma": [0.0], "o_elatt_alpha": [0.0013907963865882498], "e_alpha": [0.0], "e_beta": [0.0], "be_alpha": [0.0], "be_gamma": [0.0], "o_elatt_beta": [0.0], "c_alpha": [0.0], "al_gamma": [0.0], "e_gamma": [0.0], "d_alpha": [0.0], "a_beta": [0.0], "al_alpha": [0.0], "o_cell_gamma": [0.0], "o_elatt_gamma": [0.0], "b_beta": [0.0], "c_beta": [0.0], "o_cell_beta": [0.0], "c_gamma": [0.0], "be_beta": [0.0], "ga_alpha": [0.0], "b_gamma": [0.0]}, "e_alpha": {"a_gamma": [0.0], "o_cell_alpha": [0.0], "ga_beta": [0.0], "al_beta": [0.0], "b_alpha": [0.0], "a_alpha": [0.0], "d_beta": [0.0], "ga_gamma": [0.0], "o_elatt_alpha": [0.0], "e_alpha": [9.160213202782145], "e_beta": [0.0], "be_alpha": [0.0], "be_gamma": [0.0], "o_elatt_beta": [0.0], "c_alpha": [0.0], "al_gamma": [0.0], "e_gamma": [0.0], "d_alpha": [0.0], "a_beta": [0.0], "al_alpha": [0.0], "o_cell_gamma": [0.0], "o_elatt_gamma": [0.0], "b_beta": [0.0], "c_beta": [0.0], "o_cell_beta": [0.0], "c_gamma": [0.0], "be_beta": [0.0], "ga_alpha": [0.0], "b_gamma": [0.0]}, "e_beta": {"a_gamma": [0.0], "o_cell_alpha": [0.0], "ga_beta": [0.0], "al_beta": [0.0], "b_alpha": [0.0], "a_alpha": [0.0], "d_beta": [0.0], "ga_gamma": [0.0], "o_elatt_alpha": [0.0], "e_alpha": [0.0], "e_beta": [18.030148663113486], "be_alpha": [0.0], "be_gamma": [0.0], "o_elatt_beta": [0.0], "c_alpha": [0.0], "al_gamma": [0.0], "e_gamma": [0.0], "d_alpha": [0.0], "a_beta": [0.0], "al_alpha": [0.0], "o_cell_gamma": [0.0], "o_elatt_gamma": [0.0], "b_beta": [0.0], "c_beta": [0.0], "o_cell_beta": [0.0], "c_gamma": [0.0], "be_beta": [0.0], "ga_alpha": [0.0], "b_gamma": [0.0]}, "be_alpha": {"a_gamma": [0.0], "o_cell_alpha": [0.0], "ga_beta": [0.0], "al_beta": [0.0], "b_alpha": [0.0], "a_alpha": [0.0], "d_beta": [0.0], "ga_gamma": [0.0], "o_elatt_alpha": [0.0], "e_alpha": [0.0], "e_beta": [0.0], "be_alpha": [0.4653543626073106], "be_gamma": [0.0], "o_elatt_beta": [0.0], "c_alpha": [0.0], "al_gamma": [0.0], "e_gamma": [0.0], "d_alpha": [0.0], "a_beta": [0.0], "al_alpha": [0.0], "o_cell_gamma": [0.0], "o_elatt_gamma": [0.0], "b_beta": [0.0], "c_beta": [0.0], "o_cell_beta": [0.0], "c_gamma": [0.0], "be_beta": [0.0], "ga_alpha": [0.0], "b_gamma": [0.0]}, "be_gamma": {"a_gamma": [0.0], "o_cell_alpha": [0.0], "ga_beta": [0.0], "al_beta": [0.0], "b_alpha": [0.0], "a_alpha": [0.0], "d_beta": [0.0], "ga_gamma": [0.0], "o_elatt_alpha": [0.0], "e_alpha": [0.0], "e_beta": [0.0], "be_alpha": [0.0], "be_gamma": [4.419695795554457e-05], "o_elatt_beta": [0.0], "c_alpha": [0.0], "al_gamma": [0.0], "e_gamma": [0.0], "d_alpha": [0.0], "a_beta": [0.0], "al_alpha": [0.0], "o_cell_gamma": [0.0], "o_elatt_gamma": [0.0], "b_beta": [0.0], "c_beta": [0.0], "o_cell_beta": [0.0], "c_gamma": [0.0], "be_beta": [0.0], "ga_alpha": [0.0], "b_gamma": [0.0]}, "o_elatt_beta": {"a_gamma": [0.0], "o_cell_alpha": [0.0], "ga_beta": [0.0], "al_beta": [0.0], "b_alpha": [0.0], "a_alpha": [0.0], "d_beta": [0.0], "ga_gamma": [0.0], "o_elatt_alpha": [0.0], "e_alpha": [0.0], "e_beta": [0.0], "be_alpha": [0.0], "be_gamma": [0.0], "o_elatt_beta": [0.0001956187212697782], "c_alpha": [0.0], "al_gamma": [0.0], "e_gamma": [0.0], "d_alpha": [0.0], "a_beta": [0.0], "al_alpha": [0.0], "o_cell_gamma": [0.0], "o_elatt_gamma": [0.0], "b_beta": [0.0], "c_beta": [0.0], "o_cell_beta": [0.0], "c_gamma": [0.0], "be_beta": [0.0], "ga_alpha": [0.0], "b_gamma": [0.0]}, "c_alpha": {"a_gamma": [0.0], "o_cell_alpha": [0.0], "ga_beta": [0.0], "al_beta": [0.0], "b_alpha": [0.0], "a_alpha": [0.0], "d_beta": [0.0], "ga_gamma": [0.0], "o_elatt_alpha": [0.0], "e_alpha": [0.0], "e_beta": [0.0], "be_alpha": [0.0], "be_gamma": [0.0], "o_elatt_beta": [0.0], "c_alpha": [0.30945898746384476], "al_gamma": [0.0], "e_gamma": [0.0], "d_alpha": [0.0], "a_beta": [0.0], "al_alpha": [0.0], "o_cell_gamma": [0.0], "o_elatt_gamma": [0.0], "b_beta": [0.0], "c_beta": [0.0], "o_cell_beta": [0.0], "c_gamma": [0.0], "be_beta": [0.0], "ga_alpha": [0.0], "b_gamma": [0.0]}, "al_gamma": {"a_gamma": [0.0], "o_cell_alpha": [0.0], "ga_beta": [0.0], "al_beta": [0.0], "b_alpha": [0.0], "a_alpha": [0.0], "d_beta": [0.0], "ga_gamma": [0.0], "o_elatt_alpha": [0.0], "e_alpha": [0.0], "e_beta": [0.0], "be_alpha": [0.0], "be_gamma": [0.0], "o_elatt_beta": [0.0], "c_alpha": [0.0], "al_gamma": [4.419695795554457e-05], "e_gamma": [0.0], "d_alpha": [0.0], "a_beta": [0.0], "al_alpha": [0.0], "o_cell_gamma": [0.0], "o_elatt_gamma": [0.0], "b_beta": [0.0], "c_beta": [0.0], "o_cell_beta": [0.0], "c_gamma": [0.0], "be_beta": [0.0], "ga_alpha": [0.0], "b_gamma": [0.0]}, "e_gamma": {"a_gamma": [0.0], "o_cell_alpha": [0.0], "ga_beta": [0.0], "al_beta": [0.0], "b_alpha": [0.0], "a_alpha": [0.0], "d_beta": [0.0], "ga_gamma": [0.0], "o_elatt_alpha": [0.0], "e_alpha": [0.0], "e_beta": [0.0], "be_alpha": [0.0], "be_gamma": [0.0], "o_elatt_beta": [0.0], "c_alpha": [0.0], "al_gamma": [0.0], "e_gamma": [15.257432078016095], "d_alpha": [0.0], "a_beta": [0.0], "al_alpha": [0.0], "o_cell_gamma": [0.0], "o_elatt_gamma": [0.0], "b_beta": [0.0], "c_beta": [0.0], "o_cell_beta": [0.0], "c_gamma": [0.0], "be_beta": [0.0], "ga_alpha": [0.0], "b_gamma": [0.0]}, "d_alpha": {"a_gamma": [0.0], "o_cell_alpha": [0.0], "ga_beta": [0.0], "al_beta": [0.0], "b_alpha": [0.0], "a_alpha": [0.0], "d_beta": [0.0], "ga_gamma": [0.0], "o_elatt_alpha": [0.0], "e_alpha": [0.0], "e_beta": [0.0], "be_alpha": [0.0], "be_gamma": [0.0], "o_elatt_beta": [0.0], "c_alpha": [0.0], "al_gamma": [0.0], "e_gamma": [0.0], "d_alpha": [6.632702383964502], "a_beta": [0.0], "al_alpha": [0.0], "o_cell_gamma": [0.0], "o_elatt_gamma": [0.0], "b_beta": [0.0], "c_beta": [0.0], "o_cell_beta": [0.0], "c_gamma": [0.0], "be_beta": [0.0], "ga_alpha": [0.0], "b_gamma": [0.0]}, "a_beta": {"a_gamma": [0.0], "o_cell_alpha": [0.0], "ga_beta": [0.0], "al_beta": [0.0], "b_alpha": [0.0], "a_alpha": [0.0], "d_beta": [0.0], "ga_gamma": [0.0], "o_elatt_alpha": [0.0], "e_alpha": [0.0], "e_beta": [0.0], "be_alpha": [0.0], "be_gamma": [0.0], "o_elatt_beta": [0.0], "c_alpha": [0.0], "al_gamma": [0.0], "e_gamma": [0.0], "d_alpha": [0.0], "a_beta": [0.8510845667063618], "al_alpha": [0.0], "o_cell_gamma": [0.0], "o_elatt_gamma": [0.0], "b_beta": [0.0], "c_beta": [0.0], "o_cell_beta": [0.0], "c_gamma": [0.0], "be_beta": [0.0], "ga_alpha": [0.0], "b_gamma": [0.0]}, "al_alpha": {"a_gamma": [0.0], "o_cell_alpha": [0.0], "ga_beta": [0.0], "al_beta": [0.0], "b_alpha": [0.0], "a_alpha": [0.0], "d_beta": [0.0], "ga_gamma": [0.0], "o_elatt_alpha": [0.0], "e_alpha": [0.0], "e_beta": [0.0], "be_alpha": [0.0], "be_gamma": [0.0], "o_elatt_beta": [0.0], "c_alpha": [0.0], "al_gamma": [0.0], "e_gamma": [0.0], "d_alpha": [0.0], "a_beta": [0.0], "al_alpha": [4.419695795554457e-05], "o_cell_gamma": [0.0], "o_elatt_gamma": [0.0], "b_beta": [0.0], "c_beta": [0.0], "o_cell_beta": [0.0], "c_gamma": [0.0], "be_beta": [0.0], "ga_alpha": [0.0], "b_gamma": [0.0]}, "o_cell_gamma": {"a_gamma": [0.0], "o_cell_alpha": [0.0], "ga_beta": [0.0], "al_beta": [0.0], "b_alpha": [0.0], "a_alpha": [0.0], "d_beta": [0.0], "ga_gamma": [0.0], "o_elatt_alpha": [0.0], "e_alpha": [0.0], "e_beta": [0.0], "be_alpha": [0.0], "be_gamma": [0.0], "o_elatt_beta": [0.0], "c_alpha": [0.0], "al_gamma": [0.0], "e_gamma": [0.0], "d_alpha": [0.0], "a_beta": [0.0], "al_alpha": [0.0], "o_cell_gamma": [6.035405263613653e-05], "o_elatt_gamma": [0.0], "b_beta": [0.0], "c_beta": [0.0], "o_cell_beta": [0.0], "c_gamma": [0.0], "be_beta": [0.0], "ga_alpha": [0.0], "b_gamma": [0.0]}, "o_elatt_gamma": {"a_gamma": [0.0], "o_cell_alpha": [0.0], "ga_beta": [0.0], "al_beta": [0.0], "b_alpha": [0.0], "a_alpha": [0.0], "d_beta": [0.0], "ga_gamma": [0.0], "o_elatt_alpha": [0.0], "e_alpha": [0.0], "e_beta": [0.0], "be_alpha": [0.0], "be_gamma": [0.0], "o_elatt_beta": [0.0], "c_alpha": [0.0], "al_gamma": [0.0], "e_gamma": [0.0], "d_alpha": [0.0], "a_beta": [0.0], "al_alpha": [0.0], "o_cell_gamma": [0.0], "o_elatt_gamma": [0.0001454956768600855], "b_beta": [0.0], "c_beta": [0.0], "o_cell_beta": [0.0], "c_gamma": [0.0], "be_beta": [0.0], "ga_alpha": [0.0], "b_gamma": [0.0]}, "b_beta": {"a_gamma": [0.0], "o_cell_alpha": [0.0], "ga_beta": [0.0], "al_beta": [0.0], "b_alpha": [0.0], "a_alpha": [0.0], "d_beta": [0.0], "ga_gamma": [0.0], "o_elatt_alpha": [0.0], "e_alpha": [0.0], "e_beta": [0.0], "be_alpha": [0.0], "be_gamma": [0.0], "o_elatt_beta": [0.0], "c_alpha": [0.0], "al_gamma": [0.0], "e_gamma": [0.0], "d_alpha": [0.0], "a_beta": [0.0], "al_alpha": [0.0], "o_cell_gamma": [0.0], "o_elatt_gamma": [0.0], "b_beta": [4.671704095022877], "c_beta": [0.0], "o_cell_beta": [0.0], "c_gamma": [0.0], "be_beta": [0.0], "ga_alpha": [0.0], "b_gamma": [0.0]}, "c_beta": {"a_gamma": [0.0], "o_cell_alpha": [0.0], "ga_beta": [0.0], "al_beta": [0.0], "b_alpha": [0.0], "a_alpha": [0.0], "d_beta": [0.0], "ga_gamma": [0.0], "o_elatt_alpha": [0.0], "e_alpha": [0.0], "e_beta": [0.0], "be_alpha": [0.0], "be_gamma": [0.0], "o_elatt_beta": [0.0], "c_alpha": [0.0], "al_gamma": [0.0], "e_gamma": [0.0], "d_alpha": [0.0], "a_beta": [0.0], "al_alpha": [0.0], "o_cell_gamma": [0.0], "o_elatt_gamma": [0.0], "b_beta": [0.0], "c_beta": [0.49203112501964796], "o_cell_beta": [0.0], "c_gamma": [0.0], "be_beta": [0.0], "ga_alpha": [0.0], "b_gamma": [0.0]}, "o_cell_beta": {"a_gamma": [0.0], "o_cell_alpha": [0.0], "ga_beta": [0.0], "al_beta": [0.0], "b_alpha": [0.0], "a_alpha": [0.0], "d_beta": [0.0], "ga_gamma": [0.0], "o_elatt_alpha": [0.0], "e_alpha": [0.0], "e_beta": [0.0], "be_alpha": [0.0], "be_gamma": [0.0], "o_elatt_beta": [0.0], "c_alpha": [0.0], "al_gamma": [0.0], "e_gamma": [0.0], "d_alpha": [0.0], "a_beta": [0.0], "al_alpha": [0.0], "o_cell_gamma": [0.0], "o_elatt_gamma": [0.0], "b_beta": [0.0], "c_beta": [0.0], "o_cell_beta": [5.097675890859239e-05], "c_gamma": [0.0], "be_beta": [0.0], "ga_alpha": [0.0], "b_gamma": [0.0]}, "c_gamma": {"a_gamma": [0.0], "o_cell_alpha": [0.0], "ga_beta": [0.0], "al_beta": [0.0], "b_alpha": [0.0], "a_alpha": [0.0], "d_beta": [0.0], "ga_gamma": [0.0], "o_elatt_alpha": [0.0], "e_alpha": [0.0], "e_beta": [0.0], "be_alpha": [0.0], "be_gamma": [0.0], "o_elatt_beta": [0.0], "c_alpha": [0.0], "al_gamma": [0.0], "e_gamma": [0.0], "d_alpha": [0.0], "a_beta": [0.0], "al_alpha": [0.0], "o_cell_gamma": [0.0], "o_elatt_gamma": [0.0], "b_beta": [0.0], "c_beta": [0.0], "o_cell_beta": [0.0], "c_gamma": [0.5401080947375899], "be_beta": [0.0], "ga_alpha": [0.0], "b_gamma": [0.0]}, "be_beta": {"a_gamma": [0.0], "o_cell_alpha": [0.0], "ga_beta": [0.0], "al_beta": [0.0], "b_alpha": [0.0], "a_alpha": [0.0], "d_beta": [0.0], "ga_gamma": [0.0], "o_elatt_alpha": [0.0], "e_alpha": [0.0], "e_beta": [0.0], "be_alpha": [0.0], "be_gamma": [0.0], "o_elatt_beta": [0.0], "c_alpha": [0.0], "al_gamma": [0.0], "e_gamma": [0.0], "d_alpha": [0.0], "a_beta": [0.0], "al_alpha": [0.0], "o_cell_gamma": [0.0], "o_elatt_gamma": [0.0], "b_beta": [0.0], "c_beta": [0.0], "o_cell_beta": [0.0], "c_gamma": [0.0], "be_beta": [1.581347232784053], "ga_alpha": [0.0], "b_gamma": [0.0]}, "ga_alpha": {"a_gamma": [0.0], "o_cell_alpha": [0.0], "ga_beta": [0.0], "al_beta": [0.0], "b_alpha": [0.0], "a_alpha": [0.0], "d_beta": [0.0], "ga_gamma": [0.0], "o_elatt_alpha": [0.0], "e_alpha": [0.0], "e_beta": [0.0], "be_alpha": [0.0], "be_gamma": [0.0], "o_elatt_beta": [0.0], "c_alpha": [0.0], "al_gamma": [0.0], "e_gamma": [0.0], "d_alpha": [0.0], "a_beta": [0.0], "al_alpha": [0.0], "o_cell_gamma": [0.0], "o_elatt_gamma": [0.0], "b_beta": [0.0], "c_beta": [0.0], "o_cell_beta": [0.0], "c_gamma": [0.0], "be_beta": [0.0], "ga_alpha": [4.419695795554457e-05], "b_gamma": [0.0]}, "b_gamma": {"a_gamma": [0.0], "o_cell_alpha": [0.0], "ga_beta": [0.0], "al_beta": [0.0], "b_alpha": [0.0], "a_alpha": [0.0], "d_beta": [0.0], "ga_gamma": [0.0], "o_elatt_alpha": [0.0], "e_alpha": [0.0], "e_beta": [0.0], "be_alpha": [0.0], "be_gamma": [0.0], "o_elatt_beta": [0.0], "c_alpha": [0.0], "al_gamma": [0.0], "e_gamma": [0.0], "d_alpha": [0.0], "a_beta": [0.0], "al_alpha": [0.0], "o_cell_gamma": [0.0], "o_elatt_gamma": [0.0], "b_beta": [0.0], "c_beta": [0.0], "o_cell_beta": [0.0], "c_gamma": [0.0], "be_beta": [0.0], "ga_alpha": [0.0], "b_gamma": [1.248748035238643]}}], "best_arm_predictions": null, "generator_run_type": null, "index": 0, "fit_time": 47.63959848298691, "gen_time": 28.39718081592582, "model_key": "BoTorch", "model_kwargs": {"surrogate_spec": null, "surrogate_specs": null, "surrogate": null, "acquisition_class": null, "acquisition_options": null, "botorch_acqf_class": null, "refit_on_cv": false, "warm_start_refit": true}, "bridge_kwargs": {"transform_configs": {"Derelativize": {"use_raw_status_quo": false}, "Winsorize": {"derelativize_with_raw_status_quo": false}}, "torch_dtype": null, "torch_device": null, "status_quo_name": null, "status_quo_features": null, "optimization_config": null, "expand_model_space": true, "fit_out_of_design": false, "fit_abandoned": false, "fit_tracking_metrics": true, "fit_on_init": true, "default_model_gen_options": null, "transforms": [{"__type": "Type[Transform]", "index_in_registry": 16, "transform_type": "<class 'ax.modelbridge.transforms.winsorize.Winsorize'>"}, {"__type": "Type[Transform]", "index_in_registry": 29, "transform_type": "<class 'ax.modelbridge.transforms.fill_missing_parameters.FillMissingParameters'>"}, {"__type": "Type[Transform]", "index_in_registry": 9, "transform_type": "<class 'ax.modelbridge.transforms.remove_fixed.RemoveFixed'>"}, {"__type": "Type[Transform]", "index_in_registry": 7, "transform_type": "<class 'ax.modelbridge.transforms.choice_encode.OrderedChoiceToIntegerRange'>"}, {"__type": "Type[Transform]", "index_in_registry": 6, "transform_type": "<class 'ax.modelbridge.transforms.one_hot.OneHot'>"}, {"__type": "Type[Transform]", "index_in_registry": 30, "transform_type": "<class 'ax.modelbridge.transforms.int_to_float.LogIntToFloat'>"}, {"__type": "Type[Transform]", "index_in_registry": 5, "transform_type": "<class 'ax.modelbridge.transforms.log.Log'>"}, {"__type": "Type[Transform]", "index_in_registry": 20, "transform_type": "<class 'ax.modelbridge.transforms.logit.Logit'>"}, {"__type": "Type[Transform]", "index_in_registry": 4, "transform_type": "<class 'ax.modelbridge.transforms.ivw.IVW'>"}, {"__type": "Type[Transform]", "index_in_registry": 1, "transform_type": "<class 'ax.modelbridge.transforms.derelativize.Derelativize'>"}, {"__type": "Type[Transform]", "index_in_registry": 11, "transform_type": "<class 'ax.modelbridge.transforms.standardize_y.StandardizeY'>"}]}, "gen_metadata": {"expected_acquisition_value": -54.86834011244844, "objective_thresholds": [{"__type": "ObjectiveThreshold", "metric": {"name": "o_cell_alpha", "lower_is_better": true, "properties": {}, "__type": "Metric"}, "op": {"__type": "ComparisonOp", "name": "LEQ"}, "bound": 0.020000000000000004, "relative": false}, {"__type": "ObjectiveThreshold", "metric": {"name": "o_cell_beta", "lower_is_better": true, "properties": {}, "__type": "Metric"}, "op": {"__type": "ComparisonOp", "name": "LEQ"}, "bound": 0.020000000000000004, "relative": false}, {"__type": "ObjectiveThreshold", "metric": {"name": "o_cell_gamma", "lower_is_better": true, "properties": {}, "__type": "Metric"}, "op": {"__type": "ComparisonOp", "name": "LEQ"}, "bound": 0.02, "relative": false}, {"__type": "ObjectiveThreshold", "metric": {"name": "o_elatt_alpha", "lower_is_better": true, "properties": {}, "__type": "Metric"}, "op": {"__type": "ComparisonOp", "name": "LEQ"}, "bound": 0.020000000000000004, "relative": false}, {"__type": "ObjectiveThreshold", "metric": {"name": "o_elatt_beta", "lower_is_better": true, "properties": {}, "__type": "Metric"}, "op": {"__type": "ComparisonOp", "name": "LEQ"}, "bound": 0.020000000000000004, "relative": false}, {"__type": "ObjectiveThreshold", "metric": {"name": "o_elatt_gamma", "lower_is_better": true, "properties": {}, "__type": "Metric"}, "op": {"__type": "ComparisonOp", "name": "LEQ"}, "bound": 0.020000000000000004, "relative": false}], "objective_weights": {"__type": "Tensor", "value": [0.0, 0.0, 0.0, 0.0, 0.0, 0.0, 0.0, 0.0, 0.0, 0.0, 0.0, 0.0, 0.0, 0.0, 0.0, 0.0, 0.0, 0.0, 0.0, 0.0, 0.0, 0.0, 0.0, -1.0, -1.0, -1.0, -1.0, -1.0, -1.0], "dtype": {"__type": "torch_dtype", "value": "torch.float64"}, "device": {"__type": "torch_device", "value": "cpu"}}, "metric_to_model_config_name": {"a_alpha": "default", "a_beta": "default", "a_gamma": "default", "al_alpha": "default", "al_beta": "default", "al_gamma": "default", "b_alpha": "default", "b_beta": "default", "b_gamma": "default", "be_alpha": "default", "be_beta": "default", "be_gamma": "default", "c_alpha": "default", "c_beta": "default", "c_gamma": "default", "d_alpha": "default", "d_beta": "default", "e_alpha": "default", "e_beta": "default", "e_gamma": "default", "ga_alpha": "default", "ga_beta": "default", "ga_gamma": "default", "o_cell_alpha": "default", "o_cell_beta": "default", "o_cell_gamma": "default", "o_elatt_alpha": "default", "o_elatt_beta": "default", "o_elatt_gamma": "default"}, "model_fit_quality": 0.9990059324232423, "model_std_quality": Infinity, "model_fit_generalization": 0.14824467740014313, "model_std_generalization": Infinity}, "model_state_after_gen": {}, "generation_step_index": 1, "candidate_metadata_by_arm_signature": null, "generation_node_name": "GenerationStep_1"}, "runner": null, "num_arms_created": 1, "generation_step_index": 1, "properties": {}}, "29": {"__type": "Trial", "index": 29, "trial_type": null, "ttl_seconds": null, "status": {"__type": "TrialStatus", "name": "COMPLETED"}, "time_created": {"__type": "datetime", "value": "2025-08-22 02:43:03.082871"}, "time_completed": {"__type": "datetime", "value": "2025-08-22 02:47:52.241882"}, "time_staged": null, "time_run_started": {"__type": "datetime", "value": "2025-08-22 02:43:03.083148"}, "abandoned_reason": null, "failed_reason": null, "run_metadata": {}, "stop_metadata": {}, "generator_run": {"__type": "GeneratorRun", "arms": [{"__type": "Arm", "parameters": {"sig_N": 0.31609932631302295, "sig_CA": 0.29386530066841093, "sig_HA": 0.2230667835375117, "sig_C": 0.3677258600051952, "sig_O": 0.3029975682787073, "eps_N": 0.41089692489077606, "eps_CA": 0.3046945379815875, "eps_HA": 0.12099122305679759, "eps_C": 0.43931999999999993, "eps_O": 1.31796, "sig_H": 0.0, "eps_H": 0.0}, "name": "29_0"}], "weights": [1.0], "optimization_config": null, "search_space": null, "time_created": {"__type": "datetime", "value": "2025-08-22 02:43:02.764346"}, "model_predictions": [{"a_gamma": [0.637337439688864], "o_cell_alpha": [0.026694926065076355], "ga_beta": [0.0], "al_beta": [0.0], "b_alpha": [2.590462877353872], "a_alpha": [-1.5150750440250256], "d_beta": [-6.647674658864204], "ga_gamma": [0.00022269276134831689], "o_elatt_alpha": [0.0311642800772991], "e_alpha": [-290.60996719593084], "e_beta": [-289.50385147141435], "be_alpha": [0.6392883557374417], "be_gamma": [0.0], "o_elatt_beta": [0.05022754458180813], "c_alpha": [-3.4697988702201656], "al_gamma": [0.0], "e_gamma": [-283.4137733838331], "d_alpha": [0.7939408078689967], "a_beta": [2.9554509744156814], "al_alpha": [0.0], "o_cell_gamma": [0.020535488922631635], "o_elatt_gamma": [0.0036677207333820835], "b_beta": [6.05382967317913], "c_beta": [-7.96904530451022], "o_cell_beta": [0.05024264463385471], "c_gamma": [-2.8258308360883593], "be_beta": [1.931118438145678], "ga_alpha": [0.0], "b_gamma": [1.0029297008182931]}, {"a_gamma": {"a_gamma": [0.8213375932967465], "o_cell_alpha": [0.0], "ga_beta": [0.0], "al_beta": [0.0], "b_alpha": [0.0], "a_alpha": [0.0], "d_beta": [0.0], "ga_gamma": [0.0], "o_elatt_alpha": [0.0], "e_alpha": [0.0], "e_beta": [0.0], "be_alpha": [0.0], "be_gamma": [0.0], "o_elatt_beta": [0.0], "c_alpha": [0.0], "al_gamma": [0.0], "e_gamma": [0.0], "d_alpha": [0.0], "a_beta": [0.0], "al_alpha": [0.0], "o_cell_gamma": [0.0], "o_elatt_gamma": [0.0], "b_beta": [0.0], "c_beta": [0.0], "o_cell_beta": [0.0], "c_gamma": [0.0], "be_beta": [0.0], "ga_alpha": [0.0], "b_gamma": [0.0]}, "o_cell_alpha": {"a_gamma": [0.0], "o_cell_alpha": [0.00011799057616552722], "ga_beta": [0.0], "al_beta": [0.0], "b_alpha": [0.0], "a_alpha": [0.0], "d_beta": [0.0], "ga_gamma": [0.0], "o_elatt_alpha": [0.0], "e_alpha": [0.0], "e_beta": [0.0], "be_alpha": [0.0], "be_gamma": [0.0], "o_elatt_beta": [0.0], "c_alpha": [0.0], "al_gamma": [0.0], "e_gamma": [0.0], "d_alpha": [0.0], "a_beta": [0.0], "al_alpha": [0.0], "o_cell_gamma": [0.0], "o_elatt_gamma": [0.0], "b_beta": [0.0], "c_beta": [0.0], "o_cell_beta": [0.0], "c_gamma": [0.0], "be_beta": [0.0], "ga_alpha": [0.0], "b_gamma": [0.0]}, "ga_beta": {"a_gamma": [0.0], "o_cell_alpha": [0.0], "ga_beta": [0.0003664998669411501], "al_beta": [0.0], "b_alpha": [0.0], "a_alpha": [0.0], "d_beta": [0.0], "ga_gamma": [0.0], "o_elatt_alpha": [0.0], "e_alpha": [0.0], "e_beta": [0.0], "be_alpha": [0.0], "be_gamma": [0.0], "o_elatt_beta": [0.0], "c_alpha": [0.0], "al_gamma": [0.0], "e_gamma": [0.0], "d_alpha": [0.0], "a_beta": [0.0], "al_alpha": [0.0], "o_cell_gamma": [0.0], "o_elatt_gamma": [0.0], "b_beta": [0.0], "c_beta": [0.0], "o_cell_beta": [0.0], "c_gamma": [0.0], "be_beta": [0.0], "ga_alpha": [0.0], "b_gamma": [0.0]}, "al_beta": {"a_gamma": [0.0], "o_cell_alpha": [0.0], "ga_beta": [0.0], "al_beta": [0.0003664998669411501], "b_alpha": [0.0], "a_alpha": [0.0], "d_beta": [0.0], "ga_gamma": [0.0], "o_elatt_alpha": [0.0], "e_alpha": [0.0], "e_beta": [0.0], "be_alpha": [0.0], "be_gamma": [0.0], "o_elatt_beta": [0.0], "c_alpha": [0.0], "al_gamma": [0.0], "e_gamma": [0.0], "d_alpha": [0.0], "a_beta": [0.0], "al_alpha": [0.0], "o_cell_gamma": [0.0], "o_elatt_gamma": [0.0], "b_beta": [0.0], "c_beta": [0.0], "o_cell_beta": [0.0], "c_gamma": [0.0], "be_beta": [0.0], "ga_alpha": [0.0], "b_gamma": [0.0]}, "b_alpha": {"a_gamma": [0.0], "o_cell_alpha": [0.0], "ga_beta": [0.0], "al_beta": [0.0], "b_alpha": [6.0238235808955265], "a_alpha": [0.0], "d_beta": [0.0], "ga_gamma": [0.0], "o_elatt_alpha": [0.0], "e_alpha": [0.0], "e_beta": [0.0], "be_alpha": [0.0], "be_gamma": [0.0], "o_elatt_beta": [0.0], "c_alpha": [0.0], "al_gamma": [0.0], "e_gamma": [0.0], "d_alpha": [0.0], "a_beta": [0.0], "al_alpha": [0.0], "o_cell_gamma": [0.0], "o_elatt_gamma": [0.0], "b_beta": [0.0], "c_beta": [0.0], "o_cell_beta": [0.0], "c_gamma": [0.0], "be_beta": [0.0], "ga_alpha": [0.0], "b_gamma": [0.0]}, "a_alpha": {"a_gamma": [0.0], "o_cell_alpha": [0.0], "ga_beta": [0.0], "al_beta": [0.0], "b_alpha": [0.0], "a_alpha": [0.31853188284853273], "d_beta": [0.0], "ga_gamma": [0.0], "o_elatt_alpha": [0.0], "e_alpha": [0.0], "e_beta": [0.0], "be_alpha": [0.0], "be_gamma": [0.0], "o_elatt_beta": [0.0], "c_alpha": [0.0], "al_gamma": [0.0], "e_gamma": [0.0], "d_alpha": [0.0], "a_beta": [0.0], "al_alpha": [0.0], "o_cell_gamma": [0.0], "o_elatt_gamma": [0.0], "b_beta": [0.0], "c_beta": [0.0], "o_cell_beta": [0.0], "c_gamma": [0.0], "be_beta": [0.0], "ga_alpha": [0.0], "b_gamma": [0.0]}, "d_beta": {"a_gamma": [0.0], "o_cell_alpha": [0.0], "ga_beta": [0.0], "al_beta": [0.0], "b_alpha": [0.0], "a_alpha": [0.0], "d_beta": [6.418921113078343], "ga_gamma": [0.0], "o_elatt_alpha": [0.0], "e_alpha": [0.0], "e_beta": [0.0], "be_alpha": [0.0], "be_gamma": [0.0], "o_elatt_beta": [0.0], "c_alpha": [0.0], "al_gamma": [0.0], "e_gamma": [0.0], "d_alpha": [0.0], "a_beta": [0.0], "al_alpha": [0.0], "o_cell_gamma": [0.0], "o_elatt_gamma": [0.0], "b_beta": [0.0], "c_beta": [0.0], "o_cell_beta": [0.0], "c_gamma": [0.0], "be_beta": [0.0], "ga_alpha": [0.0], "b_gamma": [0.0]}, "ga_gamma": {"a_gamma": [0.0], "o_cell_alpha": [0.0], "ga_beta": [0.0], "al_beta": [0.0], "b_alpha": [0.0], "a_alpha": [0.0], "d_beta": [0.0], "ga_gamma": [0.0283527518526288], "o_elatt_alpha": [0.0], "e_alpha": [0.0], "e_beta": [0.0], "be_alpha": [0.0], "be_gamma": [0.0], "o_elatt_beta": [0.0], "c_alpha": [0.0], "al_gamma": [0.0], "e_gamma": [0.0], "d_alpha": [0.0], "a_beta": [0.0], "al_alpha": [0.0], "o_cell_gamma": [0.0], "o_elatt_gamma": [0.0], "b_beta": [0.0], "c_beta": [0.0], "o_cell_beta": [0.0], "c_gamma": [0.0], "be_beta": [0.0], "ga_alpha": [0.0], "b_gamma": [0.0]}, "o_elatt_alpha": {"a_gamma": [0.0], "o_cell_alpha": [0.0], "ga_beta": [0.0], "al_beta": [0.0], "b_alpha": [0.0], "a_alpha": [0.0], "d_beta": [0.0], "ga_gamma": [0.0], "o_elatt_alpha": [0.002053900462581739], "e_alpha": [0.0], "e_beta": [0.0], "be_alpha": [0.0], "be_gamma": [0.0], "o_elatt_beta": [0.0], "c_alpha": [0.0], "al_gamma": [0.0], "e_gamma": [0.0], "d_alpha": [0.0], "a_beta": [0.0], "al_alpha": [0.0], "o_cell_gamma": [0.0], "o_elatt_gamma": [0.0], "b_beta": [0.0], "c_beta": [0.0], "o_cell_beta": [0.0], "c_gamma": [0.0], "be_beta": [0.0], "ga_alpha": [0.0], "b_gamma": [0.0]}, "e_alpha": {"a_gamma": [0.0], "o_cell_alpha": [0.0], "ga_beta": [0.0], "al_beta": [0.0], "b_alpha": [0.0], "a_alpha": [0.0], "d_beta": [0.0], "ga_gamma": [0.0], "o_elatt_alpha": [0.0], "e_alpha": [11.465939651586538], "e_beta": [0.0], "be_alpha": [0.0], "be_gamma": [0.0], "o_elatt_beta": [0.0], "c_alpha": [0.0], "al_gamma": [0.0], "e_gamma": [0.0], "d_alpha": [0.0], "a_beta": [0.0], "al_alpha": [0.0], "o_cell_gamma": [0.0], "o_elatt_gamma": [0.0], "b_beta": [0.0], "c_beta": [0.0], "o_cell_beta": [0.0], "c_gamma": [0.0], "be_beta": [0.0], "ga_alpha": [0.0], "b_gamma": [0.0]}, "e_beta": {"a_gamma": [0.0], "o_cell_alpha": [0.0], "ga_beta": [0.0], "al_beta": [0.0], "b_alpha": [0.0], "a_alpha": [0.0], "d_beta": [0.0], "ga_gamma": [0.0], "o_elatt_alpha": [0.0], "e_alpha": [0.0], "e_beta": [14.271955068243058], "be_alpha": [0.0], "be_gamma": [0.0], "o_elatt_beta": [0.0], "c_alpha": [0.0], "al_gamma": [0.0], "e_gamma": [0.0], "d_alpha": [0.0], "a_beta": [0.0], "al_alpha": [0.0], "o_cell_gamma": [0.0], "o_elatt_gamma": [0.0], "b_beta": [0.0], "c_beta": [0.0], "o_cell_beta": [0.0], "c_gamma": [0.0], "be_beta": [0.0], "ga_alpha": [0.0], "b_gamma": [0.0]}, "be_alpha": {"a_gamma": [0.0], "o_cell_alpha": [0.0], "ga_beta": [0.0], "al_beta": [0.0], "b_alpha": [0.0], "a_alpha": [0.0], "d_beta": [0.0], "ga_gamma": [0.0], "o_elatt_alpha": [0.0], "e_alpha": [0.0], "e_beta": [0.0], "be_alpha": [0.5250472489441438], "be_gamma": [0.0], "o_elatt_beta": [0.0], "c_alpha": [0.0], "al_gamma": [0.0], "e_gamma": [0.0], "d_alpha": [0.0], "a_beta": [0.0], "al_alpha": [0.0], "o_cell_gamma": [0.0], "o_elatt_gamma": [0.0], "b_beta": [0.0], "c_beta": [0.0], "o_cell_beta": [0.0], "c_gamma": [0.0], "be_beta": [0.0], "ga_alpha": [0.0], "b_gamma": [0.0]}, "be_gamma": {"a_gamma": [0.0], "o_cell_alpha": [0.0], "ga_beta": [0.0], "al_beta": [0.0], "b_alpha": [0.0], "a_alpha": [0.0], "d_beta": [0.0], "ga_gamma": [0.0], "o_elatt_alpha": [0.0], "e_alpha": [0.0], "e_beta": [0.0], "be_alpha": [0.0], "be_gamma": [0.0003664998669411501], "o_elatt_beta": [0.0], "c_alpha": [0.0], "al_gamma": [0.0], "e_gamma": [0.0], "d_alpha": [0.0], "a_beta": [0.0], "al_alpha": [0.0], "o_cell_gamma": [0.0], "o_elatt_gamma": [0.0], "b_beta": [0.0], "c_beta": [0.0], "o_cell_beta": [0.0], "c_gamma": [0.0], "be_beta": [0.0], "ga_alpha": [0.0], "b_gamma": [0.0]}, "o_elatt_beta": {"a_gamma": [0.0], "o_cell_alpha": [0.0], "ga_beta": [0.0], "al_beta": [0.0], "b_alpha": [0.0], "a_alpha": [0.0], "d_beta": [0.0], "ga_gamma": [0.0], "o_elatt_alpha": [0.0], "e_alpha": [0.0], "e_beta": [0.0], "be_alpha": [0.0], "be_gamma": [0.0], "o_elatt_beta": [0.0022589709209650016], "c_alpha": [0.0], "al_gamma": [0.0], "e_gamma": [0.0], "d_alpha": [0.0], "a_beta": [0.0], "al_alpha": [0.0], "o_cell_gamma": [0.0], "o_elatt_gamma": [0.0], "b_beta": [0.0], "c_beta": [0.0], "o_cell_beta": [0.0], "c_gamma": [0.0], "be_beta": [0.0], "ga_alpha": [0.0], "b_gamma": [0.0]}, "c_alpha": {"a_gamma": [0.0], "o_cell_alpha": [0.0], "ga_beta": [0.0], "al_beta": [0.0], "b_alpha": [0.0], "a_alpha": [0.0], "d_beta": [0.0], "ga_gamma": [0.0], "o_elatt_alpha": [0.0], "e_alpha": [0.0], "e_beta": [0.0], "be_alpha": [0.0], "be_gamma": [0.0], "o_elatt_beta": [0.0], "c_alpha": [0.38484400929569434], "al_gamma": [0.0], "e_gamma": [0.0], "d_alpha": [0.0], "a_beta": [0.0], "al_alpha": [0.0], "o_cell_gamma": [0.0], "o_elatt_gamma": [0.0], "b_beta": [0.0], "c_beta": [0.0], "o_cell_beta": [0.0], "c_gamma": [0.0], "be_beta": [0.0], "ga_alpha": [0.0], "b_gamma": [0.0]}, "al_gamma": {"a_gamma": [0.0], "o_cell_alpha": [0.0], "ga_beta": [0.0], "al_beta": [0.0], "b_alpha": [0.0], "a_alpha": [0.0], "d_beta": [0.0], "ga_gamma": [0.0], "o_elatt_alpha": [0.0], "e_alpha": [0.0], "e_beta": [0.0], "be_alpha": [0.0], "be_gamma": [0.0], "o_elatt_beta": [0.0], "c_alpha": [0.0], "al_gamma": [0.0003664998669411501], "e_gamma": [0.0], "d_alpha": [0.0], "a_beta": [0.0], "al_alpha": [0.0], "o_cell_gamma": [0.0], "o_elatt_gamma": [0.0], "b_beta": [0.0], "c_beta": [0.0], "o_cell_beta": [0.0], "c_gamma": [0.0], "be_beta": [0.0], "ga_alpha": [0.0], "b_gamma": [0.0]}, "e_gamma": {"a_gamma": [0.0], "o_cell_alpha": [0.0], "ga_beta": [0.0], "al_beta": [0.0], "b_alpha": [0.0], "a_alpha": [0.0], "d_beta": [0.0], "ga_gamma": [0.0], "o_elatt_alpha": [0.0], "e_alpha": [0.0], "e_beta": [0.0], "be_alpha": [0.0], "be_gamma": [0.0], "o_elatt_beta": [0.0], "c_alpha": [0.0], "al_gamma": [0.0], "e_gamma": [12.89899648977339], "d_alpha": [0.0], "a_beta": [0.0], "al_alpha": [0.0], "o_cell_gamma": [0.0], "o_elatt_gamma": [0.0], "b_beta": [0.0], "c_beta": [0.0], "o_cell_beta": [0.0], "c_gamma": [0.0], "be_beta": [0.0], "ga_alpha": [0.0], "b_gamma": [0.0]}, "d_alpha": {"a_gamma": [0.0], "o_cell_alpha": [0.0], "ga_beta": [0.0], "al_beta": [0.0], "b_alpha": [0.0], "a_alpha": [0.0], "d_beta": [0.0], "ga_gamma": [0.0], "o_elatt_alpha": [0.0], "e_alpha": [0.0], "e_beta": [0.0], "be_alpha": [0.0], "be_gamma": [0.0], "o_elatt_beta": [0.0], "c_alpha": [0.0], "al_gamma": [0.0], "e_gamma": [0.0], "d_alpha": [7.510620012132298], "a_beta": [0.0], "al_alpha": [0.0], "o_cell_gamma": [0.0], "o_elatt_gamma": [0.0], "b_beta": [0.0], "c_beta": [0.0], "o_cell_beta": [0.0], "c_gamma": [0.0], "be_beta": [0.0], "ga_alpha": [0.0], "b_gamma": [0.0]}, "a_beta": {"a_gamma": [0.0], "o_cell_alpha": [0.0], "ga_beta": [0.0], "al_beta": [0.0], "b_alpha": [0.0], "a_alpha": [0.0], "d_beta": [0.0], "ga_gamma": [0.0], "o_elatt_alpha": [0.0], "e_alpha": [0.0], "e_beta": [0.0], "be_alpha": [0.0], "be_gamma": [0.0], "o_elatt_beta": [0.0], "c_alpha": [0.0], "al_gamma": [0.0], "e_gamma": [0.0], "d_alpha": [0.0], "a_beta": [1.0038087854534061], "al_alpha": [0.0], "o_cell_gamma": [0.0], "o_elatt_gamma": [0.0], "b_beta": [0.0], "c_beta": [0.0], "o_cell_beta": [0.0], "c_gamma": [0.0], "be_beta": [0.0], "ga_alpha": [0.0], "b_gamma": [0.0]}, "al_alpha": {"a_gamma": [0.0], "o_cell_alpha": [0.0], "ga_beta": [0.0], "al_beta": [0.0], "b_alpha": [0.0], "a_alpha": [0.0], "d_beta": [0.0], "ga_gamma": [0.0], "o_elatt_alpha": [0.0], "e_alpha": [0.0], "e_beta": [0.0], "be_alpha": [0.0], "be_gamma": [0.0], "o_elatt_beta": [0.0], "c_alpha": [0.0], "al_gamma": [0.0], "e_gamma": [0.0], "d_alpha": [0.0], "a_beta": [0.0], "al_alpha": [0.0003664998669411501], "o_cell_gamma": [0.0], "o_elatt_gamma": [0.0], "b_beta": [0.0], "c_beta": [0.0], "o_cell_beta": [0.0], "c_gamma": [0.0], "be_beta": [0.0], "ga_alpha": [0.0], "b_gamma": [0.0]}, "o_cell_gamma": {"a_gamma": [0.0], "o_cell_alpha": [0.0], "ga_beta": [0.0], "al_beta": [0.0], "b_alpha": [0.0], "a_alpha": [0.0], "d_beta": [0.0], "ga_gamma": [0.0], "o_elatt_alpha": [0.0], "e_alpha": [0.0], "e_beta": [0.0], "be_alpha": [0.0], "be_gamma": [0.0], "o_elatt_beta": [0.0], "c_alpha": [0.0], "al_gamma": [0.0], "e_gamma": [0.0], "d_alpha": [0.0], "a_beta": [0.0], "al_alpha": [0.0], "o_cell_gamma": [6.078268928099585e-05], "o_elatt_gamma": [0.0], "b_beta": [0.0], "c_beta": [0.0], "o_cell_beta": [0.0], "c_gamma": [0.0], "be_beta": [0.0], "ga_alpha": [0.0], "b_gamma": [0.0]}, "o_elatt_gamma": {"a_gamma": [0.0], "o_cell_alpha": [0.0], "ga_beta": [0.0], "al_beta": [0.0], "b_alpha": [0.0], "a_alpha": [0.0], "d_beta": [0.0], "ga_gamma": [0.0], "o_elatt_alpha": [0.0], "e_alpha": [0.0], "e_beta": [0.0], "be_alpha": [0.0], "be_gamma": [0.0], "o_elatt_beta": [0.0], "c_alpha": [0.0], "al_gamma": [0.0], "e_gamma": [0.0], "d_alpha": [0.0], "a_beta": [0.0], "al_alpha": [0.0], "o_cell_gamma": [0.0], "o_elatt_gamma": [0.00010777821030074832], "b_beta": [0.0], "c_beta": [0.0], "o_cell_beta": [0.0], "c_gamma": [0.0], "be_beta": [0.0], "ga_alpha": [0.0], "b_gamma": [0.0]}, "b_beta": {"a_gamma": [0.0], "o_cell_alpha": [0.0], "ga_beta": [0.0], "al_beta": [0.0], "b_alpha": [0.0], "a_alpha": [0.0], "d_beta": [0.0], "ga_gamma": [0.0], "o_elatt_alpha": [0.0], "e_alpha": [0.0], "e_beta": [0.0], "be_alpha": [0.0], "be_gamma": [0.0], "o_elatt_beta": [0.0], "c_alpha": [0.0], "al_gamma": [0.0], "e_gamma": [0.0], "d_alpha": [0.0], "a_beta": [0.0], "al_alpha": [0.0], "o_cell_gamma": [0.0], "o_elatt_gamma": [0.0], "b_beta": [4.140948734398203], "c_beta": [0.0], "o_cell_beta": [0.0], "c_gamma": [0.0], "be_beta": [0.0], "ga_alpha": [0.0], "b_gamma": [0.0]}, "c_beta": {"a_gamma": [0.0], "o_cell_alpha": [0.0], "ga_beta": [0.0], "al_beta": [0.0], "b_alpha": [0.0], "a_alpha": [0.0], "d_beta": [0.0], "ga_gamma": [0.0], "o_elatt_alpha": [0.0], "e_alpha": [0.0], "e_beta": [0.0], "be_alpha": [0.0], "be_gamma": [0.0], "o_elatt_beta": [0.0], "c_alpha": [0.0], "al_gamma": [0.0], "e_gamma": [0.0], "d_alpha": [0.0], "a_beta": [0.0], "al_alpha": [0.0], "o_cell_gamma": [0.0], "o_elatt_gamma": [0.0], "b_beta": [0.0], "c_beta": [0.48535573772769763], "o_cell_beta": [0.0], "c_gamma": [0.0], "be_beta": [0.0], "ga_alpha": [0.0], "b_gamma": [0.0]}, "o_cell_beta": {"a_gamma": [0.0], "o_cell_alpha": [0.0], "ga_beta": [0.0], "al_beta": [0.0], "b_alpha": [0.0], "a_alpha": [0.0], "d_beta": [0.0], "ga_gamma": [0.0], "o_elatt_alpha": [0.0], "e_alpha": [0.0], "e_beta": [0.0], "be_alpha": [0.0], "be_gamma": [0.0], "o_elatt_beta": [0.0], "c_alpha": [0.0], "al_gamma": [0.0], "e_gamma": [0.0], "d_alpha": [0.0], "a_beta": [0.0], "al_alpha": [0.0], "o_cell_gamma": [0.0], "o_elatt_gamma": [0.0], "b_beta": [0.0], "c_beta": [0.0], "o_cell_beta": [5.5531314363213264e-05], "c_gamma": [0.0], "be_beta": [0.0], "ga_alpha": [0.0], "b_gamma": [0.0]}, "c_gamma": {"a_gamma": [0.0], "o_cell_alpha": [0.0], "ga_beta": [0.0], "al_beta": [0.0], "b_alpha": [0.0], "a_alpha": [0.0], "d_beta": [0.0], "ga_gamma": [0.0], "o_elatt_alpha": [0.0], "e_alpha": [0.0], "e_beta": [0.0], "be_alpha": [0.0], "be_gamma": [0.0], "o_elatt_beta": [0.0], "c_alpha": [0.0], "al_gamma": [0.0], "e_gamma": [0.0], "d_alpha": [0.0], "a_beta": [0.0], "al_alpha": [0.0], "o_cell_gamma": [0.0], "o_elatt_gamma": [0.0], "b_beta": [0.0], "c_beta": [0.0], "o_cell_beta": [0.0], "c_gamma": [1.0004384584026411], "be_beta": [0.0], "ga_alpha": [0.0], "b_gamma": [0.0]}, "be_beta": {"a_gamma": [0.0], "o_cell_alpha": [0.0], "ga_beta": [0.0], "al_beta": [0.0], "b_alpha": [0.0], "a_alpha": [0.0], "d_beta": [0.0], "ga_gamma": [0.0], "o_elatt_alpha": [0.0], "e_alpha": [0.0], "e_beta": [0.0], "be_alpha": [0.0], "be_gamma": [0.0], "o_elatt_beta": [0.0], "c_alpha": [0.0], "al_gamma": [0.0], "e_gamma": [0.0], "d_alpha": [0.0], "a_beta": [0.0], "al_alpha": [0.0], "o_cell_gamma": [0.0], "o_elatt_gamma": [0.0], "b_beta": [0.0], "c_beta": [0.0], "o_cell_beta": [0.0], "c_gamma": [0.0], "be_beta": [0.2597237678257036], "ga_alpha": [0.0], "b_gamma": [0.0]}, "ga_alpha": {"a_gamma": [0.0], "o_cell_alpha": [0.0], "ga_beta": [0.0], "al_beta": [0.0], "b_alpha": [0.0], "a_alpha": [0.0], "d_beta": [0.0], "ga_gamma": [0.0], "o_elatt_alpha": [0.0], "e_alpha": [0.0], "e_beta": [0.0], "be_alpha": [0.0], "be_gamma": [0.0], "o_elatt_beta": [0.0], "c_alpha": [0.0], "al_gamma": [0.0], "e_gamma": [0.0], "d_alpha": [0.0], "a_beta": [0.0], "al_alpha": [0.0], "o_cell_gamma": [0.0], "o_elatt_gamma": [0.0], "b_beta": [0.0], "c_beta": [0.0], "o_cell_beta": [0.0], "c_gamma": [0.0], "be_beta": [0.0], "ga_alpha": [0.0003664998669411501], "b_gamma": [0.0]}, "b_gamma": {"a_gamma": [0.0], "o_cell_alpha": [0.0], "ga_beta": [0.0], "al_beta": [0.0], "b_alpha": [0.0], "a_alpha": [0.0], "d_beta": [0.0], "ga_gamma": [0.0], "o_elatt_alpha": [0.0], "e_alpha": [0.0], "e_beta": [0.0], "be_alpha": [0.0], "be_gamma": [0.0], "o_elatt_beta": [0.0], "c_alpha": [0.0], "al_gamma": [0.0], "e_gamma": [0.0], "d_alpha": [0.0], "a_beta": [0.0], "al_alpha": [0.0], "o_cell_gamma": [0.0], "o_elatt_gamma": [0.0], "b_beta": [0.0], "c_beta": [0.0], "o_cell_beta": [0.0], "c_gamma": [0.0], "be_beta": [0.0], "ga_alpha": [0.0], "b_gamma": [0.9329517164964277]}}], "best_arm_predictions": null, "generator_run_type": null, "index": 0, "fit_time": 17.392631148919463, "gen_time": 40.336069379001856, "model_key": "BoTorch", "model_kwargs": {"surrogate_spec": null, "surrogate_specs": null, "surrogate": null, "acquisition_class": null, "acquisition_options": null, "botorch_acqf_class": null, "refit_on_cv": false, "warm_start_refit": true}, "bridge_kwargs": {"transform_configs": {"Derelativize": {"use_raw_status_quo": false}, "Winsorize": {"derelativize_with_raw_status_quo": false}}, "torch_dtype": null, "torch_device": null, "status_quo_name": null, "status_quo_features": null, "optimization_config": null, "expand_model_space": true, "fit_out_of_design": false, "fit_abandoned": false, "fit_tracking_metrics": true, "fit_on_init": true, "default_model_gen_options": null, "transforms": [{"__type": "Type[Transform]", "index_in_registry": 16, "transform_type": "<class 'ax.modelbridge.transforms.winsorize.Winsorize'>"}, {"__type": "Type[Transform]", "index_in_registry": 29, "transform_type": "<class 'ax.modelbridge.transforms.fill_missing_parameters.FillMissingParameters'>"}, {"__type": "Type[Transform]", "index_in_registry": 9, "transform_type": "<class 'ax.modelbridge.transforms.remove_fixed.RemoveFixed'>"}, {"__type": "Type[Transform]", "index_in_registry": 7, "transform_type": "<class 'ax.modelbridge.transforms.choice_encode.OrderedChoiceToIntegerRange'>"}, {"__type": "Type[Transform]", "index_in_registry": 6, "transform_type": "<class 'ax.modelbridge.transforms.one_hot.OneHot'>"}, {"__type": "Type[Transform]", "index_in_registry": 30, "transform_type": "<class 'ax.modelbridge.transforms.int_to_float.LogIntToFloat'>"}, {"__type": "Type[Transform]", "index_in_registry": 5, "transform_type": "<class 'ax.modelbridge.transforms.log.Log'>"}, {"__type": "Type[Transform]", "index_in_registry": 20, "transform_type": "<class 'ax.modelbridge.transforms.logit.Logit'>"}, {"__type": "Type[Transform]", "index_in_registry": 4, "transform_type": "<class 'ax.modelbridge.transforms.ivw.IVW'>"}, {"__type": "Type[Transform]", "index_in_registry": 1, "transform_type": "<class 'ax.modelbridge.transforms.derelativize.Derelativize'>"}, {"__type": "Type[Transform]", "index_in_registry": 11, "transform_type": "<class 'ax.modelbridge.transforms.standardize_y.StandardizeY'>"}]}, "gen_metadata": {"expected_acquisition_value": -55.030034888702055, "objective_thresholds": [{"__type": "ObjectiveThreshold", "metric": {"name": "o_cell_alpha", "lower_is_better": true, "properties": {}, "__type": "Metric"}, "op": {"__type": "ComparisonOp", "name": "LEQ"}, "bound": 0.020000000000000004, "relative": false}, {"__type": "ObjectiveThreshold", "metric": {"name": "o_cell_beta", "lower_is_better": true, "properties": {}, "__type": "Metric"}, "op": {"__type": "ComparisonOp", "name": "LEQ"}, "bound": 0.02000000000000001, "relative": false}, {"__type": "ObjectiveThreshold", "metric": {"name": "o_cell_gamma", "lower_is_better": true, "properties": {}, "__type": "Metric"}, "op": {"__type": "ComparisonOp", "name": "LEQ"}, "bound": 0.02, "relative": false}, {"__type": "ObjectiveThreshold", "metric": {"name": "o_elatt_alpha", "lower_is_better": true, "properties": {}, "__type": "Metric"}, "op": {"__type": "ComparisonOp", "name": "LEQ"}, "bound": 0.020000000000000004, "relative": false}, {"__type": "ObjectiveThreshold", "metric": {"name": "o_elatt_beta", "lower_is_better": true, "properties": {}, "__type": "Metric"}, "op": {"__type": "ComparisonOp", "name": "LEQ"}, "bound": 0.020000000000000004, "relative": false}, {"__type": "ObjectiveThreshold", "metric": {"name": "o_elatt_gamma", "lower_is_better": true, "properties": {}, "__type": "Metric"}, "op": {"__type": "ComparisonOp", "name": "LEQ"}, "bound": 0.020000000000000004, "relative": false}], "objective_weights": {"__type": "Tensor", "value": [0.0, 0.0, 0.0, 0.0, 0.0, 0.0, 0.0, 0.0, 0.0, 0.0, 0.0, 0.0, 0.0, 0.0, 0.0, 0.0, 0.0, 0.0, 0.0, 0.0, 0.0, 0.0, 0.0, -1.0, -1.0, -1.0, -1.0, -1.0, -1.0], "dtype": {"__type": "torch_dtype", "value": "torch.float64"}, "device": {"__type": "torch_device", "value": "cpu"}}, "metric_to_model_config_name": {"a_alpha": "default", "a_beta": "default", "a_gamma": "default", "al_alpha": "default", "al_beta": "default", "al_gamma": "default", "b_alpha": "default", "b_beta": "default", "b_gamma": "default", "be_alpha": "default", "be_beta": "default", "be_gamma": "default", "c_alpha": "default", "c_beta": "default", "c_gamma": "default", "d_alpha": "default", "d_beta": "default", "e_alpha": "default", "e_beta": "default", "e_gamma": "default", "ga_alpha": "default", "ga_beta": "default", "ga_gamma": "default", "o_cell_alpha": "default", "o_cell_beta": "default", "o_cell_gamma": "default", "o_elatt_alpha": "default", "o_elatt_beta": "default", "o_elatt_gamma": "default"}, "model_fit_quality": 0.0062473668431966, "model_std_quality": Infinity, "model_fit_generalization": -0.040949188543492276, "model_std_generalization": Infinity}, "model_state_after_gen": {}, "generation_step_index": 1, "candidate_metadata_by_arm_signature": null, "generation_node_name": "GenerationStep_1"}, "runner": null, "num_arms_created": 1, "generation_step_index": 1, "properties": {}}, "30": {"__type": "Trial", "index": 30, "trial_type": null, "ttl_seconds": null, "status": {"__type": "TrialStatus", "name": "COMPLETED"}, "time_created": {"__type": "datetime", "value": "2025-08-22 02:50:01.849980"}, "time_completed": {"__type": "datetime", "value": "2025-08-22 02:54:55.095875"}, "time_staged": null, "time_run_started": {"__type": "datetime", "value": "2025-08-22 02:50:01.850283"}, "abandoned_reason": null, "failed_reason": null, "run_metadata": {}, "stop_metadata": {}, "generator_run": {"__type": "GeneratorRun", "arms": [{"__type": "Arm", "parameters": {"sig_N": 0.33137154034525373, "sig_CA": 0.37945631869758834, "sig_HA": 0.22427931479930086, "sig_C": 0.3286737375090894, "sig_O": 0.2825761654366897, "eps_N": 1.06692, "eps_CA": 0.313487096469356, "eps_HA": 0.1533762378211572, "eps_C": 0.14644, "eps_O": 0.9948482644651296, "sig_H": 0.0, "eps_H": 0.0}, "name": "30_0"}], "weights": [1.0], "optimization_config": null, "search_space": null, "time_created": {"__type": "datetime", "value": "2025-08-22 02:50:01.514062"}, "model_predictions": [{"a_gamma": [-0.24359243133807684], "o_cell_alpha": [0.030378071465134007], "ga_beta": [0.0], "al_beta": [0.0], "b_alpha": [2.731056954754685], "a_alpha": [-1.9362040256271214], "d_beta": [1.1862360355124124], "ga_gamma": [0.01572698756267915], "o_elatt_alpha": [0.029347682516623223], "e_alpha": [-293.4097820877713], "e_beta": [-291.6987846989792], "be_alpha": [-0.2659215139227523], "be_gamma": [0.0], "o_elatt_beta": [0.017156635438373195], "c_alpha": [-2.915131999344681], "al_gamma": [0.0], "e_gamma": [-286.40112532357335], "d_alpha": [-1.8341763294688973], "a_beta": [1.9837622251199252], "al_alpha": [0.0], "o_cell_gamma": [0.018088239233915872], "o_elatt_gamma": [0.03349669071396555], "b_beta": [1.464893256487379], "c_beta": [-8.644916865460154], "o_cell_beta": [0.03858262346600476], "c_gamma": [-0.13122441487002856], "be_beta": [1.977225519178205], "ga_alpha": [0.0], "b_gamma": [-0.4699606953494113]}, {"a_gamma": {"a_gamma": [0.7199444835580212], "o_cell_alpha": [0.0], "ga_beta": [0.0], "al_beta": [0.0], "b_alpha": [0.0], "a_alpha": [0.0], "d_beta": [0.0], "ga_gamma": [0.0], "o_elatt_alpha": [0.0], "e_alpha": [0.0], "e_beta": [0.0], "be_alpha": [0.0], "be_gamma": [0.0], "o_elatt_beta": [0.0], "c_alpha": [0.0], "al_gamma": [0.0], "e_gamma": [0.0], "d_alpha": [0.0], "a_beta": [0.0], "al_alpha": [0.0], "o_cell_gamma": [0.0], "o_elatt_gamma": [0.0], "b_beta": [0.0], "c_beta": [0.0], "o_cell_beta": [0.0], "c_gamma": [0.0], "be_beta": [0.0], "ga_alpha": [0.0], "b_gamma": [0.0]}, "o_cell_alpha": {"a_gamma": [0.0], "o_cell_alpha": [0.00013815068948855032], "ga_beta": [0.0], "al_beta": [0.0], "b_alpha": [0.0], "a_alpha": [0.0], "d_beta": [0.0], "ga_gamma": [0.0], "o_elatt_alpha": [0.0], "e_alpha": [0.0], "e_beta": [0.0], "be_alpha": [0.0], "be_gamma": [0.0], "o_elatt_beta": [0.0], "c_alpha": [0.0], "al_gamma": [0.0], "e_gamma": [0.0], "d_alpha": [0.0], "a_beta": [0.0], "al_alpha": [0.0], "o_cell_gamma": [0.0], "o_elatt_gamma": [0.0], "b_beta": [0.0], "c_beta": [0.0], "o_cell_beta": [0.0], "c_gamma": [0.0], "be_beta": [0.0], "ga_alpha": [0.0], "b_gamma": [0.0]}, "ga_beta": {"a_gamma": [0.0], "o_cell_alpha": [0.0], "ga_beta": [4.001747305348857e-05], "al_beta": [0.0], "b_alpha": [0.0], "a_alpha": [0.0], "d_beta": [0.0], "ga_gamma": [0.0], "o_elatt_alpha": [0.0], "e_alpha": [0.0], "e_beta": [0.0], "be_alpha": [0.0], "be_gamma": [0.0], "o_elatt_beta": [0.0], "c_alpha": [0.0], "al_gamma": [0.0], "e_gamma": [0.0], "d_alpha": [0.0], "a_beta": [0.0], "al_alpha": [0.0], "o_cell_gamma": [0.0], "o_elatt_gamma": [0.0], "b_beta": [0.0], "c_beta": [0.0], "o_cell_beta": [0.0], "c_gamma": [0.0], "be_beta": [0.0], "ga_alpha": [0.0], "b_gamma": [0.0]}, "al_beta": {"a_gamma": [0.0], "o_cell_alpha": [0.0], "ga_beta": [0.0], "al_beta": [4.001747305348857e-05], "b_alpha": [0.0], "a_alpha": [0.0], "d_beta": [0.0], "ga_gamma": [0.0], "o_elatt_alpha": [0.0], "e_alpha": [0.0], "e_beta": [0.0], "be_alpha": [0.0], "be_gamma": [0.0], "o_elatt_beta": [0.0], "c_alpha": [0.0], "al_gamma": [0.0], "e_gamma": [0.0], "d_alpha": [0.0], "a_beta": [0.0], "al_alpha": [0.0], "o_cell_gamma": [0.0], "o_elatt_gamma": [0.0], "b_beta": [0.0], "c_beta": [0.0], "o_cell_beta": [0.0], "c_gamma": [0.0], "be_beta": [0.0], "ga_alpha": [0.0], "b_gamma": [0.0]}, "b_alpha": {"a_gamma": [0.0], "o_cell_alpha": [0.0], "ga_beta": [0.0], "al_beta": [0.0], "b_alpha": [3.992365017219282], "a_alpha": [0.0], "d_beta": [0.0], "ga_gamma": [0.0], "o_elatt_alpha": [0.0], "e_alpha": [0.0], "e_beta": [0.0], "be_alpha": [0.0], "be_gamma": [0.0], "o_elatt_beta": [0.0], "c_alpha": [0.0], "al_gamma": [0.0], "e_gamma": [0.0], "d_alpha": [0.0], "a_beta": [0.0], "al_alpha": [0.0], "o_cell_gamma": [0.0], "o_elatt_gamma": [0.0], "b_beta": [0.0], "c_beta": [0.0], "o_cell_beta": [0.0], "c_gamma": [0.0], "be_beta": [0.0], "ga_alpha": [0.0], "b_gamma": [0.0]}, "a_alpha": {"a_gamma": [0.0], "o_cell_alpha": [0.0], "ga_beta": [0.0], "al_beta": [0.0], "b_alpha": [0.0], "a_alpha": [0.2602488132550726], "d_beta": [0.0], "ga_gamma": [0.0], "o_elatt_alpha": [0.0], "e_alpha": [0.0], "e_beta": [0.0], "be_alpha": [0.0], "be_gamma": [0.0], "o_elatt_beta": [0.0], "c_alpha": [0.0], "al_gamma": [0.0], "e_gamma": [0.0], "d_alpha": [0.0], "a_beta": [0.0], "al_alpha": [0.0], "o_cell_gamma": [0.0], "o_elatt_gamma": [0.0], "b_beta": [0.0], "c_beta": [0.0], "o_cell_beta": [0.0], "c_gamma": [0.0], "be_beta": [0.0], "ga_alpha": [0.0], "b_gamma": [0.0]}, "d_beta": {"a_gamma": [0.0], "o_cell_alpha": [0.0], "ga_beta": [0.0], "al_beta": [0.0], "b_alpha": [0.0], "a_alpha": [0.0], "d_beta": [5.271783156458353], "ga_gamma": [0.0], "o_elatt_alpha": [0.0], "e_alpha": [0.0], "e_beta": [0.0], "be_alpha": [0.0], "be_gamma": [0.0], "o_elatt_beta": [0.0], "c_alpha": [0.0], "al_gamma": [0.0], "e_gamma": [0.0], "d_alpha": [0.0], "a_beta": [0.0], "al_alpha": [0.0], "o_cell_gamma": [0.0], "o_elatt_gamma": [0.0], "b_beta": [0.0], "c_beta": [0.0], "o_cell_beta": [0.0], "c_gamma": [0.0], "be_beta": [0.0], "ga_alpha": [0.0], "b_gamma": [0.0]}, "ga_gamma": {"a_gamma": [0.0], "o_cell_alpha": [0.0], "ga_beta": [0.0], "al_beta": [0.0], "b_alpha": [0.0], "a_alpha": [0.0], "d_beta": [0.0], "ga_gamma": [0.02514788856767963], "o_elatt_alpha": [0.0], "e_alpha": [0.0], "e_beta": [0.0], "be_alpha": [0.0], "be_gamma": [0.0], "o_elatt_beta": [0.0], "c_alpha": [0.0], "al_gamma": [0.0], "e_gamma": [0.0], "d_alpha": [0.0], "a_beta": [0.0], "al_alpha": [0.0], "o_cell_gamma": [0.0], "o_elatt_gamma": [0.0], "b_beta": [0.0], "c_beta": [0.0], "o_cell_beta": [0.0], "c_gamma": [0.0], "be_beta": [0.0], "ga_alpha": [0.0], "b_gamma": [0.0]}, "o_elatt_alpha": {"a_gamma": [0.0], "o_cell_alpha": [0.0], "ga_beta": [0.0], "al_beta": [0.0], "b_alpha": [0.0], "a_alpha": [0.0], "d_beta": [0.0], "ga_gamma": [0.0], "o_elatt_alpha": [0.0013799401969793131], "e_alpha": [0.0], "e_beta": [0.0], "be_alpha": [0.0], "be_gamma": [0.0], "o_elatt_beta": [0.0], "c_alpha": [0.0], "al_gamma": [0.0], "e_gamma": [0.0], "d_alpha": [0.0], "a_beta": [0.0], "al_alpha": [0.0], "o_cell_gamma": [0.0], "o_elatt_gamma": [0.0], "b_beta": [0.0], "c_beta": [0.0], "o_cell_beta": [0.0], "c_gamma": [0.0], "be_beta": [0.0], "ga_alpha": [0.0], "b_gamma": [0.0]}, "e_alpha": {"a_gamma": [0.0], "o_cell_alpha": [0.0], "ga_beta": [0.0], "al_beta": [0.0], "b_alpha": [0.0], "a_alpha": [0.0], "d_beta": [0.0], "ga_gamma": [0.0], "o_elatt_alpha": [0.0], "e_alpha": [7.958109997084711], "e_beta": [0.0], "be_alpha": [0.0], "be_gamma": [0.0], "o_elatt_beta": [0.0], "c_alpha": [0.0], "al_gamma": [0.0], "e_gamma": [0.0], "d_alpha": [0.0], "a_beta": [0.0], "al_alpha": [0.0], "o_cell_gamma": [0.0], "o_elatt_gamma": [0.0], "b_beta": [0.0], "c_beta": [0.0], "o_cell_beta": [0.0], "c_gamma": [0.0], "be_beta": [0.0], "ga_alpha": [0.0], "b_gamma": [0.0]}, "e_beta": {"a_gamma": [0.0], "o_cell_alpha": [0.0], "ga_beta": [0.0], "al_beta": [0.0], "b_alpha": [0.0], "a_alpha": [0.0], "d_beta": [0.0], "ga_gamma": [0.0], "o_elatt_alpha": [0.0], "e_alpha": [0.0], "e_beta": [10.351353369155717], "be_alpha": [0.0], "be_gamma": [0.0], "o_elatt_beta": [0.0], "c_alpha": [0.0], "al_gamma": [0.0], "e_gamma": [0.0], "d_alpha": [0.0], "a_beta": [0.0], "al_alpha": [0.0], "o_cell_gamma": [0.0], "o_elatt_gamma": [0.0], "b_beta": [0.0], "c_beta": [0.0], "o_cell_beta": [0.0], "c_gamma": [0.0], "be_beta": [0.0], "ga_alpha": [0.0], "b_gamma": [0.0]}, "be_alpha": {"a_gamma": [0.0], "o_cell_alpha": [0.0], "ga_beta": [0.0], "al_beta": [0.0], "b_alpha": [0.0], "a_alpha": [0.0], "d_beta": [0.0], "ga_gamma": [0.0], "o_elatt_alpha": [0.0], "e_alpha": [0.0], "e_beta": [0.0], "be_alpha": [0.3161626932262988], "be_gamma": [0.0], "o_elatt_beta": [0.0], "c_alpha": [0.0], "al_gamma": [0.0], "e_gamma": [0.0], "d_alpha": [0.0], "a_beta": [0.0], "al_alpha": [0.0], "o_cell_gamma": [0.0], "o_elatt_gamma": [0.0], "b_beta": [0.0], "c_beta": [0.0], "o_cell_beta": [0.0], "c_gamma": [0.0], "be_beta": [0.0], "ga_alpha": [0.0], "b_gamma": [0.0]}, "be_gamma": {"a_gamma": [0.0], "o_cell_alpha": [0.0], "ga_beta": [0.0], "al_beta": [0.0], "b_alpha": [0.0], "a_alpha": [0.0], "d_beta": [0.0], "ga_gamma": [0.0], "o_elatt_alpha": [0.0], "e_alpha": [0.0], "e_beta": [0.0], "be_alpha": [0.0], "be_gamma": [4.001747305348857e-05], "o_elatt_beta": [0.0], "c_alpha": [0.0], "al_gamma": [0.0], "e_gamma": [0.0], "d_alpha": [0.0], "a_beta": [0.0], "al_alpha": [0.0], "o_cell_gamma": [0.0], "o_elatt_gamma": [0.0], "b_beta": [0.0], "c_beta": [0.0], "o_cell_beta": [0.0], "c_gamma": [0.0], "be_beta": [0.0], "ga_alpha": [0.0], "b_gamma": [0.0]}, "o_elatt_beta": {"a_gamma": [0.0], "o_cell_alpha": [0.0], "ga_beta": [0.0], "al_beta": [0.0], "b_alpha": [0.0], "a_alpha": [0.0], "d_beta": [0.0], "ga_gamma": [0.0], "o_elatt_alpha": [0.0], "e_alpha": [0.0], "e_beta": [0.0], "be_alpha": [0.0], "be_gamma": [0.0], "o_elatt_beta": [0.00036132206232275516], "c_alpha": [0.0], "al_gamma": [0.0], "e_gamma": [0.0], "d_alpha": [0.0], "a_beta": [0.0], "al_alpha": [0.0], "o_cell_gamma": [0.0], "o_elatt_gamma": [0.0], "b_beta": [0.0], "c_beta": [0.0], "o_cell_beta": [0.0], "c_gamma": [0.0], "be_beta": [0.0], "ga_alpha": [0.0], "b_gamma": [0.0]}, "c_alpha": {"a_gamma": [0.0], "o_cell_alpha": [0.0], "ga_beta": [0.0], "al_beta": [0.0], "b_alpha": [0.0], "a_alpha": [0.0], "d_beta": [0.0], "ga_gamma": [0.0], "o_elatt_alpha": [0.0], "e_alpha": [0.0], "e_beta": [0.0], "be_alpha": [0.0], "be_gamma": [0.0], "o_elatt_beta": [0.0], "c_alpha": [0.30301747827558284], "al_gamma": [0.0], "e_gamma": [0.0], "d_alpha": [0.0], "a_beta": [0.0], "al_alpha": [0.0], "o_cell_gamma": [0.0], "o_elatt_gamma": [0.0], "b_beta": [0.0], "c_beta": [0.0], "o_cell_beta": [0.0], "c_gamma": [0.0], "be_beta": [0.0], "ga_alpha": [0.0], "b_gamma": [0.0]}, "al_gamma": {"a_gamma": [0.0], "o_cell_alpha": [0.0], "ga_beta": [0.0], "al_beta": [0.0], "b_alpha": [0.0], "a_alpha": [0.0], "d_beta": [0.0], "ga_gamma": [0.0], "o_elatt_alpha": [0.0], "e_alpha": [0.0], "e_beta": [0.0], "be_alpha": [0.0], "be_gamma": [0.0], "o_elatt_beta": [0.0], "c_alpha": [0.0], "al_gamma": [4.001747305348857e-05], "e_gamma": [0.0], "d_alpha": [0.0], "a_beta": [0.0], "al_alpha": [0.0], "o_cell_gamma": [0.0], "o_elatt_gamma": [0.0], "b_beta": [0.0], "c_beta": [0.0], "o_cell_beta": [0.0], "c_gamma": [0.0], "be_beta": [0.0], "ga_alpha": [0.0], "b_gamma": [0.0]}, "e_gamma": {"a_gamma": [0.0], "o_cell_alpha": [0.0], "ga_beta": [0.0], "al_beta": [0.0], "b_alpha": [0.0], "a_alpha": [0.0], "d_beta": [0.0], "ga_gamma": [0.0], "o_elatt_alpha": [0.0], "e_alpha": [0.0], "e_beta": [0.0], "be_alpha": [0.0], "be_gamma": [0.0], "o_elatt_beta": [0.0], "c_alpha": [0.0], "al_gamma": [0.0], "e_gamma": [11.83827391712626], "d_alpha": [0.0], "a_beta": [0.0], "al_alpha": [0.0], "o_cell_gamma": [0.0], "o_elatt_gamma": [0.0], "b_beta": [0.0], "c_beta": [0.0], "o_cell_beta": [0.0], "c_gamma": [0.0], "be_beta": [0.0], "ga_alpha": [0.0], "b_gamma": [0.0]}, "d_alpha": {"a_gamma": [0.0], "o_cell_alpha": [0.0], "ga_beta": [0.0], "al_beta": [0.0], "b_alpha": [0.0], "a_alpha": [0.0], "d_beta": [0.0], "ga_gamma": [0.0], "o_elatt_alpha": [0.0], "e_alpha": [0.0], "e_beta": [0.0], "be_alpha": [0.0], "be_gamma": [0.0], "o_elatt_beta": [0.0], "c_alpha": [0.0], "al_gamma": [0.0], "e_gamma": [0.0], "d_alpha": [11.909880950900384], "a_beta": [0.0], "al_alpha": [0.0], "o_cell_gamma": [0.0], "o_elatt_gamma": [0.0], "b_beta": [0.0], "c_beta": [0.0], "o_cell_beta": [0.0], "c_gamma": [0.0], "be_beta": [0.0], "ga_alpha": [0.0], "b_gamma": [0.0]}, "a_beta": {"a_gamma": [0.0], "o_cell_alpha": [0.0], "ga_beta": [0.0], "al_beta": [0.0], "b_alpha": [0.0], "a_alpha": [0.0], "d_beta": [0.0], "ga_gamma": [0.0], "o_elatt_alpha": [0.0], "e_alpha": [0.0], "e_beta": [0.0], "be_alpha": [0.0], "be_gamma": [0.0], "o_elatt_beta": [0.0], "c_alpha": [0.0], "al_gamma": [0.0], "e_gamma": [0.0], "d_alpha": [0.0], "a_beta": [0.6341881485900356], "al_alpha": [0.0], "o_cell_gamma": [0.0], "o_elatt_gamma": [0.0], "b_beta": [0.0], "c_beta": [0.0], "o_cell_beta": [0.0], "c_gamma": [0.0], "be_beta": [0.0], "ga_alpha": [0.0], "b_gamma": [0.0]}, "al_alpha": {"a_gamma": [0.0], "o_cell_alpha": [0.0], "ga_beta": [0.0], "al_beta": [0.0], "b_alpha": [0.0], "a_alpha": [0.0], "d_beta": [0.0], "ga_gamma": [0.0], "o_elatt_alpha": [0.0], "e_alpha": [0.0], "e_beta": [0.0], "be_alpha": [0.0], "be_gamma": [0.0], "o_elatt_beta": [0.0], "c_alpha": [0.0], "al_gamma": [0.0], "e_gamma": [0.0], "d_alpha": [0.0], "a_beta": [0.0], "al_alpha": [4.001747305348857e-05], "o_cell_gamma": [0.0], "o_elatt_gamma": [0.0], "b_beta": [0.0], "c_beta": [0.0], "o_cell_beta": [0.0], "c_gamma": [0.0], "be_beta": [0.0], "ga_alpha": [0.0], "b_gamma": [0.0]}, "o_cell_gamma": {"a_gamma": [0.0], "o_cell_alpha": [0.0], "ga_beta": [0.0], "al_beta": [0.0], "b_alpha": [0.0], "a_alpha": [0.0], "d_beta": [0.0], "ga_gamma": [0.0], "o_elatt_alpha": [0.0], "e_alpha": [0.0], "e_beta": [0.0], "be_alpha": [0.0], "be_gamma": [0.0], "o_elatt_beta": [0.0], "c_alpha": [0.0], "al_gamma": [0.0], "e_gamma": [0.0], "d_alpha": [0.0], "a_beta": [0.0], "al_alpha": [0.0], "o_cell_gamma": [8.820865959054198e-05], "o_elatt_gamma": [0.0], "b_beta": [0.0], "c_beta": [0.0], "o_cell_beta": [0.0], "c_gamma": [0.0], "be_beta": [0.0], "ga_alpha": [0.0], "b_gamma": [0.0]}, "o_elatt_gamma": {"a_gamma": [0.0], "o_cell_alpha": [0.0], "ga_beta": [0.0], "al_beta": [0.0], "b_alpha": [0.0], "a_alpha": [0.0], "d_beta": [0.0], "ga_gamma": [0.0], "o_elatt_alpha": [0.0], "e_alpha": [0.0], "e_beta": [0.0], "be_alpha": [0.0], "be_gamma": [0.0], "o_elatt_beta": [0.0], "c_alpha": [0.0], "al_gamma": [0.0], "e_gamma": [0.0], "d_alpha": [0.0], "a_beta": [0.0], "al_alpha": [0.0], "o_cell_gamma": [0.0], "o_elatt_gamma": [0.0020715839302037566], "b_beta": [0.0], "c_beta": [0.0], "o_cell_beta": [0.0], "c_gamma": [0.0], "be_beta": [0.0], "ga_alpha": [0.0], "b_gamma": [0.0]}, "b_beta": {"a_gamma": [0.0], "o_cell_alpha": [0.0], "ga_beta": [0.0], "al_beta": [0.0], "b_alpha": [0.0], "a_alpha": [0.0], "d_beta": [0.0], "ga_gamma": [0.0], "o_elatt_alpha": [0.0], "e_alpha": [0.0], "e_beta": [0.0], "be_alpha": [0.0], "be_gamma": [0.0], "o_elatt_beta": [0.0], "c_alpha": [0.0], "al_gamma": [0.0], "e_gamma": [0.0], "d_alpha": [0.0], "a_beta": [0.0], "al_alpha": [0.0], "o_cell_gamma": [0.0], "o_elatt_gamma": [0.0], "b_beta": [3.8693930682547135], "c_beta": [0.0], "o_cell_beta": [0.0], "c_gamma": [0.0], "be_beta": [0.0], "ga_alpha": [0.0], "b_gamma": [0.0]}, "c_beta": {"a_gamma": [0.0], "o_cell_alpha": [0.0], "ga_beta": [0.0], "al_beta": [0.0], "b_alpha": [0.0], "a_alpha": [0.0], "d_beta": [0.0], "ga_gamma": [0.0], "o_elatt_alpha": [0.0], "e_alpha": [0.0], "e_beta": [0.0], "be_alpha": [0.0], "be_gamma": [0.0], "o_elatt_beta": [0.0], "c_alpha": [0.0], "al_gamma": [0.0], "e_gamma": [0.0], "d_alpha": [0.0], "a_beta": [0.0], "al_alpha": [0.0], "o_cell_gamma": [0.0], "o_elatt_gamma": [0.0], "b_beta": [0.0], "c_beta": [0.32168224356701514], "o_cell_beta": [0.0], "c_gamma": [0.0], "be_beta": [0.0], "ga_alpha": [0.0], "b_gamma": [0.0]}, "o_cell_beta": {"a_gamma": [0.0], "o_cell_alpha": [0.0], "ga_beta": [0.0], "al_beta": [0.0], "b_alpha": [0.0], "a_alpha": [0.0], "d_beta": [0.0], "ga_gamma": [0.0], "o_elatt_alpha": [0.0], "e_alpha": [0.0], "e_beta": [0.0], "be_alpha": [0.0], "be_gamma": [0.0], "o_elatt_beta": [0.0], "c_alpha": [0.0], "al_gamma": [0.0], "e_gamma": [0.0], "d_alpha": [0.0], "a_beta": [0.0], "al_alpha": [0.0], "o_cell_gamma": [0.0], "o_elatt_gamma": [0.0], "b_beta": [0.0], "c_beta": [0.0], "o_cell_beta": [6.562507483950196e-05], "c_gamma": [0.0], "be_beta": [0.0], "ga_alpha": [0.0], "b_gamma": [0.0]}, "c_gamma": {"a_gamma": [0.0], "o_cell_alpha": [0.0], "ga_beta": [0.0], "al_beta": [0.0], "b_alpha": [0.0], "a_alpha": [0.0], "d_beta": [0.0], "ga_gamma": [0.0], "o_elatt_alpha": [0.0], "e_alpha": [0.0], "e_beta": [0.0], "be_alpha": [0.0], "be_gamma": [0.0], "o_elatt_beta": [0.0], "c_alpha": [0.0], "al_gamma": [0.0], "e_gamma": [0.0], "d_alpha": [0.0], "a_beta": [0.0], "al_alpha": [0.0], "o_cell_gamma": [0.0], "o_elatt_gamma": [0.0], "b_beta": [0.0], "c_beta": [0.0], "o_cell_beta": [0.0], "c_gamma": [0.9241024503926044], "be_beta": [0.0], "ga_alpha": [0.0], "b_gamma": [0.0]}, "be_beta": {"a_gamma": [0.0], "o_cell_alpha": [0.0], "ga_beta": [0.0], "al_beta": [0.0], "b_alpha": [0.0], "a_alpha": [0.0], "d_beta": [0.0], "ga_gamma": [0.0], "o_elatt_alpha": [0.0], "e_alpha": [0.0], "e_beta": [0.0], "be_alpha": [0.0], "be_gamma": [0.0], "o_elatt_beta": [0.0], "c_alpha": [0.0], "al_gamma": [0.0], "e_gamma": [0.0], "d_alpha": [0.0], "a_beta": [0.0], "al_alpha": [0.0], "o_cell_gamma": [0.0], "o_elatt_gamma": [0.0], "b_beta": [0.0], "c_beta": [0.0], "o_cell_beta": [0.0], "c_gamma": [0.0], "be_beta": [0.48448769558697646], "ga_alpha": [0.0], "b_gamma": [0.0]}, "ga_alpha": {"a_gamma": [0.0], "o_cell_alpha": [0.0], "ga_beta": [0.0], "al_beta": [0.0], "b_alpha": [0.0], "a_alpha": [0.0], "d_beta": [0.0], "ga_gamma": [0.0], "o_elatt_alpha": [0.0], "e_alpha": [0.0], "e_beta": [0.0], "be_alpha": [0.0], "be_gamma": [0.0], "o_elatt_beta": [0.0], "c_alpha": [0.0], "al_gamma": [0.0], "e_gamma": [0.0], "d_alpha": [0.0], "a_beta": [0.0], "al_alpha": [0.0], "o_cell_gamma": [0.0], "o_elatt_gamma": [0.0], "b_beta": [0.0], "c_beta": [0.0], "o_cell_beta": [0.0], "c_gamma": [0.0], "be_beta": [0.0], "ga_alpha": [4.001747305348857e-05], "b_gamma": [0.0]}, "b_gamma": {"a_gamma": [0.0], "o_cell_alpha": [0.0], "ga_beta": [0.0], "al_beta": [0.0], "b_alpha": [0.0], "a_alpha": [0.0], "d_beta": [0.0], "ga_gamma": [0.0], "o_elatt_alpha": [0.0], "e_alpha": [0.0], "e_beta": [0.0], "be_alpha": [0.0], "be_gamma": [0.0], "o_elatt_beta": [0.0], "c_alpha": [0.0], "al_gamma": [0.0], "e_gamma": [0.0], "d_alpha": [0.0], "a_beta": [0.0], "al_alpha": [0.0], "o_cell_gamma": [0.0], "o_elatt_gamma": [0.0], "b_beta": [0.0], "c_beta": [0.0], "o_cell_beta": [0.0], "c_gamma": [0.0], "be_beta": [0.0], "ga_alpha": [0.0], "b_gamma": [0.7797802794483216]}}], "best_arm_predictions": null, "generator_run_type": null, "index": 0, "fit_time": 60.34513761708513, "gen_time": 67.68562678003218, "model_key": "BoTorch", "model_kwargs": {"surrogate_spec": null, "surrogate_specs": null, "surrogate": null, "acquisition_class": null, "acquisition_options": null, "botorch_acqf_class": null, "refit_on_cv": false, "warm_start_refit": true}, "bridge_kwargs": {"transform_configs": {"Derelativize": {"use_raw_status_quo": false}, "Winsorize": {"derelativize_with_raw_status_quo": false}}, "torch_dtype": null, "torch_device": null, "status_quo_name": null, "status_quo_features": null, "optimization_config": null, "expand_model_space": true, "fit_out_of_design": false, "fit_abandoned": false, "fit_tracking_metrics": true, "fit_on_init": true, "default_model_gen_options": null, "transforms": [{"__type": "Type[Transform]", "index_in_registry": 16, "transform_type": "<class 'ax.modelbridge.transforms.winsorize.Winsorize'>"}, {"__type": "Type[Transform]", "index_in_registry": 29, "transform_type": "<class 'ax.modelbridge.transforms.fill_missing_parameters.FillMissingParameters'>"}, {"__type": "Type[Transform]", "index_in_registry": 9, "transform_type": "<class 'ax.modelbridge.transforms.remove_fixed.RemoveFixed'>"}, {"__type": "Type[Transform]", "index_in_registry": 7, "transform_type": "<class 'ax.modelbridge.transforms.choice_encode.OrderedChoiceToIntegerRange'>"}, {"__type": "Type[Transform]", "index_in_registry": 6, "transform_type": "<class 'ax.modelbridge.transforms.one_hot.OneHot'>"}, {"__type": "Type[Transform]", "index_in_registry": 30, "transform_type": "<class 'ax.modelbridge.transforms.int_to_float.LogIntToFloat'>"}, {"__type": "Type[Transform]", "index_in_registry": 5, "transform_type": "<class 'ax.modelbridge.transforms.log.Log'>"}, {"__type": "Type[Transform]", "index_in_registry": 20, "transform_type": "<class 'ax.modelbridge.transforms.logit.Logit'>"}, {"__type": "Type[Transform]", "index_in_registry": 4, "transform_type": "<class 'ax.modelbridge.transforms.ivw.IVW'>"}, {"__type": "Type[Transform]", "index_in_registry": 1, "transform_type": "<class 'ax.modelbridge.transforms.derelativize.Derelativize'>"}, {"__type": "Type[Transform]", "index_in_registry": 11, "transform_type": "<class 'ax.modelbridge.transforms.standardize_y.StandardizeY'>"}]}, "gen_metadata": {"expected_acquisition_value": -55.9902982822077, "objective_thresholds": [{"__type": "ObjectiveThreshold", "metric": {"name": "o_cell_alpha", "lower_is_better": true, "properties": {}, "__type": "Metric"}, "op": {"__type": "ComparisonOp", "name": "LEQ"}, "bound": 0.020000000000000004, "relative": false}, {"__type": "ObjectiveThreshold", "metric": {"name": "o_cell_beta", "lower_is_better": true, "properties": {}, "__type": "Metric"}, "op": {"__type": "ComparisonOp", "name": "LEQ"}, "bound": 0.019999999999999997, "relative": false}, {"__type": "ObjectiveThreshold", "metric": {"name": "o_cell_gamma", "lower_is_better": true, "properties": {}, "__type": "Metric"}, "op": {"__type": "ComparisonOp", "name": "LEQ"}, "bound": 0.02, "relative": false}, {"__type": "ObjectiveThreshold", "metric": {"name": "o_elatt_alpha", "lower_is_better": true, "properties": {}, "__type": "Metric"}, "op": {"__type": "ComparisonOp", "name": "LEQ"}, "bound": 0.020000000000000004, "relative": false}, {"__type": "ObjectiveThreshold", "metric": {"name": "o_elatt_beta", "lower_is_better": true, "properties": {}, "__type": "Metric"}, "op": {"__type": "ComparisonOp", "name": "LEQ"}, "bound": 0.019999999999999997, "relative": false}, {"__type": "ObjectiveThreshold", "metric": {"name": "o_elatt_gamma", "lower_is_better": true, "properties": {}, "__type": "Metric"}, "op": {"__type": "ComparisonOp", "name": "LEQ"}, "bound": 0.019999999999999997, "relative": false}], "objective_weights": {"__type": "Tensor", "value": [0.0, 0.0, 0.0, 0.0, 0.0, 0.0, 0.0, 0.0, 0.0, 0.0, 0.0, 0.0, 0.0, 0.0, 0.0, 0.0, 0.0, 0.0, 0.0, 0.0, 0.0, 0.0, 0.0, -1.0, -1.0, -1.0, -1.0, -1.0, -1.0], "dtype": {"__type": "torch_dtype", "value": "torch.float64"}, "device": {"__type": "torch_device", "value": "cpu"}}, "metric_to_model_config_name": {"a_alpha": "default", "a_beta": "default", "a_gamma": "default", "al_alpha": "default", "al_beta": "default", "al_gamma": "default", "b_alpha": "default", "b_beta": "default", "b_gamma": "default", "be_alpha": "default", "be_beta": "default", "be_gamma": "default", "c_alpha": "default", "c_beta": "default", "c_gamma": "default", "d_alpha": "default", "d_beta": "default", "e_alpha": "default", "e_beta": "default", "e_gamma": "default", "ga_alpha": "default", "ga_beta": "default", "ga_gamma": "default", "o_cell_alpha": "default", "o_cell_beta": "default", "o_cell_gamma": "default", "o_elatt_alpha": "default", "o_elatt_beta": "default", "o_elatt_gamma": "default"}, "model_fit_quality": 0.9995388075585631, "model_std_quality": Infinity, "model_fit_generalization": 0.2063909794691009, "model_std_generalization": Infinity}, "model_state_after_gen": {}, "generation_step_index": 1, "candidate_metadata_by_arm_signature": null, "generation_node_name": "GenerationStep_1"}, "runner": null, "num_arms_created": 1, "generation_step_index": 1, "properties": {}}, "31": {"__type": "Trial", "index": 31, "trial_type": null, "ttl_seconds": null, "status": {"__type": "TrialStatus", "name": "COMPLETED"}, "time_created": {"__type": "datetime", "value": "2025-08-22 02:56:31.957632"}, "time_completed": {"__type": "datetime", "value": "2025-08-22 03:01:15.507794"}, "time_staged": null, "time_run_started": {"__type": "datetime", "value": "2025-08-22 02:56:31.957916"}, "abandoned_reason": null, "failed_reason": null, "run_metadata": {}, "stop_metadata": {}, "generator_run": {"__type": "GeneratorRun", "arms": [{"__type": "Arm", "parameters": {"sig_N": 0.3156428393512901, "sig_CA": 0.26249999999999996, "sig_HA": 0.21091827041731823, "sig_C": 0.37233300696205346, "sig_O": 0.3040858118846923, "eps_N": 0.8820278320751451, "eps_CA": 0.3360830724056441, "eps_HA": 0.0756429329022597, "eps_C": 0.20769169741870738, "eps_O": 1.2699794662836912, "sig_H": 0.0, "eps_H": 0.0}, "name": "31_0"}], "weights": [1.0], "optimization_config": null, "search_space": null, "time_created": {"__type": "datetime", "value": "2025-08-22 02:56:31.595157"}, "model_predictions": [{"a_gamma": [0.01068298743607965], "o_cell_alpha": [0.02091909526582955], "ga_beta": [0.0], "al_beta": [0.0], "b_alpha": [3.219750123673726], "a_alpha": [-0.6130638270169508], "d_beta": [-5.531340880740371], "ga_gamma": [-0.2000353671690367], "o_elatt_alpha": [0.06221974027672897], "e_alpha": [-290.5763575186449], "e_beta": [-287.0823541240046], "be_alpha": [1.5924736197175893], "be_gamma": [0.0], "o_elatt_beta": [0.02602070681021946], "c_alpha": [-2.503496686585978], "al_gamma": [0.0], "e_gamma": [-282.8148057663026], "d_alpha": [-4.014132268747434], "a_beta": [0.875435551825432], "al_alpha": [0.0], "o_cell_gamma": [0.008197832698135923], "o_elatt_gamma": [0.025526579696583646], "b_beta": [7.0543123378573975], "c_beta": [-7.933902820154002], "o_cell_beta": [0.0464202107671053], "c_gamma": [-0.5925451537458772], "be_beta": [0.8384942054315885], "ga_alpha": [0.0], "b_gamma": [0.8654250902006275]}, {"a_gamma": {"a_gamma": [0.7869509507599185], "o_cell_alpha": [0.0], "ga_beta": [0.0], "al_beta": [0.0], "b_alpha": [0.0], "a_alpha": [0.0], "d_beta": [0.0], "ga_gamma": [0.0], "o_elatt_alpha": [0.0], "e_alpha": [0.0], "e_beta": [0.0], "be_alpha": [0.0], "be_gamma": [0.0], "o_elatt_beta": [0.0], "c_alpha": [0.0], "al_gamma": [0.0], "e_gamma": [0.0], "d_alpha": [0.0], "a_beta": [0.0], "al_alpha": [0.0], "o_cell_gamma": [0.0], "o_elatt_gamma": [0.0], "b_beta": [0.0], "c_beta": [0.0], "o_cell_beta": [0.0], "c_gamma": [0.0], "be_beta": [0.0], "ga_alpha": [0.0], "b_gamma": [0.0]}, "o_cell_alpha": {"a_gamma": [0.0], "o_cell_alpha": [0.00012511173120539288], "ga_beta": [0.0], "al_beta": [0.0], "b_alpha": [0.0], "a_alpha": [0.0], "d_beta": [0.0], "ga_gamma": [0.0], "o_elatt_alpha": [0.0], "e_alpha": [0.0], "e_beta": [0.0], "be_alpha": [0.0], "be_gamma": [0.0], "o_elatt_beta": [0.0], "c_alpha": [0.0], "al_gamma": [0.0], "e_gamma": [0.0], "d_alpha": [0.0], "a_beta": [0.0], "al_alpha": [0.0], "o_cell_gamma": [0.0], "o_elatt_gamma": [0.0], "b_beta": [0.0], "c_beta": [0.0], "o_cell_beta": [0.0], "c_gamma": [0.0], "be_beta": [0.0], "ga_alpha": [0.0], "b_gamma": [0.0]}, "ga_beta": {"a_gamma": [0.0], "o_cell_alpha": [0.0], "ga_beta": [0.0004913824398239397], "al_beta": [0.0], "b_alpha": [0.0], "a_alpha": [0.0], "d_beta": [0.0], "ga_gamma": [0.0], "o_elatt_alpha": [0.0], "e_alpha": [0.0], "e_beta": [0.0], "be_alpha": [0.0], "be_gamma": [0.0], "o_elatt_beta": [0.0], "c_alpha": [0.0], "al_gamma": [0.0], "e_gamma": [0.0], "d_alpha": [0.0], "a_beta": [0.0], "al_alpha": [0.0], "o_cell_gamma": [0.0], "o_elatt_gamma": [0.0], "b_beta": [0.0], "c_beta": [0.0], "o_cell_beta": [0.0], "c_gamma": [0.0], "be_beta": [0.0], "ga_alpha": [0.0], "b_gamma": [0.0]}, "al_beta": {"a_gamma": [0.0], "o_cell_alpha": [0.0], "ga_beta": [0.0], "al_beta": [0.0004913824398239397], "b_alpha": [0.0], "a_alpha": [0.0], "d_beta": [0.0], "ga_gamma": [0.0], "o_elatt_alpha": [0.0], "e_alpha": [0.0], "e_beta": [0.0], "be_alpha": [0.0], "be_gamma": [0.0], "o_elatt_beta": [0.0], "c_alpha": [0.0], "al_gamma": [0.0], "e_gamma": [0.0], "d_alpha": [0.0], "a_beta": [0.0], "al_alpha": [0.0], "o_cell_gamma": [0.0], "o_elatt_gamma": [0.0], "b_beta": [0.0], "c_beta": [0.0], "o_cell_beta": [0.0], "c_gamma": [0.0], "be_beta": [0.0], "ga_alpha": [0.0], "b_gamma": [0.0]}, "b_alpha": {"a_gamma": [0.0], "o_cell_alpha": [0.0], "ga_beta": [0.0], "al_beta": [0.0], "b_alpha": [4.377294236721483], "a_alpha": [0.0], "d_beta": [0.0], "ga_gamma": [0.0], "o_elatt_alpha": [0.0], "e_alpha": [0.0], "e_beta": [0.0], "be_alpha": [0.0], "be_gamma": [0.0], "o_elatt_beta": [0.0], "c_alpha": [0.0], "al_gamma": [0.0], "e_gamma": [0.0], "d_alpha": [0.0], "a_beta": [0.0], "al_alpha": [0.0], "o_cell_gamma": [0.0], "o_elatt_gamma": [0.0], "b_beta": [0.0], "c_beta": [0.0], "o_cell_beta": [0.0], "c_gamma": [0.0], "be_beta": [0.0], "ga_alpha": [0.0], "b_gamma": [0.0]}, "a_alpha": {"a_gamma": [0.0], "o_cell_alpha": [0.0], "ga_beta": [0.0], "al_beta": [0.0], "b_alpha": [0.0], "a_alpha": [0.26116141918482133], "d_beta": [0.0], "ga_gamma": [0.0], "o_elatt_alpha": [0.0], "e_alpha": [0.0], "e_beta": [0.0], "be_alpha": [0.0], "be_gamma": [0.0], "o_elatt_beta": [0.0], "c_alpha": [0.0], "al_gamma": [0.0], "e_gamma": [0.0], "d_alpha": [0.0], "a_beta": [0.0], "al_alpha": [0.0], "o_cell_gamma": [0.0], "o_elatt_gamma": [0.0], "b_beta": [0.0], "c_beta": [0.0], "o_cell_beta": [0.0], "c_gamma": [0.0], "be_beta": [0.0], "ga_alpha": [0.0], "b_gamma": [0.0]}, "d_beta": {"a_gamma": [0.0], "o_cell_alpha": [0.0], "ga_beta": [0.0], "al_beta": [0.0], "b_alpha": [0.0], "a_alpha": [0.0], "d_beta": [13.01530337374516], "ga_gamma": [0.0], "o_elatt_alpha": [0.0], "e_alpha": [0.0], "e_beta": [0.0], "be_alpha": [0.0], "be_gamma": [0.0], "o_elatt_beta": [0.0], "c_alpha": [0.0], "al_gamma": [0.0], "e_gamma": [0.0], "d_alpha": [0.0], "a_beta": [0.0], "al_alpha": [0.0], "o_cell_gamma": [0.0], "o_elatt_gamma": [0.0], "b_beta": [0.0], "c_beta": [0.0], "o_cell_beta": [0.0], "c_gamma": [0.0], "be_beta": [0.0], "ga_alpha": [0.0], "b_gamma": [0.0]}, "ga_gamma": {"a_gamma": [0.0], "o_cell_alpha": [0.0], "ga_beta": [0.0], "al_beta": [0.0], "b_alpha": [0.0], "a_alpha": [0.0], "d_beta": [0.0], "ga_gamma": [0.0338760589063016], "o_elatt_alpha": [0.0], "e_alpha": [0.0], "e_beta": [0.0], "be_alpha": [0.0], "be_gamma": [0.0], "o_elatt_beta": [0.0], "c_alpha": [0.0], "al_gamma": [0.0], "e_gamma": [0.0], "d_alpha": [0.0], "a_beta": [0.0], "al_alpha": [0.0], "o_cell_gamma": [0.0], "o_elatt_gamma": [0.0], "b_beta": [0.0], "c_beta": [0.0], "o_cell_beta": [0.0], "c_gamma": [0.0], "be_beta": [0.0], "ga_alpha": [0.0], "b_gamma": [0.0]}, "o_elatt_alpha": {"a_gamma": [0.0], "o_cell_alpha": [0.0], "ga_beta": [0.0], "al_beta": [0.0], "b_alpha": [0.0], "a_alpha": [0.0], "d_beta": [0.0], "ga_gamma": [0.0], "o_elatt_alpha": [0.002772531034500324], "e_alpha": [0.0], "e_beta": [0.0], "be_alpha": [0.0], "be_gamma": [0.0], "o_elatt_beta": [0.0], "c_alpha": [0.0], "al_gamma": [0.0], "e_gamma": [0.0], "d_alpha": [0.0], "a_beta": [0.0], "al_alpha": [0.0], "o_cell_gamma": [0.0], "o_elatt_gamma": [0.0], "b_beta": [0.0], "c_beta": [0.0], "o_cell_beta": [0.0], "c_gamma": [0.0], "be_beta": [0.0], "ga_alpha": [0.0], "b_gamma": [0.0]}, "e_alpha": {"a_gamma": [0.0], "o_cell_alpha": [0.0], "ga_beta": [0.0], "al_beta": [0.0], "b_alpha": [0.0], "a_alpha": [0.0], "d_beta": [0.0], "ga_gamma": [0.0], "o_elatt_alpha": [0.0], "e_alpha": [8.787712294948811], "e_beta": [0.0], "be_alpha": [0.0], "be_gamma": [0.0], "o_elatt_beta": [0.0], "c_alpha": [0.0], "al_gamma": [0.0], "e_gamma": [0.0], "d_alpha": [0.0], "a_beta": [0.0], "al_alpha": [0.0], "o_cell_gamma": [0.0], "o_elatt_gamma": [0.0], "b_beta": [0.0], "c_beta": [0.0], "o_cell_beta": [0.0], "c_gamma": [0.0], "be_beta": [0.0], "ga_alpha": [0.0], "b_gamma": [0.0]}, "e_beta": {"a_gamma": [0.0], "o_cell_alpha": [0.0], "ga_beta": [0.0], "al_beta": [0.0], "b_alpha": [0.0], "a_alpha": [0.0], "d_beta": [0.0], "ga_gamma": [0.0], "o_elatt_alpha": [0.0], "e_alpha": [0.0], "e_beta": [10.379145019816052], "be_alpha": [0.0], "be_gamma": [0.0], "o_elatt_beta": [0.0], "c_alpha": [0.0], "al_gamma": [0.0], "e_gamma": [0.0], "d_alpha": [0.0], "a_beta": [0.0], "al_alpha": [0.0], "o_cell_gamma": [0.0], "o_elatt_gamma": [0.0], "b_beta": [0.0], "c_beta": [0.0], "o_cell_beta": [0.0], "c_gamma": [0.0], "be_beta": [0.0], "ga_alpha": [0.0], "b_gamma": [0.0]}, "be_alpha": {"a_gamma": [0.0], "o_cell_alpha": [0.0], "ga_beta": [0.0], "al_beta": [0.0], "b_alpha": [0.0], "a_alpha": [0.0], "d_beta": [0.0], "ga_gamma": [0.0], "o_elatt_alpha": [0.0], "e_alpha": [0.0], "e_beta": [0.0], "be_alpha": [0.46205212910864163], "be_gamma": [0.0], "o_elatt_beta": [0.0], "c_alpha": [0.0], "al_gamma": [0.0], "e_gamma": [0.0], "d_alpha": [0.0], "a_beta": [0.0], "al_alpha": [0.0], "o_cell_gamma": [0.0], "o_elatt_gamma": [0.0], "b_beta": [0.0], "c_beta": [0.0], "o_cell_beta": [0.0], "c_gamma": [0.0], "be_beta": [0.0], "ga_alpha": [0.0], "b_gamma": [0.0]}, "be_gamma": {"a_gamma": [0.0], "o_cell_alpha": [0.0], "ga_beta": [0.0], "al_beta": [0.0], "b_alpha": [0.0], "a_alpha": [0.0], "d_beta": [0.0], "ga_gamma": [0.0], "o_elatt_alpha": [0.0], "e_alpha": [0.0], "e_beta": [0.0], "be_alpha": [0.0], "be_gamma": [0.0004913824398239397], "o_elatt_beta": [0.0], "c_alpha": [0.0], "al_gamma": [0.0], "e_gamma": [0.0], "d_alpha": [0.0], "a_beta": [0.0], "al_alpha": [0.0], "o_cell_gamma": [0.0], "o_elatt_gamma": [0.0], "b_beta": [0.0], "c_beta": [0.0], "o_cell_beta": [0.0], "c_gamma": [0.0], "be_beta": [0.0], "ga_alpha": [0.0], "b_gamma": [0.0]}, "o_elatt_beta": {"a_gamma": [0.0], "o_cell_alpha": [0.0], "ga_beta": [0.0], "al_beta": [0.0], "b_alpha": [0.0], "a_alpha": [0.0], "d_beta": [0.0], "ga_gamma": [0.0], "o_elatt_alpha": [0.0], "e_alpha": [0.0], "e_beta": [0.0], "be_alpha": [0.0], "be_gamma": [0.0], "o_elatt_beta": [0.0002397628732794967], "c_alpha": [0.0], "al_gamma": [0.0], "e_gamma": [0.0], "d_alpha": [0.0], "a_beta": [0.0], "al_alpha": [0.0], "o_cell_gamma": [0.0], "o_elatt_gamma": [0.0], "b_beta": [0.0], "c_beta": [0.0], "o_cell_beta": [0.0], "c_gamma": [0.0], "be_beta": [0.0], "ga_alpha": [0.0], "b_gamma": [0.0]}, "c_alpha": {"a_gamma": [0.0], "o_cell_alpha": [0.0], "ga_beta": [0.0], "al_beta": [0.0], "b_alpha": [0.0], "a_alpha": [0.0], "d_beta": [0.0], "ga_gamma": [0.0], "o_elatt_alpha": [0.0], "e_alpha": [0.0], "e_beta": [0.0], "be_alpha": [0.0], "be_gamma": [0.0], "o_elatt_beta": [0.0], "c_alpha": [0.29773338525961096], "al_gamma": [0.0], "e_gamma": [0.0], "d_alpha": [0.0], "a_beta": [0.0], "al_alpha": [0.0], "o_cell_gamma": [0.0], "o_elatt_gamma": [0.0], "b_beta": [0.0], "c_beta": [0.0], "o_cell_beta": [0.0], "c_gamma": [0.0], "be_beta": [0.0], "ga_alpha": [0.0], "b_gamma": [0.0]}, "al_gamma": {"a_gamma": [0.0], "o_cell_alpha": [0.0], "ga_beta": [0.0], "al_beta": [0.0], "b_alpha": [0.0], "a_alpha": [0.0], "d_beta": [0.0], "ga_gamma": [0.0], "o_elatt_alpha": [0.0], "e_alpha": [0.0], "e_beta": [0.0], "be_alpha": [0.0], "be_gamma": [0.0], "o_elatt_beta": [0.0], "c_alpha": [0.0], "al_gamma": [0.0004913824398239397], "e_gamma": [0.0], "d_alpha": [0.0], "a_beta": [0.0], "al_alpha": [0.0], "o_cell_gamma": [0.0], "o_elatt_gamma": [0.0], "b_beta": [0.0], "c_beta": [0.0], "o_cell_beta": [0.0], "c_gamma": [0.0], "be_beta": [0.0], "ga_alpha": [0.0], "b_gamma": [0.0]}, "e_gamma": {"a_gamma": [0.0], "o_cell_alpha": [0.0], "ga_beta": [0.0], "al_beta": [0.0], "b_alpha": [0.0], "a_alpha": [0.0], "d_beta": [0.0], "ga_gamma": [0.0], "o_elatt_alpha": [0.0], "e_alpha": [0.0], "e_beta": [0.0], "be_alpha": [0.0], "be_gamma": [0.0], "o_elatt_beta": [0.0], "c_alpha": [0.0], "al_gamma": [0.0], "e_gamma": [9.14976793325089], "d_alpha": [0.0], "a_beta": [0.0], "al_alpha": [0.0], "o_cell_gamma": [0.0], "o_elatt_gamma": [0.0], "b_beta": [0.0], "c_beta": [0.0], "o_cell_beta": [0.0], "c_gamma": [0.0], "be_beta": [0.0], "ga_alpha": [0.0], "b_gamma": [0.0]}, "d_alpha": {"a_gamma": [0.0], "o_cell_alpha": [0.0], "ga_beta": [0.0], "al_beta": [0.0], "b_alpha": [0.0], "a_alpha": [0.0], "d_beta": [0.0], "ga_gamma": [0.0], "o_elatt_alpha": [0.0], "e_alpha": [0.0], "e_beta": [0.0], "be_alpha": [0.0], "be_gamma": [0.0], "o_elatt_beta": [0.0], "c_alpha": [0.0], "al_gamma": [0.0], "e_gamma": [0.0], "d_alpha": [10.155670768421478], "a_beta": [0.0], "al_alpha": [0.0], "o_cell_gamma": [0.0], "o_elatt_gamma": [0.0], "b_beta": [0.0], "c_beta": [0.0], "o_cell_beta": [0.0], "c_gamma": [0.0], "be_beta": [0.0], "ga_alpha": [0.0], "b_gamma": [0.0]}, "a_beta": {"a_gamma": [0.0], "o_cell_alpha": [0.0], "ga_beta": [0.0], "al_beta": [0.0], "b_alpha": [0.0], "a_alpha": [0.0], "d_beta": [0.0], "ga_gamma": [0.0], "o_elatt_alpha": [0.0], "e_alpha": [0.0], "e_beta": [0.0], "be_alpha": [0.0], "be_gamma": [0.0], "o_elatt_beta": [0.0], "c_alpha": [0.0], "al_gamma": [0.0], "e_gamma": [0.0], "d_alpha": [0.0], "a_beta": [0.6743600660855252], "al_alpha": [0.0], "o_cell_gamma": [0.0], "o_elatt_gamma": [0.0], "b_beta": [0.0], "c_beta": [0.0], "o_cell_beta": [0.0], "c_gamma": [0.0], "be_beta": [0.0], "ga_alpha": [0.0], "b_gamma": [0.0]}, "al_alpha": {"a_gamma": [0.0], "o_cell_alpha": [0.0], "ga_beta": [0.0], "al_beta": [0.0], "b_alpha": [0.0], "a_alpha": [0.0], "d_beta": [0.0], "ga_gamma": [0.0], "o_elatt_alpha": [0.0], "e_alpha": [0.0], "e_beta": [0.0], "be_alpha": [0.0], "be_gamma": [0.0], "o_elatt_beta": [0.0], "c_alpha": [0.0], "al_gamma": [0.0], "e_gamma": [0.0], "d_alpha": [0.0], "a_beta": [0.0], "al_alpha": [0.0004913824398239397], "o_cell_gamma": [0.0], "o_elatt_gamma": [0.0], "b_beta": [0.0], "c_beta": [0.0], "o_cell_beta": [0.0], "c_gamma": [0.0], "be_beta": [0.0], "ga_alpha": [0.0], "b_gamma": [0.0]}, "o_cell_gamma": {"a_gamma": [0.0], "o_cell_alpha": [0.0], "ga_beta": [0.0], "al_beta": [0.0], "b_alpha": [0.0], "a_alpha": [0.0], "d_beta": [0.0], "ga_gamma": [0.0], "o_elatt_alpha": [0.0], "e_alpha": [0.0], "e_beta": [0.0], "be_alpha": [0.0], "be_gamma": [0.0], "o_elatt_beta": [0.0], "c_alpha": [0.0], "al_gamma": [0.0], "e_gamma": [0.0], "d_alpha": [0.0], "a_beta": [0.0], "al_alpha": [0.0], "o_cell_gamma": [4.834671336383069e-05], "o_elatt_gamma": [0.0], "b_beta": [0.0], "c_beta": [0.0], "o_cell_beta": [0.0], "c_gamma": [0.0], "be_beta": [0.0], "ga_alpha": [0.0], "b_gamma": [0.0]}, "o_elatt_gamma": {"a_gamma": [0.0], "o_cell_alpha": [0.0], "ga_beta": [0.0], "al_beta": [0.0], "b_alpha": [0.0], "a_alpha": [0.0], "d_beta": [0.0], "ga_gamma": [0.0], "o_elatt_alpha": [0.0], "e_alpha": [0.0], "e_beta": [0.0], "be_alpha": [0.0], "be_gamma": [0.0], "o_elatt_beta": [0.0], "c_alpha": [0.0], "al_gamma": [0.0], "e_gamma": [0.0], "d_alpha": [0.0], "a_beta": [0.0], "al_alpha": [0.0], "o_cell_gamma": [0.0], "o_elatt_gamma": [0.0006378398234185536], "b_beta": [0.0], "c_beta": [0.0], "o_cell_beta": [0.0], "c_gamma": [0.0], "be_beta": [0.0], "ga_alpha": [0.0], "b_gamma": [0.0]}, "b_beta": {"a_gamma": [0.0], "o_cell_alpha": [0.0], "ga_beta": [0.0], "al_beta": [0.0], "b_alpha": [0.0], "a_alpha": [0.0], "d_beta": [0.0], "ga_gamma": [0.0], "o_elatt_alpha": [0.0], "e_alpha": [0.0], "e_beta": [0.0], "be_alpha": [0.0], "be_gamma": [0.0], "o_elatt_beta": [0.0], "c_alpha": [0.0], "al_gamma": [0.0], "e_gamma": [0.0], "d_alpha": [0.0], "a_beta": [0.0], "al_alpha": [0.0], "o_cell_gamma": [0.0], "o_elatt_gamma": [0.0], "b_beta": [3.2170084358110396], "c_beta": [0.0], "o_cell_beta": [0.0], "c_gamma": [0.0], "be_beta": [0.0], "ga_alpha": [0.0], "b_gamma": [0.0]}, "c_beta": {"a_gamma": [0.0], "o_cell_alpha": [0.0], "ga_beta": [0.0], "al_beta": [0.0], "b_alpha": [0.0], "a_alpha": [0.0], "d_beta": [0.0], "ga_gamma": [0.0], "o_elatt_alpha": [0.0], "e_alpha": [0.0], "e_beta": [0.0], "be_alpha": [0.0], "be_gamma": [0.0], "o_elatt_beta": [0.0], "c_alpha": [0.0], "al_gamma": [0.0], "e_gamma": [0.0], "d_alpha": [0.0], "a_beta": [0.0], "al_alpha": [0.0], "o_cell_gamma": [0.0], "o_elatt_gamma": [0.0], "b_beta": [0.0], "c_beta": [0.3678535733274901], "o_cell_beta": [0.0], "c_gamma": [0.0], "be_beta": [0.0], "ga_alpha": [0.0], "b_gamma": [0.0]}, "o_cell_beta": {"a_gamma": [0.0], "o_cell_alpha": [0.0], "ga_beta": [0.0], "al_beta": [0.0], "b_alpha": [0.0], "a_alpha": [0.0], "d_beta": [0.0], "ga_gamma": [0.0], "o_elatt_alpha": [0.0], "e_alpha": [0.0], "e_beta": [0.0], "be_alpha": [0.0],
[truncated: 5,959,837 more chars]
