# Supplementary material for: Assessment and Optimization of Force Fields for Glycine Polymorphism and Solution Properties
Source: J Chem Theory Comput. 2026 Apr 7;22(8):4012–25. doi: 10.1021/acs.jctc.6c00162 (PMC13130867; doi:10.1021/acs.jctc.6c00162)
Supplement: Supplementary file 2 [file ct6c00162_si_002.zip › Glycine-Force-Field-Data/Bayesian-Optimisation/opls2020_cm1a/scripts/optimise.py]

from simutils.setup.cgf import POLYMORPHS, BETA_ZX
from simutils import set_logging_config
from simutils.setup.utils import write_from_template, replicate_unitcell
from simutils.analysis.blocking import blocking_analysis, optimal_block
from simutils.analysis.cell import ContinousCellMatrix, CellParameters
from pathlib import Path
import subprocess, shutil
import numpy as np
import panedr
import MDAnalysis as mda
import logging
from ax.service.ax_client import AxClient, ObjectiveProperties


class CommandError(Exception):
    def __init__(self, message):
        self.message = message
        super().__init__(self.message)

def generate_search_space(lj_parameters, sig_range, eps_range, fixed=["sig_H", "eps_H"]):
    parameters = []
    for key, value in lj_parameters.items():
        if key in fixed:
            parameters.append({"name":key, "type":"fixed", "value":value, "value_type":"float"})
        elif key.startswith("sig"):
            parameters.append({"name":key, "type":"range", "bounds":[value*(1-sig_range/100), value*(1+sig_range/100)], "value_type":"float"})
        elif key.startswith("eps"):
            parameters.append({"name":key, "type":"range", "bounds":[value*(1-eps_range/100), value*(1+eps_range/100)], "value_type":"float"})
        else:
            raise ValueError(f"Unknown parameter type: {key}")
    return parameters

def format_parameters(parameters):
    formatted_parameters = {}
    for key, value in parameters.items():
        if key.startswith("sig"):
            formatted_parameters[key] = f"{value:.6f}"
        elif key.startswith("eps"):
            formatted_parameters[key] = f"{value:.6f}"
    return formatted_parameters

def setup_simulations(parameters, replicas):
    logger.info("Setting up simulation directory for single molecule.")
    sim_dir = BASE / "simulations" / "single"
    sim_dir.mkdir(parents=True, exist_ok=True)
    shutil.copy(BASE / "templates" / "single.mdp", sim_dir)
    shutil.copy(BASE / "templates" / "glycine.gro", sim_dir)
    write_from_template(BASE / "templates" / "topol.top", sim_dir / "topol.top", parameters | {"n_mol":1})

    logger.info("Setting up simulation directories for polymorphs.")
    for polymorph in POLYMORPHS:
        sim_dir = BASE / "simulations" / polymorph
        sim_dir.mkdir(parents=True, exist_ok=True)
        shutil.copy(BASE / "templates" / "min.mdp", sim_dir)
        write_from_template(BASE / "templates" / "relax.mdp", sim_dir / "relax.mdp", {"beta_zx":BETA_ZX[polymorph]})
        write_from_template(BASE / "templates" / "topol.top", sim_dir / "topol.top", parameters | {"n_mol":NMOL})
        replicate_unitcell(BASE / "templates" / f"{polymorph}.gro", sim_dir / f"{polymorph}_crystal.gro", replicas[polymorph])
    
def run_command(command, directory):
    process = subprocess.run(
        command,
        cwd = directory,
        shell = True,
        stdout=subprocess.PIPE,
        stderr=subprocess.PIPE,
        timeout=600,
    )
    if process.returncode != 0:
        raise CommandError(f"Command {command} in directory {directory} failed with exit code {process.returncode}\nstderr: {process.stderr.decode()}")
    
def run_single_mol_simulation():
    logger.info("Running single molecule simulation.")
    run_command(f"gmx_d grompp -f single.mdp -c glycine.gro -p topol.top -o single.tpr -maxwarn 1", BASE / "simulations" / "single")
    run_command(f"gmx_d mdrun -deffnm single -nt 1", BASE / "simulations" / "single")

def analyse_single():
    sim_dir = BASE / "simulations" / "single"
    edr = panedr.edr_to_df(sim_dir / "single.edr")
    blocking_df = blocking_analysis(edr["Potential"])
    e_pot, _ = optimal_block(blocking_df)
    logger.info(f"Average single molecule energy: {e_pot:.3f}")
    return e_pot

def run_relax_simulations():
    logger.info("Running min1 simulations.")
    [run_command(f"gmx_d grompp -f min.mdp -c {polymorph}_crystal.gro -p topol.top -o min1.tpr", BASE / "simulations" / polymorph) for polymorph in POLYMORPHS]
    [run_command(f"mpirun gmx_mpi_d mdrun -deffnm min1", BASE / "simulations" / polymorph) for polymorph in POLYMORPHS]
    logger.info("Running relaxation simulations.")
    [run_command(f"gmx_d grompp -f relax.mdp -c min1.gro -p topol.top -o relax.tpr -maxwarn 1", BASE / "simulations" / polymorph) for polymorph in POLYMORPHS]
    [run_command(f"mpirun gmx_mpi_d mdrun -deffnm relax", BASE / "simulations" / polymorph) for polymorph in POLYMORPHS]
 
def analyse_cells(t_min, replicas):
    unit_cell_parameters = {}
    cell_matrix_components = {}
    for polymorph in POLYMORPHS:
        sim_dir = BASE / "simulations" / polymorph
        u = mda.Universe(sim_dir / "relax.tpr", sim_dir / "relax.xtc")
        u.trajectory.add_transformations(ContinousCellMatrix())
        cell = CellParameters(u, t_min=t_min)
        cell.run()
        a_x, a_y, a_z, b_x, b_y, b_z, c_x, c_y, c_z = cell.results.avg_cell_matrix.flatten()
        logger.info(f"{polymorph}-glycine avg cell matrix: a_x = {a_x:.4f}, b_y = {b_y:.4f}, c_z = {c_z:.4f}, b_x = {b_x:.4f}, c_x = {c_x:.4f}, c_y = {c_y:.4f} [Å]")
        cell_matrix_components[polymorph] = np.array([a_x, a_y, a_z, b_x, b_y, b_z, c_x, c_y, c_z])
        a, b, c, alpha, beta, gamma = cell.results.avg_cell_parameters
        nx, ny, nz = replicas[polymorph]
        unit_cell_parameters[polymorph] = np.array([a/nx, b/ny, c/nz, alpha, beta, gamma])
        logger.info(f"{polymorph}-glycine avg unit cell parameters: a = {a/nx:.4f}, b = {b/ny:.4f}, c = {c/nz:.4f} [Å] alpha = {alpha:.3f}, beta = {beta:.3f}, gamma = {gamma:.3f} [deg]")
    return unit_cell_parameters, cell_matrix_components

def update_box_dimensions(cell_matrix_components):
    logger.info("Updating box dimensions.")
    for polymorph in POLYMORPHS:
        sim_dir = BASE / "simulations" / polymorph
        a_x, a_y, a_z, b_x, b_y, b_z, c_x, c_y, c_z = cell_matrix_components[polymorph]
        with open(sim_dir / "relax.gro", "r") as f:
            lines = f.readlines()
        with open(sim_dir / "relax_avg.gro", "w") as f:
            f.writelines(lines[:-1])
            f.write(f"{a_x/10:10.5f}{b_y/10:10.5f}{c_z/10:10.5f}{a_y/10:10.5f}{a_z/10:10.5f}{b_x/10:10.5f}{b_z/10:10.5f}{c_x/10:10.5f}{c_y/10:10.5f}\n")

def run_energy_simulations():
    logger.info("Running min2 simulations.")
    [run_command(f"gmx_d grompp -f min.mdp -c relax_avg.gro -p topol.top -o min2.tpr", BASE / "simulations" / polymorph) for polymorph in POLYMORPHS]
    [run_command(f"mpirun gmx_mpi_d mdrun -deffnm min2", BASE / "simulations" / polymorph) for polymorph in POLYMORPHS]

def analyse_energies(e_single):
    lattice_energies = {}
    for polymorph in POLYMORPHS:
        sim_dir = BASE / "simulations" / polymorph
        edr = panedr.edr_to_df(sim_dir / "min2.edr")
        elatt = edr["Potential"].iloc[-1]/NMOL - e_single # kJ/mol
        lattice_energies[f"{polymorph}"] = elatt
        logger.info(f"{polymorph}-glycine lattice energy: {elatt:.2f}")
    return lattice_energies

def get_tracking_metrics(unit_cell_parameters, lattice_energies):
    tracking_metrics = {}
    # unit cell percentage differences
    for polymorph, cell in unit_cell_parameters.items():
        diff = 100*(cell-EXP_CELL[polymorph])/EXP_CELL[polymorph]
        tracking_metrics[f"a_{polymorph}"] = diff[0]
        tracking_metrics[f"b_{polymorph}"] = diff[1]
        tracking_metrics[f"c_{polymorph}"] = diff[2]
        tracking_metrics[f"al_{polymorph}"] = diff[3]
        tracking_metrics[f"be_{polymorph}"] = diff[4]
        tracking_metrics[f"ga_{polymorph}"] = diff[5]
    # lattice energies
    for polymorph, energy in lattice_energies.items():
        tracking_metrics[f"e_{polymorph}"] = energy
    # lattice energy differences
    tracking_metrics["d_alpha"] = lattice_energies["alpha"] - lattice_energies["gamma"]
    tracking_metrics["d_beta"] = lattice_energies["beta"] - lattice_energies["gamma"]
    return tracking_metrics

def objective_function(unit_cell_parameters, lattice_energies):
    objectives = {}
    for polymorph in POLYMORPHS:
        elatt = lattice_energies[polymorph]
        objectives[f"o_elatt_{polymorph}"] = np.sqrt(np.square((elatt-EXP_ELATT)/EXP_ELATT))
        cell = unit_cell_parameters[polymorph]
        objectives[f"o_cell_{polymorph}"] = np.sqrt(np.mean(np.square((cell-EXP_CELL[polymorph])/EXP_CELL[polymorph])))
    return objectives

def cleanup_simulations():
    sim_dir = BASE / "simulations" / "single"
    shutil.rmtree(sim_dir)
    for polymorph in POLYMORPHS:
        sim_dir = BASE / "simulations" / polymorph
        shutil.rmtree(sim_dir)

logger = logging.getLogger(__name__)
set_logging_config()

BASE = Path(__file__).parents[1]
NMOL = 288
EXP_ELATT = -282.17 # kJ/mol
EXP_CELL = {
    "alpha":[5.08477, 11.77026, 5.46052, 90.0, 112.112, 90.0],
    "beta":[5.07083, 6.14475, 5.39143, 90.0, 113.512, 90.0],
    "gamma":[6.96820, 6.96820, 5.47651, 90.0, 90.0, 120.0]
} # Å, deg

niter = 100
lj_parameters = {
    "sig_N":0.348000, "sig_H":0.000000, "sig_CA":0.351000, "sig_HA":0.248000, "sig_C":0.375000, "sig_O":0.296000,
    "eps_N":1.213360, "eps_H":0.000000, "eps_CA":0.276144, "eps_HA":0.108784, "eps_C":0.439320, "eps_O":0.878640,
}
replicas = {"alpha":[6, 2, 6], "beta":[6, 4, 6], "gamma":[4, 4, 6]}
t_min = 80 # ps

plot_dir = BASE / "plots"
plot_dir.mkdir(parents=True, exist_ok=True)

ax_client = AxClient(random_seed=7)

ax_client.create_experiment(
    name="moc-constraint",
    parameters=generate_search_space(lj_parameters, sig_range=25, eps_range=50),
    objectives={
        "o_elatt_alpha": ObjectiveProperties(minimize=True, threshold=0.02),
        "o_elatt_beta": ObjectiveProperties(minimize=True, threshold=0.02),
        "o_elatt_gamma": ObjectiveProperties(minimize=True, threshold=0.02),
        "o_cell_alpha": ObjectiveProperties(minimize=True, threshold=0.02),
        "o_cell_beta": ObjectiveProperties(minimize=True, threshold=0.02),
        "o_cell_gamma": ObjectiveProperties(minimize=True, threshold=0.02),
    },
    tracking_metric_names=[
        "e_alpha",
        "e_beta",
        "e_gamma",
        "d_alpha",
        "d_beta",
        "a_alpha",
        "b_alpha",
        "c_alpha",
        "al_alpha",
        "be_alpha",
        "ga_alpha",
        "a_beta",
        "b_beta",
        "c_beta",
        "al_beta",
        "be_beta",
        "ga_beta",
        "a_gamma",
        "b_gamma",
        "c_gamma",
        "al_gamma",
        "be_gamma",
        "ga_gamma",
    ],
    outcome_constraints=[
        "d_alpha >= 0.0",
        "d_beta >= 0.0",
    ],
)

for _ in range(niter):
    try:
        # get parameters and set up simulations
        parameters, trial_index = ax_client.get_next_trial()
        setup_simulations(format_parameters(parameters), replicas)
        # run and analyse single molecule simulation
        run_single_mol_simulation()
        e_single = analyse_single()
        # run relaxation simulations
        run_relax_simulations()
        # analyse cell properties
        unit_cell_parameters, cell_matrix_components = analyse_cells(t_min, replicas)
        # update box dimensions
        update_box_dimensions(cell_matrix_components)
        # run and analyse lattice energy simulations
        run_energy_simulations()
        lattice_energies = analyse_energies(e_single)
        # evaluate tracking metric and objective functions
        tracking_metrics = get_tracking_metrics(unit_cell_parameters, lattice_energies)
        objectives = objective_function(unit_cell_parameters, lattice_energies)
        raw_data = objectives | tracking_metrics
        # complete trial
        ax_client.complete_trial(trial_index=trial_index, raw_data=raw_data)
    except subprocess.TimeoutExpired as e:
        logger.info("Simulation timed out")
        ax_client.log_trial_failure(trial_index=trial_index)
    except CommandError as e:
        logger.info("Simulation failed")
        ax_client.log_trial_failure(trial_index=trial_index)
    finally:
        cleanup_simulations()
        ax_client.get_trials_data_frame().to_csv(plot_dir / "trials.csv")
        ax_client.save_to_json_file(plot_dir / "optimisation.json")

trials = ax_client.get_trials_data_frame()
pareto_optimal = ax_client.get_pareto_optimal_parameters(use_model_predictions=False)
pareto_indices = pareto_optimal.keys()
pareto = trials.loc[pareto_indices]
pareto.to_csv(plot_dir / "pareto.csv")
